# Supplementary material for: Integrative omics analysis in Pandanus odorifer (Forssk.) Kuntze reveals the role of Asparagine synthetase in salinity tolerance
Source: Sci Rep. 2019 Jan 30;9:932. doi: 10.1038/s41598-018-37039-y (PMC6353967; doi:10.1038/s41598-018-37039-y)
Supplement: Supplementary file 2 — Supplementary Table S1 [file 41598_2018_37039_MOESM2_ESM.xlsx]

## Sheet: SHEET1_assmbled sequences
Title: Assembled sequences
Gene_Name	Seq	Length	Control_RSEM.isoforms.results	Treatment_RSEM.isoforms.results
TRINITY_DN3244_c0_g1_i1	GAGGGTGGGACAACCCGTCTCAAGAAGAATAAAGAAGGGGAAGATGATAGTGATGAGGCCCATGAGTTTTGAGCATTCATGTGGATCTGTTTATTCTGCCATTGGAACAAATTGATCGTGAAATTATGCAACTGCTGATAACAGCTTGGACTTCTCACAGAAGTTTGAGGAGATTCAAGTTCACAAGAGCAATACTGGATTAGGGAGCAGCAAGCAGTTATGAAAGCCTAGACTTG	236	1.53	1
TRINITY_DN3244_c0_g2_i1	GAGGGTGGGACAACCCGTCTCAAGAAGAATAAAGAAGGGGAAGATGATAGTGATGAGGCCCATGAGTTTTGAGCATTCATGTGGATCTGTTTATTCTGCCATTGGAACAAATTGATCGTGAAATTATGCAACTGCTGATAACAGCTTGGACTTCTCACAGAAGTTTGAGGAGATTCAAGTTCACAAGAGCAATACTGGTATCATGCCATCACCTGATATCAAGCAGACAATTGTCATAGAAGTTTCCCTAATCTGCTTATCCTCATCCAAACTAGATTAAAATTTTGTACAAGTGACTTGTTGAATGATTGTCACAATTGGTCCATTGAGCTATAGATTTATAGCTTTAAAGGTCTCTTTTCTTTTTACTTGATCACTGAGCTCCCAATGTACCATTTA…	555	7.47	4
TRINITY_DN3276_c0_g1_i1	GAAATATTTCACAATATTACTTTTCTTTTATTCTTCAAATTCATATATGTATAAATATGCATCACTGGTAATAAAGTTAAAAATAAGTTCCCAGTTCCAATCGCCTCTGTTTACATAGAATCAGAGCCTTAAATATAGAGAAATTTACAACCAACCCAAGAGGCGCGGCGGCGTGGTCCGCTGTCCGCCCCTGTAAAACCTATCCGTCTTTGAGAACTTCAACCCCATTGCTTCCAAGAAAAAGACTCTAGAATGCGGAGAATCCTGAAAACCCCTTACCATGGATGGTGAATCCGACAAGTATCCAACCATCTCAGCCGAGGCTTCTCTTCTCTTGAAACTATCCGCGTCTGATGATGTCGTTGCTTTTAAGAGTCCGCTCAAGGAAGACAAGCACTA…	588	40	12
TRINITY_DN3261_c0_g1_i1	GGATGCTTTCCTAATTTTCTTCCCTCACCAAATTATTCCTGAATATTGTACTTATGATATCGAGAACTTGTCTCTTTTTAAATGATCCTGGCCACTAGATGGTCAATAGCATCAGATTGCATAAGGCAACTTTCAATGTAGTTTCCAGCTAGCTGTTAAGGGCTAAAAGGGCATATTTAAAATGTCTAATCTTGAAAATTATCATGAAAACTAAACAGAAACAAAATGTTAAGGTCCTTAGCAAAACTGAACAGCTGCTTGGTGGAGTAAGGATATGATTTTTTTTGTCTTCCTGTTCTTATTGATACCGCCTAAATAAAAAGGCATGTGAGAACTGCTAATATGTGCATCGTGCCCCTTTTCATTCACATGGCCCCAATAAGAACATAAAAAGGGTAT…	831	13	4
TRINITY_DN3258_c0_g1_i1	GACAGCCACGAGATTTTCAGATGGCTGCTAGGTTTTAGGCAATGGTGAGCACTAGGGTTCTGAGTGACAGAAAGAAGAACGAAACCTCCTTTGATCAAAGCCAATGGTGGCGGATCGAAAAAAAAGGAACCTCCTTTTTTTGAAGCCGATGATGGTGGACAAAAAGAAGAAAGGAAATTCTTTTGATCAAAGCTAATGGTGGCGAACAGAAAGAAAGACGAAATCTCCTTTGATTTGAGCCGATGGTGGAGGATAGAAAGAAGGACGATACCTCCTTTGATCCGAGCCGATGGTAGCGGATAAAAAGAAGGATGAAATCTTCTTTGATCGGAGCCGATGGTAG	343	6	1
TRINITY_DN3258_c1_g1_i1	TTTCTATTTATCTGCCACTATCGGGTTTGATCAAAAGAGATTCTATCTTTTTTTTAGTTCGCTACCATTGACTCTAATCGAAGGAGGTTTTATCTTTTTTTCTATCCGCCATCATCGATTTCGATTAAAAAAGATTCCGTCCTTTCTGTCACTCAAAACCTTAGTAGCCGCCACCACCTGAAACCTAACAAACATTTGAAAATCTCATGACCGTTGTTGTATGAAAATGTAAAGTTTACCATTGTTGTTGTCCTCTATCGATTGCCTCTGTCACTGTTAGCTATTATTTTCTCTCTATTATCATTAGATTTGTTAACCGACTCAACTTGTTCATCATATTTGTCAACTGAGTGCTCAAGGAGAATTTCCATCTTATTTACATTTTCATCTTAGAGAATT…	1059	19	4
TRINITY_DN3247_c0_g1_i1	AAGAATGCTTCTACCTCAAATCTATTGGAACATGTAAATCATATGATTTTATGGTATATCACATGTTGAGACTTTTAGAACTATTGTGTATATATTTTGTTAATGATACTGTATTTTCTTTTCAAAGACAAAGAAATGATATGAACAAATTTTCAAAATTAAATTAAGCTAGAAGTTGGTAGAAGAAGCTTGTAATAATGCTATCTGCCTCTTAATGAAAGAGGGAGATATTAATACAGTAGGTTGTCTATTAACTAATATTTAGTAAAAGTAATAATCTCTAATATTAA	290	4	0
TRINITY_DN3254_c0_g1_i1	AAATGATCAACTAACGAGGTAAATGAGTTGCTTTATAGTGTTTATGAATTCTTTTGAGTAAAATCATTATTGTATATCATCAACACAAAAACAAGGTATGCTTGTTCTTAGTGTTACTTGGACACTTGCCAGGTCTATGTTGGATTCATGTGAGATTCTTCTTGACATGCATTGAGTATTTCAAACGCACATCTTTTTCAATAGCTGTGACTTGTGAGGTGAAGAGTCGGATTCTACAAAAGATATTTGACAATAACTTAAAGATAATGAAAAACATGTGCAACCTAGATCTTTTGCCATATCTCCCACTCCAGTGTGTGTTTGAACTCGACTGTCGTGTCTGTATCTTTGCAACATTTCTTGTTCCTATTCCACTTATGCTGGTGAAAGGCCTTATGA…	1039	20	7
TRINITY_DN3281_c0_g1_i1	CAAATGTAAATCCCCTATTTTTATTCATTCTAAGCGGAAATGACTTTTTTGGTTTGATATCCTACATTATCTCCATTACTAATCTTTTGTGTACCTTGGTGTTCCTGACTGTCCACTGATTTTTGATTGATCCTGTATGGTAATGCATACAAGATATCTAGTACAAACTCCATACAATTGATCTTTTACACCCGCTTCACAATATGATGACTAATCAAAGAATTTCAATCTTGGAATAAACAATTTATCTTGCTTATGTTTACTTTCACTTTAATCTTGTACATAG	286	4	3
TRINITY_DN3294_c0_g1_i1	TCTATGTGGCCCCACTAATGAGGCATTATAATGATTGTATTTCTCTAGTTCTGCTCACTCTATTCTCGAGGAAATGGTGATAATATAATGGGTGATTTTCATTTATATCCTGTTTTTATTCATAAATGGTTCCTTGGGTCTATGTGGCCCCACTAATGAGGCATTATAATGATTGTATTTCTCTAGTTCTGCTCACTCTATTCTCGAGGAAATGGTGATAATATAATGGGTGATTTTCATTTATATCCTGTTTTTATTCATAAATGGTTCCTTGGGTCTATGTGGCCCCACTAAT	295	3	2
TRINITY_DN3294_c0_g2_i1	GGGGTCTATGTGGCCCCGCCTATGTGGCATTGTTATTGAGTCTATATGACCCCGACTTGGGTCTGTGTAACCCTACCTATATGATATTGATATTGTGTCTATGTGGTCTCGCTCTTATGGCATTGATAATGGATCTATGTTGCCTGGGTCTATGTGGCCCCACTAATGAGGTACTATAATGATTGAATTTTTCCCATTCTATTCACTCTATTCTTGAGAAAATGGCTGTAGCATAATGGTGATTTTCCTTTATATTTTGATTCCATGGTCATGAATGGTTCATGCATTACTTTATGTTGTTTGATGTTGCTTTACTAAGATTTCTGTTTGTGGGTATGTTCCTATAGCCAATGGGAAAAAACCAATCACTGAGTGATGACTCACCCTAATCATCAAAAC…	423	6	4
TRINITY_DN3287_c0_g1_i1	GTAAAGTCTTGATGATGATGATGATGATATTGCCAAGTTAAGAAAATTGCATCTGTCAGAATATATAATTTGTAGAATTTGGTTTGCTAGTTTCATGCATGTACTCATTTAGAAATTTTGTTTGATATATTGATATCACGTGTTTAATGAGAGATGAGAGGGAGATGTGCTGACCTTCTCTGCATGTGGGAATGAAAAGAGAGAGGGAGACTAATGTTTGAAAGCAAACATAGTAGATACTGCTGATACGCAGATCGGAAG	261	1	0
TRINITY_DN3227_c0_g1_i1	TTTGCACATATATTCAATTAATTTAAAGCAAAAAACAAAACATTGTCATAATACCACACACTAAGACTAAAGAAGAAAACAAACACCAAGAAAAATGAGGGTGGTCCAATGAACAAGACCCATGCAATTATAGGGTGTGTTGAGGGTCCGATGTATGCAACCTTGCTCCTACTTTGCAAAGAGATTATTTCCATGACTTGAACCCATGCCATCCAGATCACAATG	225	0	2
TRINITY_DN3227_c1_g1_i1	TTAATTGAATATATGTGCAAACTGCATTTTTTGCCAAACTCTAATCTCAATAATTAGTTTGCATTATTGCAATTGAGAGTGTAAATTTTGGAAAGTAGAGCTATTGTTCTTCATTTTTTGATGTTATACATTCTCTATGGTTATTAGTGTGTAGCTTTGCCTTTAGCCTTCACTGCAGCCCTAGATGCTTTCTAACCAAAGTTGATGAATGTCTAAGGAACTAAATCTGATGGAATTATGGTGAGGTGAAGAAATTTCTTTGTGAGCAACTATGCTTATAAGAGATTGTGCCTTTGGGGGG	301	2	5
TRINITY_DN3200_c0_g1_i1	TAGAATAGTGATAGTTAGCAAAATTTATTGGTGCATCCAAACACAACCTTAATCTTGACCAATGACCATATTAATGGAAAGAATCTTAATTACAATTTGATTACAGTTTTATATACAGAGGTCAAGTTAGCTGGTCGGTATCTTTTCAGCTTACTTGAAAAATATGGGAAGAATGTAAAGGTGGACACATCTTAGAATAGTGATAGTTAGCAAAATTTATTGGTGCATCCAAACACAACCTTAATCTTGACCAATGACCATATTAATGGAAAGAATCTTAATTACAATTTGATTACAGTTTTATATACAGAGGTCAAGTTAGCTGGTCGGTATCTTTTCAGCTTACTTGAAAAATATGGGAAGAATGTAAAGGTGGACACATCTTAGAATAGTGATAGT…	407	2	2
TRINITY_DN3200_c1_g1_i1	TAAGATTCTTTCCATTAATATGGTGGAGATTAAGGTTGTGTTTGGATGTTTCAATAAATTTCACTATCCCTATTCTAAAATGTGTCCACCTGGGCTGTGTATGTGGCCACCTAAGAACAACTAAAGGTGCAAAGTTTCCTATACGAGTACGATATTAAGGGGTGCCTGTGCAAGCAAGACTTTGAATTGTCTCCTCTGAAAGAGCCAGTAAATTGTTGTCCACCCTTTTTAAGTATACAAAAACAAATTGCGACCGAAGTGGCTTATTACTGTAGCCTAATAGCCTAATAGACAACATTGCTTAAATCAACTTTGGAAGGTGGAATGATAAAGCAATCAATAAGTTCTTTGTAAGATATCTACAAGATCTTCTTACCTTTTGTTTGAGATCTTCAGACC…	481	2	2
TRINITY_DN3200_c2_g1_i1	GGGAGCTTCTACTTAGGAAAGGAGATGAAGAAGCGACACCAGGATGGAAACCACTCTTTAATTTTCCTCTCAAACCAAGGTGATGAGGCATGTCTTCCCAAAGACAATGGTGAGCTTCTGAATGCTGCTGACAAGGGAAATCAAAGAAGAAAAATTTAACTTCAGATTATCATCTACTTTTGTGGTCTAATAATCCATACCTCTATGAGTTACAAAATTCAAGAGGGTCTTGCCTCACAATCTGAATAGTATTGCTCGAAACCTTATGGACAGAGCAGTGATGTCTCTGGGAATAGATTAACAACTCCAAGTGGCTGAAATATATGTCAGACTAACATCACCTCTTAACAGAAAAGGAGAGAATAGCTGACATGTATTCCAAATAGGTG	389	1	2
TRINITY_DN3210_c0_g1_i1	GAGTTCAGACGTGTGCTCTTCCGATCTAGCATTTGGTGACCTTTAGTATGAAGGAGTTTTTAAGCTCTAAAGATTTGACAAACATCGTATTATAAATTTGGAATTTCAATACATCTACATGATTTTGTGCTATATTGGGAAGTTGACTTTTCTTTGTGAATTGATAATTTTGACTATTTTCATGGAATTGAAATTGGGGTTCCATATTTACATGCAATATCTTAAGTAAATAGAGTAAAGCAAAACAAAATTTAGGGCAATGTTAT	266	2	0
TRINITY_DN3210_c0_g2_i1	GAGTTCAGACGTGTGCTCTTCCGATCTAGCATTTGGTGACCTTTAGTATGAAGGAGTTTTTAAGCTCTAAAGATTTGACAAACATCGTATTATAAATTTGGAATTTCAATACATCTACATGATTTTGTGCTATATTGGGAAGTTGACTTTTCTTTGTGAATTGATAATTGACTATTTTCATGGAATTGAAATTGGGGTTCCATATTTACATGCAATATCTTAAGTAAATAGAGTAAAGCAAAACAAAATTTAGGGCAATGTTAT	264	2	0
TRINITY_DN3234_c0_g1_i1	TGATTTCCATCGCCTAAACTAGGAGTGCGCAGCGAGAACCATTTGTTGGAGATGTCCATGCTGATATTTAGCCGGGTGTCCACCACCATCCTTGTCTCCTGCTAAATAGGTCCCGATCACACACCCTTCTGCTTCTCATCTCTTCTCCACTTCTGCGGCCACCACTACTTCTTTCTTCCTCCCTAATTTTCTCCTTTTATGTTCTCCAACATACCAACTTTTTTTTCTCTTTAATCACTGGAATCCCTTCCCGGTGGCCGCGCCGATCACCAGAACCCCCGATTAGTTGACTGTAGGAGAGAAGTAGAGGGAGAGATGAAGAGGGAGCATGAGGATGGCGGGGAGGGCGG	350	33.76	34.67
TRINITY_DN3234_c0_g2_i1	TGATTTCCATCGCCTAAACTAGGAGTGCGCAGCGAGAACCATTTGTTGGAGATGTCCATGCTGATATTTAGCCGGGTGTCCACCACCATCCTTGTCTCCTGCTAAATAGGTCCCGATCACACACCCTTCTGCTTCTCATCTCTTCTCCACTTCTGCGGCCACCACTACTTCTTTCTTCCTCCCTAATTTTCTCCTTTTATGTTCTCCAACATACCAACTTTTTTTTTCTCTTTAATCACTGGAATCCCTTCCCGGTGGCCGCGCCGATCACCAGAACCCCCGATTAGTTGACTGTAGGAGAGAAGTAGAGGGAGAGATGAAGAGGGAGCATGAGGATGGCGGGGAGGGCGG	351	6.24	4.33
TRINITY_DN3241_c0_g1_i1	CGAGGGTTTAATGAATTTGACATTGTCTTCAATTGATGCTCTTGATCAGAGAAATAGTGAAGAAGGATCTATAAAACCAATCCCAAATAGTTTGGAAGAAAGGCCTCATGATGCTGTTAATGTGCCTGGATTTGTTACTTCATTTCGATATTTTGCCACTCATTATGAGCAAACCTAAACTCTTTTTCTCTTAATTGTAAATTGTTGATAGG	212	0	1
TRINITY_DN3299_c0_g1_i1	GATTCATAAATGTGCCTTGAAGGGAAATCTTGGCTGTACGCTATTTCCACCTTACAGTGTCTCCTGTTATCTCTTTTCACCAAGAAAATGACCACAAACGATGATTAGTGCTGTGCGATACCCACTGCATCCCAAATTGTTTCTGCCTGTGATGGTAACAAGCCACCAAAGTTGTGGGTACAAGATAATCCATAGTAGATGCTAATAATAAAGAGAACTAACAATGCTTTTCATCTTGGTTCCTAGCTCAGCTCATCACAAGGAAAATGTAGTGGACAAGGCTGTATGGAGTCCTTGACAAGTCCACTCCACCAGAACTGCGGTCTCTGCAGTTGAAGACATTGGACACTTGCATGGACCTGAGATTCCAATAGAATATCTCAAACCATATGTGAAAGC…	411	2	2
TRINITY_DN3266_c0_g1_i1	GCCAAAAAATGAAAAAAAATGTTGCACTACATAAGTAGAATACGATTGACATACAATGCCAAGCACATAAAGTAATCCTGATAGAGATGAGAATACCGAGTAGATATGAGATGAAAGATAGAGAAAGTAAAATTAGGAATCCAAGTATTATGTGGAGCATAGGATCATCTATGATTGATAATAAAGTAACGAAGTACTACTTAAATGGTATTAGTATGTCCAACAAAGGTCAAAATAGGCTCATGCAAAGTGGCTCACATTTGTGTAACAAAGGCAAGAAGACAGAGTTGAAGATCAATGATGTAATGCCCTGTTCTGGGGCTAAAGGGCAGCTTAGTCTTTTCATACAATTTCTTTATGGTAGATCAAAATTTTCATCATTCTAATCAAATACTTTTG…	496	8	3
TRINITY_DN3201_c0_g1_i1	GGAACAGAGGATAACACACATATTTGAATCAAGAACAGAAATGATATACACATTATAAATCCACGTAAACCAGCAGAAGTCAAGTTCAATGTGGCCCATTAAATCATGGTAGTAGATCAATGACCAATAAGATAGCAGACCAAAATGTAAGAACTCATACATGATCACAAAACAGTTGACATCTACAAAGAATAAACCAACTCCTTTAAAGAGAACCTGTGGAGTAATAAATTGATAAGATTAAAAGGCAACAAGTGCTTTGACTTGTGGACACTGACAGGTTTTGAGGAAGTACCATAAGGGAGATGAGGTTAGAAACATGCAATCAATTCAATGACCA	340	2	1
TRINITY_DN3293_c0_g1_i1	CAAATTTAAAGCTGGTTATGATTCAGAGGTGCGACTTGGGTGGGCATCTCTGTGGGCCCATTTTAGAGGTTATGTAGTCATAAGCACTGCAGCTTAAAGTTTCCAGTGGGGATTGACATCTGCAACATATCAGTTATTCTCATTGCTGTGTCCTCTTCCATGGCTGTCAGCTTTCTGTAGCTCCTCTTAATATCATCTCAGCTAGCTATTAGTGAAAAGCACGCTCGCTTTTTTGGCTTTTGTGTATATGACATTGTATACCTGCTTAATTTGACAGGAATAATATTTGTTGTCCATGTTAATTGTTTCCTGTCCTCTTTTTGCCTTTAAAGGAGGTCATTCTTTAGTGAGATCTCATGAGAAGTACTACTGCTGTATCAGTAGACCTTCAGTAATCTT…	493	7.4	3.6
TRINITY_DN3293_c0_g2_i1	GTTGGACGATAAAGAAACTCAAGCACATAAGTGTAGAAATGAGAATATTGAGATGGATGTGTGATAAGACTAGAGCCAACAAGATTTAAATTTAAGATATCTATTGTGAATGTATTACACCCCAAGATCATTACAATTTAACAAGACACATATTCAATAGTTCCCTCCGTAGTGACGTAGAAAGCAAAGTAGGTGCCACTATTAAATGAACAAGTGAGATGCAGTGAAGAGATCTGAAGAGCATGGGAAGATGTTAAATTTACCATGTTTCAACCTAGTGATCCAAGTAATTTTACTTCGGGTTTAAGGCAACCAAAGTTCAAGTGAATAAGGACTGGATCAAATATTGCTGGTGGTCTCGAAATAGACATTTGCGAACATAGACCAATAGCAATGCCA…	1130	22.6	12.4
TRINITY_DN3255_c0_g1_i1	GTAATTTTTAAGTAAATTATACGAATGTCTTAAAAATTTATTTAAATGAATTGACTCTCACATCATGTTTATATTCATTTTATGGTGTCTTCCGGTTGTGTGCTTGCGTATGTGTATACTAGACCACTTCTTTGGTATTACCTTTGGTGTTAATGTGTCATAGAATGTACAAATTCGTGTCAAGATTTTAGCTAGCCAATCCCAAGTAGTTTGGAATAAAGGCTTGATGATGATGTGTCAAGATTTTGACAATTCAATTTGTACAGCCTTTTTATTGTAAGAATGTGCAACTTGCAAAACAATGCATGTCTGCTAATTTAATTTTAAGCCCTTTTGAAGGCCTAGTAGTTAAAGTGGCATATCTTTTTTTTTGTTTATGCCTTGAACTTCATTGTTGTG…	529	9	5
TRINITY_DN3226_c0_g1_i1	GCTGGAGTGATCTTGAGTAGAAACAAAATGAGACACTGAAAAGAATCGTTAACTATATGTAATTATTTGTACATCAGATCCAAGTTGTTATAGAATATTGATATAGTCAATTGAAACAATGTAAGATGAATTCAAACTAAGTGAAAGCACTTGCCAAGTTTATGTGGTAATTTTTGAGAGAGCATTCATATCTTACGAACTTCAGTGGCAGAAACCACTGTTGTGCTGTATGAAGTAAAAA	241	2	0
TRINITY_DN3226_c1_g1_i1	TATGAAGTAAAAAAAGATTTGGTCTTTATATCTCATCATAGACTTGCAAGAGTTTGTATCTCTGATCTCAAGCTAAGCCAAGGTATTATACTTGTTCAAGTGGCTTTGGGATCTGATCAATGAGGGCATTTGCTGCAAAACGATAGTAGAGGGAAGAAGGCAAGGTTGGTCTTTGAATAAAAAGGTTGGCAGGAATTGTCTAACATAGTATATACTTGTACACG	224	0	2
TRINITY_DN3225_c0_g1_i1	GCCCAGACTATAAGAAATCTCACTTTCATCGTTGTAGACCAGTCTCCATAAAGGGTGGCAACTATGTTCCGATTCCATTCATTCATTCCACTCTTTAGCAACCTCATTTCGGAAGTAGGGAGAGACAACTTTAGCTAAGTGCCTCTTTTTCTTCTTTCTAGCTGCCCTAAGAAAATGTTCAACTTGCATGTGTTAAGCATATGGCATCTCTCTTTCTGAGTTAAGATCAGCCTTAGATTTGACTATGGTTGGCCCCTAAAATGGTACAATCTAGTGAACTCGGCATCCTATTAAAACATTGCCCTATTTTGTAATGTGAAATGGGAAAAATGCGAAAAAGCGAAATAGCAAGAAATGGGTCCTTTCCTCGGTATAGAGAGTAAACTTTTTCCTTTG	396	4	4
TRINITY_DN3265_c0_g1_i1	AGTTTTGGTGCAAACAAAGGAAGGAAGAGGAATGTGTAAATGTTCCTTTAATATCTCTTTTTTCTCCAATAGATTTTCTATTTTTGATAAATTGTTAATTAACAACTATAATTATCTTTCTATCTGAACTCTTTAGGGCTGCCTTTATGAATCCTTCTTTGGCAATTTTTCTTATTAGGGAGAACAATCTGCTTTTTTAAATCTTCCTTTTGGGAATATTTTTGTTATAGGCGATGCTTCTTTTCTTACTTGTATTTAAATCTTCTTTAAATCCCCCTTTCTGCTTTCATCCATGCCATACTAGTTCTGGCACTCTTTCTTCCATCCTCTGAAGCAGAAGGATGGGCTTGTTACTCATTGGAGTCTCTTTTATTCTTTATAGGATGTGCCCACCATCCC…	1689	32	25
TRINITY_DN3265_c1_g1_i1	CATGCTTACTTTTTTAGAATTCTATGAGGTAATGTCTGCTGGCTCTTACTTTTGTTTTCTTTATATGCAATGTTGGCATTATATGCAAGATCACATCATGGCCTAGTGTGTCTGGTTTGGTGGTCAAGTTTATATGTTTAATGGTACTTCTTATGATGTTTTTTCAGACTGGTTTGTGGTCAGTAGAACTAACAGTAGGTGTTTACAATGGAAGGTGCTGGAGTTTACGTTGTTATCCTTGTTTTTGAATTTTTTTTTTCTTCTGAGCCTTGGTTGGACCTGCAAAAGAAATTGTGTGGCTGGAGAATTGAGCCCTTCTTGGCTTTCCTCTATGAAGAGAGAGGCTATGACATATAAGAGAAACCAATGGTTGGCTAGTTGTGGGAGAGCTTGATTGCT…	520	8	10
TRINITY_DN3240_c0_g1_i1	GTTGAAGATAGAAAAGATCTCAAAATCTGAATTTTATTTCAGATTTAGGACCCTATCAATTTGATTGATGTACAATCAGTAAAGAGGCAAATCCTGAAACCTAAATAAGAGACATGCATAAAAGATACCAAGGAAGATGATGAGAAAGAAGAAAGAGCCCAATTTTTATTCATAAATCCATCAAAAGATTTCCCATTACACTGGC	205	2	1
TRINITY_DN3240_c1_g1_i1	GTTTTGAGATTGAAACCTTCTGCAAGGCATATATTAATGATAACTTTGCTTTTTTAAACATGTGATCACTCATCGTGGGCCCAAGAACTTTCTAGTTGTAAAATTCCTCCAATTCAGTACTTACACAAAATCAATTAAATTTCTAAAGATGGGCTAGAGTCATGATTGCAGTTACTTTAGGAAAGTTTAGGTTATTTATGGGCCAAAGGAGTGTAGGATAAGTTTGACTATGCCAAGGATTTAAATTAAGCCGAGGTATAGTTTTCTTACGTTAGGAAGGGGAAGCCAGTGTAATGGGAAATCTTTT	307	3	2
TRINITY_DN3269_c0_g1_i1	AAGGACATGATTTCCATTACATCCCTTTCGGAGCAGGTCGAAGAATTTGTCCTGGAATCCCCTTTGCCATCTCAACCATTGAGTTAGCATTAGCTAATCTATTGCATCATTTTGAATGGAAGTTGGCTGATAACAAGAATCCTGAGCATCTCGATATGTCAGAATTTTATGCACTTACTATGCATATGAAAACCAAGCTGCTTCTTCTTGCAACACCCATGGTGTGAAGAACTCTGTGATGAAATATGTGCTTCCTGTATGCATGTCTATTATCTAACAAAGACATGCATTAGTTTTCTTATGTATATGCCATGTTCGTTTGATGGTATGTCTTTCACAAAAAGACAATGAAGTTGCTAAAGTTATGTGTTTGGGTTATGAACATAGCGTGCTGTAAAG…	475	42	121
TRINITY_DN3213_c0_g1_i1	GTTTCGCTTCGGCATTGGTGGCAACTGAGTATAATAAATGCCGCCGTTTTGAGGATAGACTTGACCCAGAGATTCGGGACTAGATCTTGATGTTGGAGTTAAGCGATTTTGCTAAGCTTGTTAAGACTGCCCACCTGGCAGAGCAATCAGTTATGGAGCGTTGAGCTAGGAGTGCACACTAGGCTCGATATCACTAGCAACCTTGGGAAGGATCATCTGAGAGGCCTTCCAAAAGGTTTTTCAGGGGTGAGTCATCCCAGCGGGGAGCAATGCGCCCTCCGTTAGCTCAAATTCTGCATGGTGAGGCAAGACTAGCAGAGCATCTCAGCGGAGGCAGTGTTTGACAGCTTCGAGGGTGACTCGTGGCAGAGGCCAGGGACCAGTATTTAGACTTTCAGG…	542	6	2
TRINITY_DN3239_c0_g1_i1	CTTGTGCTGATTGTTGTAGTGAGCTTGAATTTCTTTAGCAAACCTTCTTGACGGGCAATATTCATGTTCTCCTCAGTCAAAATGACCTCAAAGTGCACTGCTGTGTCATCATTGTGCTCTCTGTAATCCTTGATGAAAGGCTCCTTGATCTTATCATTTCCAGTCATCATGGATTCCAAGAATTCCTTATAGTCCTGTGTCCATCTACGTATAGGAAGCTCTATGATTCTCAGTGTGCTTTCATCAACTTCCTCTATGACACCAGTGATGGTATATGTCACACCTGATGCCTTTGTTGCTGACTTCTCTATCAGACCCTTAAATCCCCTATACCATGGGTCCATTGGTTGCATCGGCTCATTGTTTAGTAGCCGCCTCACATTTGCAACAATATCCCTT…	3016	43.11	19
TRINITY_DN3239_c0_g2_i1	CTTGTGCTGATTGTTGTAGTGAGCTTGAATTTCTTTAGCAAACCTTCTTGACGGGCAATATTCATGTTCTCCTCAGTCAAAATGACCTCAAAGTGCACTGCTGTGTCATCATTGTGCTCTCTGTAATCCTTGATGAACGGCTCCTTAATCTTATCGTTTCCAGTCATCATAGACTCCAGAAATTCCTTGTAATCCTGTGTCCATCTACGAACGGGCAGCTCTGTGATTCTCAGTGTGGTCTCATCGACTTCCTCTATTATACCAGTGATGGTATAAGTCACACCAGATGCTTTTGCCACTGATTTCTCTATCAAACCCTTGAAGCCTCTATACCATGGATCCATCGGCTGCATTGGCTCATCATTCAGAAGGCATCTTACATTTACAACAATATCCCTT…	3016	53.89	0
TRINITY_DN3256_c0_g1_i1	GGATACTTTGAAATACCAAAGACTTCAAGAAAATATTGATGGTATGAAGTTTCTCATACAGTCTATATTTCCCAAAGGATGTGGTTCATCACCAGAGTAGCAGAACAACTGGTCTTTGCACATAATACTGCCCTTCACCACCGACATCATTAAACCTTAAAACACATGTGAAGAGACAACTAATTTATTGCAATGTGATGAGAACTAAATGGAATTTGATAGATAATGACAGGTTAAGATATTTATGCTCCCCAACAAGATCTAGCAACCTAACACCCTTGACAGCCTGGTAGAGTAGCAGGATAAATATCAGCACGGCCTCCACATGCTCCAAGTTGAATGCTTAACAACCATAGGGGTAGGCTTCCCACCACACAAATAGATTGATTATAAATGCTT…	2320	90.46	109.95
TRINITY_DN3256_c0_g2_i1	GGATACTTTGAAATACCAAAGACTTCAAGAAAATATTGATGGTATGAAGTTTCTCATACAGTCTATATTTCCCAAAGGATGTGGTTCATCACCAGAGTAGCAGAACAACTGGTCTTTGCACATAATACTGCCCTTCACCACCGACATCATTAAACCTTAAAACACATGTGAAGAGACAACTAATTTATTGCAATGTGATGAGAACTAAATGGAATTTGATAGATAATGACAGGTTAAGATATTTATGCTCCCCAACAAGATCTAGCAACCTAACACCCTTGACAGCCTGGTAGAGTAGCAGGATAAATATCAGCACGGCCTCCACATGCTCCAAGTTGAATGCTTAACAACCATAGGGGTAGGCTTCCCACCACACAAATAGATTGATTATAAATGCTT…	2375	529.54	894.05
TRINITY_DN3260_c0_g1_i1	CAGGTTCACAAAATGAGATGCTTGGGCTTGGTTCCTTCCATCCTTCTCCTTGCTTTTCTGGAAAAATGATAATGAGCATGAAAACACCACTGTAGCTCATGTGTTTTTGAGATAGGAGTTCAAATATAGCTTACTATTGATAGATTCAAAAAAACCAGGATGATTCTGTTTAGGATTTCCAAAGATATGCATGTTGGGTGGAGAGTGGAAAGATTCAGGAGATCTGAGATTCAAAACATGATCTTTTTTCCCCTCCTTTTGTGTTGATTAGAGTGGATTTTGACTTAGATAGATAGTGGAGTTTAGTGTTTGTGGGGGTCAGTTTTGGGTGGTGGATGCATGACTTGGAAGACATCCAGGGTTGTGGGGCCTGCAAAGGAATTTGGATTGCAAG	394	6	4
TRINITY_DN3260_c1_g1_i1	GAAATTTACCCATACCTTTTCTAACAAAAAAAGAAAAGAAAAAAAGAAAAAAGAAGAAGCAGCAAAAGTGTAGAAACTCAAAGTAAAATGGTCTGAGTGGAAAGAACCCATGGATGCTTATGATGCCTCCTTGTTGATGCTTTGTCTATCCCATAATGTATAAGAACTTAGAAAATTCAATTAACAAAATAACATGATGAGGATTGCTACTAAGAAAAGAGAATAAGAGGTTAAACAAGGAGGTGAACCTGGCAATAATAGATAGAAATTATTTTACCTAAATAGTTGGATAACAATTCATACAAGCAAAATGAGAAATTGAAAAACCAATTCTGAGTGCTTATATTGTTTGTTCGTTTGTTCTTTTCTACTTAACATGCAAATTATGACTTGGAAAGC…	721	18	16
TRINITY_DN3209_c0_g1_i1	GGATAATCTACAGCAATGTTGGTGGTTGGAGGAGTCCTGGGATGCTTCAGCATTGCAGCTGCCACAAACAATTAGAAAACAGACACTCGGTAATATTGATAAGAATGTGGTTTCACTTTTATAGGTAACATTCAGATCAATATCCACATACGAATGTGTAAGTAAGAAAATTACCAGGATTTGTAGGAGCATTTAGTCCCATAGCCCCACCAGAAACAGCTGGA	224	3	1
TRINITY_DN3217_c0_g1_i1	GGCCATTATAAAAGTTTGCTAAAAATAAAAGATTACGCTAAAAATAAGTGCTAAAGAAGACAGTCTTGCATTTTTTTAGAACAATCTATTCGTTATGCATCTAACATATATGAAAACATTAGCAATAAATCTAAAACACCAATTCATACAATTTTGTTATACACCATTGCTATCTAATCTTCTCCCTAATGATATTGGTATCAGTAATAGGTTACAGCTAAGTTAAGAAGGTTCAAATGAAGTGAACCTTCTTAACTTGAAGCTTCAAGAACAACTAAGTTAAGAAGGTCCAAGTGAACTACAACATATTGTATCCTGACCTGAAGCTTTAAGAACAGGTTAGTGCATCAAGAAACATTACCGGCCATCAAGGGCTGAAACTGTTACGTTATTTGCAGA…	493	10	12
TRINITY_DN3272_c0_g1_i1	CTTAACTGTTATTACATGTGGGGTAAAACCAATCCCTGCTGATCCTGCAAGTAAATGTGTTATGAGAAAGTATATAAAACTTTGAAGTAAGTCTTGTACTAAGTACCAGTTAGTTTCGGCACTCAATTGCATGTTACATGTAATGCAACAGTGCCAAACCATTGAACTAAATCTAGCAGAATGCTACAGTTACTCCATGCAAAGGACTGCTTACACTAAAACTAGATCTGCATGTTGACCAGGCCTCACTATAAAATATGAGAAGGGACACAATATAAACAACATTCCATATACATAGTTATCTGAAACAACAATATATCAACATAACATGCAAAATTTTAGTAGTCAAGATCGGAAGAGCACACG	366	9	5
TRINITY_DN3267_c0_g1_i1	GTCGTTGAGGTTGGAGTAGATTTTTAAGTAGGATAGTTACGTTATAGCTAGGTTGCAACTTCTAGAGTTCAGGAGGGTTAGGAGTAGTTAGGCCGGCCATTGATGTAGATTTGAGGATGTTGGGTTGGCTATTGAAGTAGGTTTGGACATTGGATGTAACCCTCAAAATAAAACATGTATGGTACAGGTATTAGGGCAGGCTTCCTTATTGAAGTGTGTTCTGGTGCCATGTGCAATCCATGCATTGTAAGTCTGTAAGAAATGGATTGTATGGGTATTGTGGAGAGAAACTAGTAATATCCTATTGTTGTATGTCAATATCTCTTGTTTTCTCTTCTTTCACTCATAGACTTGGCACAAACTTTCAGGTTAAAGAATGTTACATCATAGTCAATGGAT…	455	6	2
TRINITY_DN3262_c0_g1_i1	GTTCTATGACTTTGTGTGTGTGTGGATTGAGATAGTTTTTTGTCCCCTCTGTGTAGTCTTATTGAATTATGACGATTGTATATGTGTACATAAGGTTTGAGAGGTAGGCTTCTGTTCCCTCTGTGTAAGGTTACTGAATGATGGGATTTATGTAGTTTATTGTAGTATATATTGTTTTCAAGTCCTGTATAGTTGCTTCTGTGGTTTTATTTGATTGAAATGGTGACTAGCCCTGGACATCGTATGGTTTTGTGAGGAAGCTTTAGAATGTGGGCAACATTAGTTCTCCTGATATGAAAATATCACCAGTGATCTGACTGTCTACATTGGAGAATCAACTTACAATTTGTCTAACATTTTAATCAAGGCACAAGAGTTGAAAGCAGCAGATAATAAAAT…	652	17	11
TRINITY_DN3231_c0_g1_i1	GTCTTGTCTATTGTAATGTCAAATGTTTTATATGACTAATTGTTTAAATCCATTTTACATATGTCAAATTTCCTTATACTTCGTATAGATTATTTTTCTGCTTGCAGCCTTCTGATGATTTGTATAAATTCTCAACTTTAATGGTCTTTGGTTTTTTATTCTCTGGATATATGTATGCTATCTCATGAGATAACATCAAAAGTGACATTTGTGATTTAGAAAGCTCTAATATAAGAGGTGATAGCAAAAAAAGGTGTAACCAGATATGGCAACATGGATTTTTTTTTTAAAAAAAAAGTGGATACGCCAAGTTATTGTTGATGTTAACTTTGAATCTCT	339	3.34	0
TRINITY_DN3231_c0_g2_i1	GTCTTGTCTATTGTAATGTCAAATGTTTTATATGACTAATTGTTTAAATCCATTTTACATATGTCAAATTTCCTTATACTTCGTATAGATTATTTTTCTGCTTGCAGCCTTCTGATGATTTGTATAAATTCTCAACTTTAATGGTCTTTGGTTTTTTATTCTCTGGATATATGTATGCTATCTCATGAGATAACATCAAAAGTGACATTTGTGATTTAGAAAGCTCTAATATAAGAGGTGATAGCAAAAAAAGGTGTAACCAGATATGGCAACATGGATTTTTTTTTTTAAAAAAAAAGTGGATACGCCAAGTTATTGTTGATGTTAACTTTGAATCTCT	340	1.66	2
TRINITY_DN3235_c0_g1_i1	GTGCTCAATGTAACTCCACAACATATCTCTAATGTGTTGGTCACACTGGTGATGTGTGTATTTTGATATATATATACACACACACACACGTGCATGCCCCTGAGTTGCATGTGTGGTTGACCCATGGCAACTGTGTTGGCCTTGGCTGGGACCCCTAGCGATAGTGTTGACTCCAATCAAGTGGTTAGATGTGTGGTTGACCCCTGACGGCTGTGTAGGCCAGGACCCCAAGCGACATTG	240	4	0
TRINITY_DN3259_c0_g1_i1	GTTGATGGATCACAATTATCATAGAAAATAATTTTAATAATCCATGAGGAATTATGCAAAAATGAATAATGAACATGCATGGCAAGTTTTGACTATAAATTCACATCATAAATTCTTGCCTCAAGTAAAAGAGTATATGTAAGTACTGTTATTCAGCTCGAAATAAAATGCAGCAATGATCTGGTGATCAATATCTTGTACCATTCACATCGATTTAAATTTCTTAAGAGCTATCACGGGAAGATGAAACCAACCAACCAAGACGTAAATAGATTTACCAACTGCCAACAGAACTTTAAAGATATCTGCCATGCCTAACCTCACCAATCTTACAAGAAATACTTGAACGTCTAACGAAAAGAACACTTGAACACGGGACCTTGGTGTCGACTCTTCAAG…	926	12	10
TRINITY_DN3259_c1_g1_i1	AAGCTTGTCATAGTCCAACTCAAGTCACCATCTAGAGAACATTAACCAACTTGAACTGGCTTGAATAGCTATCCCTTGACTTGGCATAACACAAAAGAACGCATAAGATCCAGCTTTGAACGCCTAATTCACTTGTCCCAACCAGGTAAAAAATTGCCTCAGACAGTCTCAACCTGATCATTCAACGTCAATGATGACTACTCCGCTTCAATCAAGTGAAAGATGGCATGGAGAGGAATTCGAAAAATAGAGAAAGGGCAATGATTTGCCTGCACAATTGGAATTTGATCATCTCCATGGCACCGGATCTGAGAGCAATCGCTGTTATCGTTATCCAAAACCCCACCATTCTTATCATCTAACAACTTTGTCAGGCTACGATTTAAGCTTTGTAATTAA…	847	9	6
TRINITY_DN3263_c0_g1_i1	AGCAAAGCTGGCTTCTTCTTTGGACAGAGTTGGTAAGTCTGCATGACTGCGCTTTGTGCCTTTTGCTAACTTGTATGATGCTTCAACTCCTATTCATGTGCGTCTATAACATTTGCCTGATAATTCATATCTATGATGGTTATTTAGGTTTTTGGAAAATATATAATGTCTTGCATTGAATTTCCAAGGGGAATGAGATGAAGCAATTGGATGAATCAACCAATTAATGTGAATCAAGTTATGTTTTAGATGTTAACTATCATTATTCATCATTATGTTTGTCACCATCATCCAATCCTTTGTTGAACAATATGGGTCAAATAGGGAGTATGATACAAGGCTAAGAAGGCTCCATGGAAAGATATAATAGATATTTATGGTCAGCTTGGGCTAATGGGG…	457	3	6
TRINITY_DN3207_c0_g1_i1	GGGATACATGGTGAAAAAGGATCCATAAAGCCAAACCCAAATAGGTTGGGATAAAAGCTTGACGATGATGATATCAAATAAGTGTTGAATAGGGATCATGGTTTAGCTATAAAATAGGAGAATAAATGATAATAGAATGCATGTCAGTCAAATCACAAATCCATTTCTGCCAAAAGTTCTAGAAGTCTGAAAAAATAAAAGAGCGGGAAGTCATAGAGTAATTACATCTTCTCACATAAGTCATTATGTATTCTCACAATCTATCTCTCCTCATCATAATACAAATCAGGTAACAAAAGGTAATTCTTCTTTCAAAGGTAACTGTCTTTAGGTTAAGGAAGTCTGTCTGTAACTATAAAATGCTTATTTTCGAATGCCTATCACCTCAATTTGGTGTAT…	461	7	5
TRINITY_DN3233_c0_g1_i1	CAAAATGAGGTTGGCTATGGACACAACTTCTAGTTGAAAATCCTCTTGGAAGTATCAACCAGATTCGGCTGTCAACAGGACACCATCCCCTCCTCCGTTGGCCCCTGTTTTCTGGTTTGAGCAAGTTTGCAGTGAAGAAGGGCAAGCGCAAGACCTAGATGATAGTTGGCAAGTAGGTTTACCTGCCTTGTTGCTTGCACATTTTATGCTCATGCAACTAAGGAGCAACTCAAGG	235	1	1
TRINITY_DN3280_c0_g1_i1	GGGATCCTTTGGCAGAAAGTCTCTTTGTTTCCAAAAAGTGCTGGTGGTAATGATGGTGGTGTGCCAACACTCAAAAGGATTATTGTGTCTGGCAGCTGACTACCTGACTGTCGGCGCCGTTCGGCTCTGCGGGCCAAAGAGGGGAGGAAGTGCAGCAGTAGCTCGACGGAAAGAGTGACGTTGGAACGCTGCTAGTCGCAGAGATCGGAAGAGCACAC	218	0	2
TRINITY_DN3224_c0_g1_i1	TGAGAACATTATTGATAGAAATGATATCAGGAATGGTGTAGTCCTTGGTGGATTCATCCAGTCAATATATATGTAACAACCGAAGTAATTAGGTTATTGTTGTTGGTTGTAGCTGTAGCCCTTTGTGATTGCTTCTAGAATTCTTTTACCTAACTTTTCTTTCATTCTCTAGGGTCTACATTTGGTTAAACTGTGGGGTAGTCTATTAGATTTACTAATAGTACAACGTCCACTGAGTAAATGTTCTGTCCAGTATATAGGGACCATGATATGATGTTCCTTAATGGCAATTAGTATACATTTTCGTTTTGGTCTGACTTAGAAAATCCAGGAGGTTCTCCTTTTGGAAGAGTTACATATCTTTTGAAGTCAAATCATGCTTACCTTGGTAGGCTCGGC…	535	8	3
TRINITY_DN3206_c0_g1_i1	ACAAATCTGCCTCCGTTCATGTGCTGGCAATATGAGCAAAATCCACTAATTACTAAGAGAACTAAGACCCCCCAACCCACAAAACAGAAAATAATGGAGAAAAATACAAAACAAATGCAAAACATAAGAATTTAACACAGTTCGACAAATCTGCCTCCGTTCATGTGCTGGCAATATGAGCAAAATCCACTAATTACTAAGAGAACTAAGACCCCCCAACCCACAAAACAGAAAATAATGGAGAAAAATACAAA	254	3	1
TRINITY_DN3206_c0_g2_i1	TTTGTCTGCATATTTTAACTCGATGTACACTGTCTGTTTTTTTTTCTTTTTCTTTTTCTTTTTCTTTCAATATAAAACTACCAATGACATCTTATAACACAAAATCCAATGTGCATTTCAATGCAATGATCATGCAGTGATATCCATGTTCGATTGCCATGATCTAGCACCAGTAATAATAAACATGATACGTCAATCTAGCCCACGAATCAAGAGATTAGGCTTTTCATATGAAGTGCCTAGATGTGATGCATGTGACACAATAACAGAAAAATAATGGAGAAAAATACAAAACAAATGCAAAACATAAGACTTTAACACAGTTTAACAAATCTGCCTCCGTTCATGTGCTGGCAATATGAGCAAAATCCACTAATTACTAAGAGAACTAAGACCCCC…	437	22	7
TRINITY_DN3245_c0_g1_i1	CCGTACTCTTGCACAATAGCTTAATGGCGCTGCTTGTCTCTGGCTGAGAAATTTTGTGCCGGCCTACTCATCACGCTGTCGTTTACTAGTGGAGTGCATGGCTGAGGGAGTCAATCAGGTATGGTTTGCTGTTGCCCGGTGTTGACGAGGATAGACCTTCTTTCCTTGTATAGTGTTTATCAGAGAAACCTAACAGTTGCAGACACTGGTTATTCTGAAAATGCATCATATAATGGGTGTCATCTATTATCGTGGGGACCTTACATATATGTTTAGAGTGCGAGTTCTATCAGTTGCTTGAAATTTAGTTCGGTGGTGGAATAACAAGTTGTCCGATGGGTTTCTTTTGTATTTGTTTTTGTTTTCTTTTCTCTGGAATTTGCCATGCATTTAAACTTC…	533	0	15
TRINITY_DN3229_c0_g1_i1	GGAACATCATCATCAAGCCTTTATCCCAACCTATTTGGGGTCAGCTTTATGGATCCGTTTTCGCCATGGATTCTAGTTTGCACTAAGCAAAGTTCTCAAGAGTCCTTTTCCCTGGCCTGATAGATTATAGCTGGCCCTTGCTTGCATTGTAGCATCTAGGTGGATGCCAAGTTAGAATCACTTGCAACAATGTGAAAAATTGCCCGACCCGAAAAAATAGGATTCCTTCTACTTCATTATGTGCAACATTGGGATCATTGTGTGATCTTAGTGGCTGGAACTTGTGACTTCTGGATACATATCAATTCAGAGCCTACATTGACCATTTTATGGAAAACCTTGTAATTTTATTTTGTTATATAAGTTATGTATGTATCTTATATACTCCTTAAATTACTT…	523	7	8
TRINITY_DN3218_c0_g1_i1	TCTGTCTGCAGCTGGGGAACCCCTCCCTGTAAACAAACTTCGACACAGTAGGCGACATATCGCCCACCAGGTACCCATTCAAGATGCCCGAAGAACAGACCGACGATTCCACTGTGCCAGACTTTAGCGACAATGTCGACACAGCCACCTTCTCCCAGATCCTGGAGATGGACGAGGACGAGACCGAGCGCGAGTTCTCCAAGCCTCTAGTCTTCAATTTCATGGAGCAAGTTGAGGAGACGTTTGAGAAGATGGACGACGCCTTGGAGGAGAAGAATCTAGACGAGCTGTCCAGCCTTGGTCATTTCCTCAAAGGTTCCTCGGCCACCCTTGGCTTCAACAAAGTTCGGGACAGCTGCCAGGTCATTCAGCAATATGGTCACAAGCTCAACCTCGACG…	688	0	15
TRINITY_DN3292_c0_g1_i1	GAATAAAGGCTGGTTGGTTATAGTTATGGTTATTTTATCTATTCAAATGAATTCTGCTAGTTGTTTTATTTCTGTTATTATGTGGAAGAGGCCCAAGATACCAAAAGTGGTAACATTATCATTTTGAAGACTTGTGTTCCTGTTCACTTTCACTCAAATTATACTACATATCGTCTATTTGGTCTTGTACGCTCACAGTCTGATGCTTTTCTCTAGATATTCAATTTTGTTTGGAGCCCTAATTTAGTCCTAAAACGAACACTATGTTGTCAATAAATAACTAGGCTGAGGTACCTATCCTTGAATAGCGCTTGTGAATTTATTAATGATCAATTCAATGATATGTTTGCCTAGGGATGACCTTGAATAGTACTCGTAAATTTATTAACGATCAATTC	398	6	5
TRINITY_DN3292_c1_g1_i1	AATTCAATGACAGCCTCATCATGGATGTATCACCTGAATGCATTTTAATTGAAAATCACTTTCCTTAGTCATGCTATTTAAGAACCCTTTTTGATGCTAGAACCAATATCAATGCTTGTTGAAGACTTCGTTATTATGTATCTATGACTGAAGACACAACCTTGATGATGGAAAGCTTGGAGACATTATCTGAATGCTTTGGCAATGGGGAGTCTCA	217	2	0
TRINITY_DN3257_c0_g1_i1	ATTCTTTAATTTCAAATCAGTAAGTTTTGTTGTTTTAGGCTTCAGAAAAGATGTTTCCTTTTCTCCATATATAATGAGATGTAATTGTCTGTCTGATGCTAGTTGACACTTCTTGGAAAAAGAATCTTCTTTTTATGATTGTAATCTGGTGCATCAATCATTTGGAAATAAATGAGGACTTATGTTACATGTAGTGCTGTGCATATTTGTTTTTCATAGAATACTATTTTTTCTATTGCCAAGTTGTACCATTTTGCTATAATATTCCTCATTCCATTTTCTGTAGTAATTTCTGAATTTATATTTTGCTTCCATCTACTTAGTCTCACTTCTTTTAATTTAGAATTCTATATATTTTCTCATCTGTCCTCTTTTTATTCTATTATCTATGATTAAATG…	1079	20	7
TRINITY_DN3257_c1_g1_i1	GTCAGTGACTGGAGTTCAGACGTGTGCTCTTCCGATCTCTTTGACCAGGCCTTTGGTAACTCATTGCCCTAAGGCTCTCAAACTTTTTAAAGGAAGACTGTTTATCAATGCTTTTTGGGTCTCTTGATGGGCTAGCTGTATTTTGGTGGAAAATCATTTAAAAATATTGCAAAGTGGTTCATGAGAGAATAATAGAATTTGTAAGCAGAATCCATAATTAGTGAAAGTAGATAACTTGGATGCTTGGGAAAAACCTGTGTTGTTAGATATTCCTACAATATGTCCTCTATGAAGTTATAGTATGAGAAACGGTAGGACATATGACCTAGCTTCATTACTTACTATTATTTTCATTTTTGAGGAAGAGTATCTTGTTAGTTTCTCATTCTTGAGGACCCT…	541	9	7
TRINITY_DN3271_c0_g1_i1	TAGAGGAACAGAGGGTCTACAGAGCCTTTCAACAACAAGAAGAGACATGGAGAAAAGGAGTTGCAGTAACAAAAAAAAAAGGATTTGGGAGAAAAAAAAAAGGCTCCTCGGATTGTGAGGATCATAAAAAAGGCTCCTCGGAGATTGAGGATCATCAAAGCCTTTTAATGGCATCAATAACTTTAAACTACCTGGCATGGCAAAAAAGGGAAGAAGCAAAGGGACCAAGGAAAAAAAACCTAGAGCATGTCCTTCTACGACCACTACTACTCATCCTTGATCACTTACTCCAATGGAACCAAGGAAGAAGAAGACGTAATAGAAGACCGAAGGAAAAACCCTAGCCCTTGTCCCCCCATGATTGCCACCAACCAGCTTCCCTTGCTACAATGGAGCCAG…	735	9	6
TRINITY_DN3232_c0_g1_i1	TAAGTCGCAACTTTAATTATATAAAATTCAAGTGGCTCATGAATAATTGTAAAGAGTTGATACAAGAGCCTTGGCAAAAAATGAATGATGAAAGGAGATCTAAACTCCAGATTTACTTAAATGGCATTTAGTTCATGAAAATAAATTGCGTTCCATTTCTTTTGGAGCTTTTGCATGTTCCTTCTACTTGTAGCCTGGTTCATGGTTTTATAAGTTCAATTACTAAAGTAGATAAGGTTTTTGTTCAGATTTACCAAATCTTTATTAACAAGTTCAACTACATAATATTTTTCTTCCAATATCACTTAACTTAAATGGGACAGCTATTGCCTAACCCCAACTAATCGAAGCCTGAAATGCAGGAAAAGCTTATGGATGAGTCAACCCTGTAATAGCAAC…	920	8	8
TRINITY_DN3274_c0_g1_i1	GTGCACTTCAGATAGTGGTTATATTCCTGGATCTTGTATTCTCTGTTTCTTTTTTACCCCTTTTTTTCATTAACTTTAGTGACAATTGCATGCTTAAGAGCTCAGGAAAAATGAAAAGATCAGCGCTTTAAGAGGAAATGAGGGACCACAGCATAAACATAATCAGAAGCATTAAGCCTTTAGCCCAACTATTTAGGCTTGGATTATGAATGATTTTTCACCAATATCTCCTATG	235	2	2
TRINITY_DN3274_c1_g1_i1	ATTCAATCTGCATATTGAAGATTTTTTTTCTTTTAGCAGCAAATTATATTGGAATGCTAAATGGAAGAGTATGAGTTCCTTTTCTTCAAAAAATTTAGGGATCTCAAGACTCCTTCCTCCATCAAGTAGCCTCTTTGATTGCAATCATCAAAGAAAAGGGGCATGAAGCAAGAGACACTCTAGGGTCAAGTTGATCATTTATCATCAGATTTTAGATTTAACATATGCGACTGGGAAATAAGAAGGAAGACCAAACATGACATAAGGAAATAATGGTAAAGGATTTAAAAGATACCTAAATTCAAACTAGAAGCTACTCATCATAGGAGATATTGGTG	338	3	3
TRINITY_DN3211_c0_g1_i1	GCTACAGTATGCATATACGTTTATTTAGGGTGGGAATTGTAGATCCTAACTTAGACTTGTTTGGGACTGCATGAAATTCATATTCAAGCTTTGATTATCATACGTGGTTTAGTTCATTATACACCTCTGTAATGGGAAACTTTGAAAAATTTTAAAAAAAGGCATCCTTTTTTAATTGGCTGATTGTAACAAAAAATAAGCATCTGTCAAATCTGATTGATAAATCTTTTGAGAGTGGG	239	1	1
TRINITY_DN3295_c0_g1_i1	CATGAGGCTTCAGTTCTCTTCTCATGAGCTCTAGGGACAAATCCTCACCCTTCAGAAGCCGGATTACCCAATTCATAGTAGGCCTTGATGTCGACACATGGTGTATGCACATCGAAGATACTGAGACTGCACGCTTCATCTCGTCAAGGTCATAAGCATCCCCGAGTGAGGGGTCGGCGAGTTCTTTAATATTCTTTGCATTAAGATGTGGTTTTGCCCACATCACAAGGCTTTGTCTATGGGAATCGACAGCTCGACGCCCCAAATGTGCCTTCAATGGGGAACACTGTATG	293	1	0
TRINITY_DN3215_c0_g1_i1	GGAGTTGAATGTGTAGGTGTGAGCAATTGATGGCATACCAAGGAGTTGGACATGAGGGTGCACAAACAATTGCTTAGCATGATTTATGCGCCTCATATGGGTTAGGTGTTGAGCGATAAAGAATTCCTAAGCACATAGGATAGGTGTAACAAAAATAAGAATGTTGAAATGGATGTGTGGTAAGACTAGAAAAGATAAAGTGAGGAATGAATTAATTAGGG	221	1	3
TRINITY_DN3264_c0_g1_i1	CAGCAATTCTACTTTGGAGATCCTACATAAAAAACCTTTTGAATGTCATACTGCCTGGAAAAGAAAAGAATCTCATTAATCAGAAGTAGAAAAACAAGATGTCTAAATATGTGGAATAAAAACAAGCATTTGAAAGTTCAATAAGTGCTCCACATTGCAAGAAATGAAGTAAGAAGCAGTTCCTTGCATGCTTCCACAAGTACTTAATGTGGTACGCTCTCAAAAATAAAGATGTTTGAGACTAATCACCATGTTGGGTAAGACCAAATGGAGAAAGTGATTGTTCATCAACAGAATAAAACCGTACAAGAACTATACTTCAACAAGCAAGTGAACAAAAAGGAAGAAAAATAAAGCCTAAAAATATCCAAAAATCAAAAATCAGACAAGGACCATTAC…	723	5.11	6
TRINITY_DN3264_c0_g2_i1	CTACACGACGCTCTTCCGATCTCGACCAAATTCACGATAGTAAAAGGTAAAGACTGTTCATTCGGCAAAACTGACTGAATAACTGGAACCCTAACAGTCCCGCAGCCAACTTAGTGACCGAATCTAACGGAAACACTCGCAGTATGTTTCACATAAAATTTCCAGTACGAACCCTCCAGATTCAAAGACAATCCACAGCAGGAGGCCAGGCAGAAGAACGAAAATCAGAGAGAGAGAAAAAAAAACAGAAAAAAAAAAAAAGAACAAGACAAAATACCTGCCGGTCGAGGGGG	293	1.89	0
TRINITY_DN3251_c0_g1_i1	CTATACCTTGGCTTATGCAAAACTCAAAGTGCTGACAAACCACCCCCACCTAAAGAACTCGACATTCTCGTTTACGCCTTCTCCAAATAGTCCTGGATCTCCTCAAACTGCCACAAAATTATACCCCTTTCCCAATTAGGATCGACAACACTATCGCCCTTCCATTGAATGAAATAGTCGGGCCTCTTGTTCTTCTTGCTTTGCCCCGTGGTTCTCTAATCTCGGACCTTTCGATTTCCTTCTCAAATTGCTCACGAATCACAGGAGCTCTTGTCATTTGTTGTCTTCCAATGTATTCAATATCTTCATGAAATGACTTAAAAAAACTAACATGGAAGGTGAGATGTATCTTCAACCTACTTGGCAGCTCCAAGCAATAGGCCACATTGCTAAT	394	2	2.01
TRINITY_DN3251_c0_g2_i1	CTATACCTTGGCTTATGCAAAACTCAAAGTGCTGACAAACCACCCCCACCTAAAGAACTCGACATTCTCGTTTACGCCTTCTCCAAATAGTCCTGGATCTCCTCAAACTGCCACAAAATTATACCCCTTTCCCAATTAGGATCGACAACACTATCGCCCTTCCATTGAATGAAATAGTCGGGCCTCTTGTTCTTCTTGCTTTGCCCCGTGGTTCTCTAATCTCGGACCTTTTCGATTTCCTTCTCAAATTGCTCACGAATCACAGGAGCTCTTGTCATTTGTTGTCTTCCAATGTATTCAATATCTTCATGAAATGACTTAAAAAAACTAACATGGAAGGTGAGATGTATCTTCAACCTACTTGGCAGCTCCAAGCAATAGGCCACATTGCTAAT	395	0	3.99
TRINITY_DN3251_c1_g1_i1	TATGAAATGACTTCAGAAAATTAACACGGAAGATAGGATGTATCTTCAACCTACTTGGCAACTCCAAGTGATAGGCCATATTGCCAATCTGCTTGACAACAATGAAGGGACCATCACATTTTAGTATCAAACCACAATGCCTTGCCTTTATATTGATCTTCTTCCAAATTTGAATAGTAAGTTTTAGTGATACCTTATCCCCAACTTAGAACTTAAGAGGACACCTTCTTTATCAGTGTACTTCATTCTTCTTGTAGCCTTCTCAAAGCTTCATTCTTTTTAGGTTCATCCCTTTTTGCAATTCTAACTTGCCAATTGTTCAATCTTAGATCCAGCTTTGTGAAATAAGATGTTTTGGCCAAGCG	365	2	1
TRINITY_DN3202_c0_g1_i1	CAACCACATTAGAGACCATGGGTAGTAATATCATACCATGTCAATACCCGAACAGGGGCTGGTCTGTAGGGATAGGCATTACTACACGACTCCACAATACACCTCAAGTGAGCTAGTCACACTAGTGTAGATGCTGTGCATCTGAGCGACCCACAAATATAGACAAGCAAACCTGCTGTAAGGTCAGGTCGCCTTCCAAGGTCTCCTGAGTGAGCCATATTGCCCCCAGGAACCAGGGTCAAGTGTACTAGATTGCTAACTGCTTGGGCCAAGGGTGGCCTGGCAGGATTCTCAAAATTTTCAGAAATTGGCCAAAATATCCAAAAATCAGGAAACACACCCATCGTAGAGGTG	354	5	3
TRINITY_DN3283_c0_g1_i1	ATATAATTCAAGTTGCATGGGTGAAATTGATAAATGTTTCTGGAATCCTTTGTGTTAAACACATGCCTTGGAAACTTCCAAGTATAATAAGATAGCCATGGAGCTTGTGCTATTATACAATTTAGAATGCTGGGTAATAAAGAAGAATCAAATTTAAAACTAAGTGGAATAGAAATGAGAATGTGAAGAAAGATGTACGGAAAAACTAGAAAAGATAAAAGAGGAGTGAGGTCATTAGATGAAATCCAGGGATTGTTCCAACAGAAAAGAGGTATGGAGAATGATTTGAGATCGTATGAATATATATAGG	310	4	3
TRINITY_DN3250_c0_g1_i1	GTCGAAATCCACAAGAAAGCAAAGCAAAGGCTTGAAATCTCTAACCTAATGCTAAAAAATAAACGATGAATGATTAATCTATCTAAAAGCAATTTGTGATACAGCGGAAGAGAAGTTTTGAATTCTAGTAATACAGCATCTAAATGGAGTTGACTACACATCTGCACACATATGTACATTATTCAAATAATATCATCCAAAACAATACATGATCCATCAAATGGCCACTGCCATACATTAAAGATTTTAAAAAAGAAATATATAGCTCAAACAAAATCCAAAATGAGCTTTCAACAAATATGAGTTGTGCATTTTAACAGGTGTATGACAAGTTTCTCGTGCTTAAGAAACATATTTCAAGGATATACTGAAATATTCCAGCACTATTCTGTTAGTACT…	415	3	5
TRINITY_DN3238_c0_g1_i1	AAATAATAATAGAGGGCAAGCCTTGGTACAATGATGAGGTTGCTTTATTATGACTTGGAGGCCACATATTCAAGTCATGGAAACAACTTTAATGCAAAGTTTTCCTTCCTGCAAAGCAAAGGTAAGCCTGCGCACATGCTACCCTCCCTAGAACCTTGTAATGGCAGGAGTCTTATGCACTGGAATGCCCTTTATACAGCCTCAAAGAACATACACATGTTCTAGAGCAATTAAAAAAAACACTGTATAACAAGAAACTTTCTATTTCATGAAGGATTACCAAAGTCAGTAACCTAATTTAATACCAAAACTTCCACAAAAGAGTCATATAGTTGGCTAGACCAAACTTATATAACTGCTACAATGCCCACAATCAGATGTAGCTTGCCAACAAACAAT…	866	20	32
TRINITY_DN3220_c0_g1_i1	CAGGCAGGTCAGCCTGCGGCCGAGATCTCGTCTCCGGATGGAGGGAGGTAGACGCCTGGAACTCTCTGTCTTCCTGCTACCTCTGCTAGTTCTGTACTGCTTTGCTGCGTTTCTTTGTGGTGGAGCGTGATTCGCTGGTGGCGAGCCGTGGGCGGATTGTTGGGGATTTTTGTAGGAATGTTAGGGTTTTTGCTGGTGGACTTGAGAATTGGAAGTTGGGGGAGTTCGAATGATTGTTTGCGTCGCGGTTTCTCGAATTTGGAAAACTAGGGTTTCGGGGAAAGGCTGGAAAAATGGTTCTTTTTTGGGGAGTAATTTGAGTGGGGAGACGAGTAGGGGAAAGGGAAACAGATCAAAAGGTAGGTTGTTGGGCCTCTGGTGGAGCGTTGGAGTTGATTT…	645	7	10
TRINITY_DN3221_c0_g1_i1	ATGGGCTTCTCAGGACAACACCTCAACTGCCATAGGTATATTCTACCATTTGCTGGTTTATATAAGTGGAATTATTTTTTTGATACATTGTTGAACTCCTTGATAACTAGGTTTATAATGATCTTATACTCTCATTTTTTTAAAGTAATTGTTTAATATGTGATCTTTGAGGCCAAGCATGTGCCTGAAGCATGAGAAGTCCGGTACTTTCTTAGTTCACACTTTCAAAAAAACCTGTTTTATTTTGAGATAAACTACATTGCAATCATCCTGAATCCTAAAAAGACAACTGAGGAAAACATAAAAGCAGGAATTTTGGAGCTTCTTCTAGTTCAAATTGTAAATTCAATGCATGATCTGGATTTTTGGCATCATTGCTGTCCCAG	386	3	3
TRINITY_DN3222_c0_g1_i1	TTAAACAAGCTAGCATTGTATTCAATTGATACTTTGGATTGGAATACAAGGCAAAAAAGGATCCATAAAGCCAACCCCACATAGTTGGGATAAATCATACACACTACAGCTACTTGCCTATCAATTGAAGCCCTTTGTTGCAGTTCAACACTAGCTGAAATTGGCCATCCCTTCTCGCTTGTTGACTGCAACAAGCCAACTATAGAGAAGCATTTGTTTTGCATTTACAGCTTATGATG	239	3	2
TRINITY_DN3237_c0_g1_i1	GGAACACCATCAACTTCATCACCCACTAGGCACCCTAAATGGTTACAGCTTGAATCAGACATGAGTAAAAAGTTACAACCAGTTATGTAATCAGCATTTTCAATCTCCAAATGTATTATATTTATCATGCATACAAATCCCAATTTGCAAATCCAAATCCAACTTTTCCGAATAATATAGAATTGGCTATGGAGCACAACTCTTAGTTGAGAAAGCCACCTTTCTTATGTAGCTGTTTCAAAACATTATGGCATAGATGTTGTAATACTGCTCTTGGTTCATCCAGCAAAACTCTTTTAAGTAAAAAGATGATCTATCTATAATCACCCTCTTGGTTCATCCTTATTATAGTGTGCATATTTTGCCAAAAGATACAAGCCTTGAATAAACTTTTAAAAA…	727	12	5
TRINITY_DN3228_c0_g1_i1	GTCACAGCAACAAAAAATAAACTGAAAAAGAGGAAAATAAAAGAGAGATAAGAATGGATACAATTGAGGAACAGAAAGGTAGCAGGGCAGAGGAAAGAAGACTCCTTAATCTGAAAAGCTCAAGCTGAAACATATAGTGAACCTAATTTTGACATTTTTCGACTTTAGTCATGTCCAATAAAATATCATGATTCAGTGCATCCTAAGATTAGGAATGTGGGTGACAAATGTGGATTTGGGCATGAATAGGAAATCTATAGGGTTCCTCAACCTAGGATATTGGATATTGGGAAGAGTAAATTTATAGAATAATCACTCTTATTCACTGATTCCAACATTTACAAGAGATTATATAGAACAATGGACAGCAAAATAGGAAAGATTCTAATCCCTTAAACA…	468	4	1
TRINITY_DN3230_c0_g1_i1	GTTAGACAACATAGTTTCATTCAACTGTTTAGTTAGACATGTCCATATAATTGAATCATAAAGCAGTTCTTTATATATCATGCTTGGCAGTGAGGTTTGCTGAAAATGAAGAGCTCACAAAAGGTTAAGTGTAGGGGAAAATGGTAAGCTTATGAAGTTTTAATGGTTGGAACATCACAGTCTGAGTTGCATGCTAGCACTTCTGGCCAGTTGAGATATAATAACTGTATACTTTCTATCAATATAACAAATGGGCAACGGAATTACAAAGTAGTGAAAAAACAGCTATGCTACTAAAATTACAGCTAAGGGATGACACAAATATGACCACA	332	1	4
TRINITY_DN3242_c0_g1_i1	GCCTTATTATAGGGGATTCCAAGTAGAAGATGTGGAGGTAGTGCAACTTGAGAACCCAGTCTATACCACTTGCGTTAAGCTTCACGTTGGGCCAATGACGTTAAACATTGGTGCTGCTTGGGAGGCAACCCAAAGGGGTTTTGTTCCTTTTTCTTCTGTTCGCATTTATATTTTGGGTATTCTTGCCTGCCCTTTGCATTTATTACATTGGGGACAATGTAAGTTTTAAGTATGGAGGAGGGGATTTAGGGTGTGTTTTTAATTGTGTTTTTGAATATTCCAAAAAAATCATGCAAGCGACCGATTGAGAGCATTTTGGGTGCCATATTGTGTTAG	336	2	1
TRINITY_DN3205_c0_g1_i1	GGAAATTGGAGTTGTAGAACCACAATAAATCTGATATGGGTTCAAATGGTAAATAACATTAGGAGGGTTACTAAGGATATTCTTGGAGGATCTAAAAGCAAGGAAATTTTTAATAAGGAAACTTGGTGTGGACGACAATTCTTAAAGGTTGTCGACGACTTTAATGGATACAAGAAAGTTAAGAAAGAAGTGAATGATGGTGACTAAGGCTAAAATTAAATATTATGATGATTTATACGAAAACCTTAACACAAAGGAGATAGCAATTTACAAGGTATTTAGAATTAGGAAGAGAAAATGAGGGATATGAATCAAATTAGGACTATTAATGCTGAAGA	338	3	1
TRINITY_DN3205_c1_g1_i1	GGAGAAATTAGGTGTAACGGTGAGGTTACCCTATTGTGACCTTGAGGTCATAGGTTTGAGTCACAAAAACAGCCTCTCTGCAAAGCAGGGTAAGGTTATGTACATTCTTCCCTCCAAAAAATTGCTAAATGATGGAAATTGGAGCTGCATGACCACACCAAATTTAATGTATGGTCAAATAGCAAATCTATTAAAAGGTTGTTAAGGATATTGTTGGAGAATTTAAAGTAAGGAAATTTTTAATAAGGAAACT	253	2	2
TRINITY_DN3248_c0_g1_i1	AGTGTGTTCCTCTTGAGGATCAATATGCTTATTTTCTTTGATACTTGTTTGATGGGCAATTAGCATCTTGCATATTAATTCTTGTTTGGTAACATGTTACAAGGGTTGCCTACCCAGGACATTGTTTATTGTACTGTAGTAAGTGGACGTATGATGTTTTTTGATACTATGTCATTAATGGCTTAAGGTTTTGAGGTGTCTGGTAGTGTCATTATACTATTAAGAGTCACATTTTCAGCCTGGTATTATTTACTTATGGACTTTATAATTTCTAGCATTCTATGATGCTACTAAGCCAGCTTGAAGGGGGGAAATAATGTATGTGATTTCCATCTGTGGATTCGACCTTTAAAATCAAG	359	0	8
TRINITY_DN3236_c0_g1_i1	ATGAGAAAATTATATAATGGAAGGATTAAGTAATATTTACAACAGGTTAGCCTTGCTAGTGTATGAAAACAAAAACTAAAAAAAGGCGTCCCAATGCATGATACTCCAACCATTGTGAGGTCCAGGGAAGGATACAACGTACGCAGATTTACCCCTGCTTTATAGAGAGGCTGTTTTCGTGGCTCAAACTTGTGACCTCTAGGTCACAATGGGGTAGCTTTCCG	224	0	1
TRINITY_DN3268_c0_g1_i1	GGTCGAGGAAGTTGGGTTGTCATAGAATCTTGTTTTGGAGTGCTTAGATGAACATCAAACTTTCTATCTGGAAAGTTGGAGTTCCATGGATGGGATGTTGTTTTATAGTTGCATTGAGAAAGTTTACAGGATACACTGTAGAACTTGATGAGAAGGTTTACAGTATACACAGTAGAACTTGAGCCAATATTCTCCTTTTCCTGTAGTTTGGTGTACAACTCCTACAATCTATCTGACAACATTTAGGCTCAACTTGTTGGAACTCTACTCTAGTTGCCATGAGAAGGTTTACAAAATTTTTTTGGAAATGGAAATTTGAGATCGGAAGAGCGTCG	335	7	0
TRINITY_DN3208_c0_g1_i1	CTGGCAGGCTAGCATAGTCTATAGCTTATCATAAGCTTGGCTTGCATTACCAAAGACTTAGGATAAGCATGGTCCAGCCTACCCTTTGATTCTCCATACCTGTTCCATTTGCGGCCCACCACATCATTGGTTGAGTTTGCTATGGCATACAAGTTCTGACTTCTAGGTAGGCCAGTCCTGACTAGACATGAGCTAATCTAGTCTCAGCACAACCAATGCAACCAATCTAATAGCTCCAAAGACTTTCTATATACTCACTTTTCAGAGAAAACACCATTTAGTGATTTCCTTTATAAATCTGCAACCAATTTCTTTACATGTATTTGCTGCAAACTGGTTCACATATGCACGCACACGTATCCAGGATTGATCCTGTGCAAGTTTGTTCAAATTTCTGAG…	556	4	7
TRINITY_DN3208_c1_g1_i1	ATGCTAGCCTGCCAGATGTTCGCCACTAACTGTCAGGAATTCTTGGAAATGTCTTCTAATGAAGATTTTAGAGAAATAAATGAACACTAATTATGTGCTTCCTCTTAACAATAGATGCCAGATTTCGAGAAAGAAAAACCTGGATATTCTTAAAAGCAAAAAGCTTAATTGCCACATACAAGTACATATTCATAGAGGACCTAACAAATCTGAATCAGGACACAAGATATAAGAGCAGACTAAACTCTTAAAATTTTCCTTTACGAGTGAAGTGATCATGTTTCCATACCATACCATACCACTAAGCCTTTATCCTAACAAGAAGTGATCTTGCAAGATACATAAGATAACTGAAATGATTAACTAAGCATTTTATAATCAGAATTTATATTGCTTGGA…	555	8	4
TRINITY_DN3285_c0_g1_i1	TAAATGTCAACCAACAAAGTACCATCCAAATTGTCAAAAGGGAAATCAGTTATCAGGCACCAGAAAGCATAGCGTCCAAAGGGCAGAGGTTCAGTTTTCCATGGCGTTCAGAACAAAGCCACCACTACTTTAATGATCTTGTCCCTTGAAACATACTCCAATGACTGCAACCATTGTAGAGCCCAGTTAGCTTGCTTAAAAAAAGGTGGCAGTCATCACACAAGAGTTCAGATGGGGGAGATTAGAGACCACAAGAGGCAGGCCCTGATACCTTAAAATATGGCCATCATGTTGATCAGCTGCATGAGCTTTATTTGAATGCAATCTTATGCCAGTTAAAGACGGGTCACCGCTTAGTTGAAAATGTGCTAAATTCTGGCAGTCTCTTTTGTCCACCAC…	471	6	2
TRINITY_DN3270_c0_g1_i1	ATCAGATCTTCAGAATTTTCCAGTTGCAGATTCTTTCTTTGGATGTCCTAAGGGAGGCAACGTATCCTTCGATTCTAGTATGCTTTTGTTAATAATGATAAGCTTCTTAGAATGTGTAAGAATAGAATGGCACTCTTCTCTCTCAGAGAATCATAGATTCTTTCTTTGTGCTGATAATAATAATAAATATACAGCTGCCCAGGTCCTATGTTCAGCACTTGGGCTTTCAATCCCATGCTTAACTTAATGATATCTTATTTGCTTTCAAGCATGATTGGTTATTTACTTCTTCAGGCTTGGATTTAATTAAAGGCTAAGCTTTAAGAAAGCCTAGTTAATAAGGTTCAGGTCTGTGTTTGTTTTTATTTTACAAGAAGTTATTTTAAATCAATCCACAAA…	470	2	1.5
TRINITY_DN3270_c0_g2_i1	ATCAGATCTTCAGAATTTTCCAGTTGCAGATTCTTTCTTTGGATGTCCTAAGGGAGGCAACGTATCCTTCGATTCTAGTATGCTTTTGTTAATAATGATAAGCTTCTTAGAATGTGTAGGAATTGAATGGCACTCTTCTCTCTCAGAGAATCATAGATTCTTTCTTTGTGCTGATAATAATAATAAATATACAGCTGCCCAGGTCCTATGTTCAGCACTTGGGCTTTCAATCCCATGCTTAACTTAATGATATCTTATTTGCTTTCAAGCATGATTGGTTATTTACTTCTTCAGGCTTGGATTTAATTAAAGGCTAAGCTTTAAGAAAGCCTAGTTAATAAGGTTCAGGTCTGTGTTTGTTTTTATTTTACAAGAAGTTATTTTAAATCAATCCACAAA…	470	2	4.5
TRINITY_DN3252_c0_g1_i1	CAGGAAACTTTGCTGAGTTTTGCTAGTGACTCGTACTTTGTTGAAAACTAGTGCAGTAAACAATGTATCATCTGGCACATGTAACTTTGTGCTTCTGTCCTATAGGATTATAACAGCACATTTTCGTTCTTTTTTTTATGGATGGTCATTGCATGTGTCTAATTGGTAGCATGAATCTTCTATGTAGTGACCGATGTTCATGGGAGGACCTTTGGAGTTTGGACACTTCTTACCTGCACGCTATGCTTCCTTTGTGCATTCAACCTCGAGAACAAGCCTCTTTATCTTGCTACCTTCTTGTCATTTATCTATGCTTTTGGTCATTTTTTGACTGAATACTTGGTATACCATACGATGGCTGCAGGCAATCTAACAACTGTTGGCATCTTTGCAGGCACT…	851	11.51	3.57
TRINITY_DN3252_c0_g2_i1	ATTTTGGGGCCACGGGGGTGGTGGCTGATGCTGGTGGGCTCACTGCGACTGGCCTCTGTGTGGTTCGGCTTCTTCGATATTTGGGCGCTGCGCCTCGCCGTCTTCTCCAAGACCCAGATGACCGATGTTCATGGGAGGACCTTTGGAGTTTGGACACTTCTTACCTGCACGCTATGCTTCCTTTGTGCATTCAACCTCGAGAACAAGCCTCTTTATCTTGCTACCTTCTTGTCATTTATCTATGCTTTTGGTCATTTTTTGACTGAATACTTGGTATACCATACGATGGCTGCAGGCAATCTAACAACTGTTGGCATCTTTGCAGGCACTTCAATTGTATGGATGTTGCTGGAATGGAATGCACATCAACCTCGGGTCACGCAAAAAGTAGATTGAACA…	782	54.49	59.43
TRINITY_DN3297_c0_g1_i1	GCACATGTTCTTTTAGTTGCTTACAATATAAGAGTAACTAAAAGATGTCTCTTTATGATGATGTCCCAAGATTCAGTAATTTATGAACATATCCATACTCTTATATACTCTCCTGTGAAAAATTCAAGAGCAGAAATTTTAAGAGGATATCTATTACCGATTAAAAGAGAAAACAAAATGTCTGCTCCTAAACAAGAATGGAGAGCCTTACAAATGAAAGCATTAGAGATAAATACCATTGTATAAATTGTCAACTACTCAGCTATCAACACTAACATCATGTGCTAAATTTGTATCGTAGTATACATTCCTGTGTATGTTACATCACTAGATGATTGAAAGGGGCCTAAGAAACAATTGACCCTTTAAGTTCAATCACCAAGAATCTCCACAAGAACA…	3302	191	186
TRINITY_DN3273_c0_g1_i1	GTTTTTGTTTGGAGGGCCCATCAATTCTTCATACATTTAGTTTCAAAATCTTAACATCAATGATATAACTCATTCTTGCTTAGGATAATACATAAGCTACATATTCGATTGAGTGTGGATGTTGAAATGTTCATGATATGCTCCTAAAAGTATGAAAATGCTTGTTAAAAAGAAGACATCTTAGTGCACGAGGATTCTGTCATTGCGAGGTCTGGAAGGGTAAGATGTATGCAGCCTTACCCGTGCTTTACAGAGAGGCTGTTTCCATAATTCGAACTCGTGACCTCTAGGTCACAATGGAGCAACTTCACCATTGATGACAAATGTTGGAGGTAGGATTTGGCAGCTGGGCAGCTGCAGAAACAAACTAAAATGGCAGAGCAGTGGACCTGCTGGGGA…	1370	26	29
TRINITY_DN3204_c0_g1_i1	AGAAACTCTATCCAGTGTAGTAAGCTTTGTCCAGTGGTTGTCTCACATTCACATATGTATTGTTTTACACAATCCTGCTCTCAGTTTGAAGGAACAGAATTCTAATTCTGCATAAAAAAATGTCTCCCTTTACCAAGATTTCATGTGATGAATTCTTAATCCTTACTGTTCAATGTTAGAAGTGTATGCACACATGTCCATGATTTTGCCACAGGAGATTTATATCCAACCTCCATGTAGCCATGAAAAATGTCTCAAACTTTCGAGGGGACTAGTCCTCATTTAAATATAACACATTTGCTTTTGTTTAAATCTTTCAAGGGAACTGAGAGCAATGCCTAACTTTACCATAGTTGTCTATAGTATTTAGGCATGACAAGAAGCCAATGCTCCTTTTGC…	1302	23	23
TRINITY_DN3204_c1_g1_i1	ACTGAAACAGTCAACTTTTGTGATTAACAGAACATGCACATAGCCTAATTAATATATAAACAATTGGGTCATATGCAGAGCTGAAAATAAAAGGAAAGTGGAAAGAGAAGAACATGCATCTTAGTTCCCCATTTTGCTTCTTAATGATCTAGGAAAAGAAATGGTTTCTTGCATTCATGCCCATCAAAGTAGGGATTTTGGGTAAACACTGATCAAAAGTTGTGTATTGCATATGAACCCATCTATTCAAACTTTGTATACATACCCATACCATCATGATAGTGTGACATGGTAGTCAAATGTGACCATTAAGATAGA	318	2	2
TRINITY_DN3219_c0_g1_i1	AGAATTCATCACATTGGGTTGCCAGAAACTCTAGCCATCCTACAATGCTTGCCAATAAACACATGCAAAATTCATCACAGCAACAACAGCAGCAAGCAGCAGTAGCAATAAACAATCCATGGCACAGTATTGGGTTGCTAAAATCACTACCATCCTGCAATTATCAAAATAATAATAAATAGTCCATGGCAGATGGGCAGGCTCAGGTTATCTTCATCATGCAATGATCTAAA	233	5	1
TRINITY_DN3219_c1_g1_i1	GGTTGTTCTTATTATTCTGATCATTGCAGGATGGCTAGTGCTTCTAGCAACCCAATGCTGTGCCATGGATTGTTTATTGCTTTTGTTGCTGCTGGTGGTGTGATTAATTTTGCTTTCGTTTATTGTAGGCTGTGATGAATTATGCATGTGTTTATTGCTCAGCATTACAGGATGGCTAGTGTTTCTAGCAACTCAATGCGC	201	0	2
TRINITY_DN3298_c0_g1_i1	TGAGAAGTAAAAATACTACATCTGATGAGGAGTAGAACTAATAAATCTGAAAAGCACATTGTACTTTCTATAATGAAGCATAGCACAAGATCTCTTAATAGGTGGTGCCTTCTAGTGGGTTCATATGGTACCAGTCCAGGTCTGAAGAACTTGGAAAAGAATGAACATGCTCAACCTTTATCACAGTATTTGCCAAAGGAATGGGAATCTA	211	0	1
TRINITY_DN3284_c0_g1_i1	TTTGTTTACTCTTGTTGTTTTCTGGGATATTAATTAGGCTGTTTCTTTGAGAGGAGGCATCAGCTAAGAATCTTCTTTAATTGCCTAGGGTTGCCTGGACGTTGATTGTGACTGCATGCCATTATTGATGGATGTGCTTGGTTAGGAGATTTATGCATATCTGATAAATAATTTGGAGATACAGTAATTTGATTATGTCTTGGCCTGGCATGCTATGAATTGAAGTTGGAGTGCAGCAGAGATTTATGAAGGCAAAGAACTGCTTTAGCAGTGGTGATTATGTGAGTTGAATTTCTG	297	1	2
TRINITY_DN62502_c0_g1_i1	GGAACTAGCACGGTGAGGGTGTCTAGTTGGTGGTGGTAAGAGCACTAATGGTCTAATTGTTGGCTACCCATTTAACAGTGGTCAGGATCTTGGTTCTGTCTAATTGTTGGCTGCCCATTGGACAGTGGTCAGATCAGGTTCCTGGGACCTTCACGAGGGATTCTGTTTAGCTGGTATTCTTGATTCTCAATAAACCTATACCCAAATAAAGCTTCCAG	218	2	1
TRINITY_DN62529_c0_g1_i1	GAGGAAGATGCCACTATGATAGTTTCCTACTTGAGTTCTTCCATATTTGCACTCAAATGAAATAAGATGCTACCATATGAAGTGTTCTCAATCTGTTTATTAAAGTGTCCAAGATATACAAAAAGACCCACCATGACTCAAGAAAGGCCTACACATCCAGTAACACTGAGGCTCCAAACTCCAAGCAGTTGGAAAAAGACTTCCCTGTTATGGACATCCATCAGCACAGAGATTTCAGAGGATGGTAGGTTTATTATCA	259	2	2
TRINITY_DN62588_c0_g1_i1	CTTATCTACAAAAAATAAATCAAAAAAATCCTTAATTAAGAAGGAATAATTATCTACATAGTACACTGTTTTCCTTGTGTAAAAATTGATTTTATTTTATTTATGGCTATTTTTTGTCATGGATTTGTAGGAATGCATATTCTTTTATAATGAAGGGCTCATTTTCTTGTTGTCATGGTAACTTGGCTATCATGATTTTCAGTGCGACCTGGTTTTTGTTGTGCTTTTCTATAATTTTGTTATCTAAGTTGCTCCTATATAGTCTGAG	268	2	2
TRINITY_DN62592_c0_g1_i1	GGCCTTTTTGCAAAACGGAGATAAGGTTGCGTATATTGTACCCTCTCTAGACCCTATAATAGTGGGAGCCTTATGCACTGAGACACCCTTTTTATATGAAAATTTAACTTTCTTACATCATCGCTAATTAAAAAAAAATAAAAAACTTACAATTGTGATTTAAATTAAATTTCTATGAATCCAAAAGACAATACTATTACTAACTAATTTTAATCATCAAACATCAAATCCAAGTCATTTTCTAAGACCTTGAGGAACGATTCTAAGATTTTAATTAGAATGTCTATTGACGATAGAATCCATATAATGCATCATTGATGAGCTAGATTTGATGTAAATTAAGAATGGCTGCCAAATATGAAATATTTCCAACACCTCATACTACACATTCCATCCAGA…	962	15	16
TRINITY_DN62564_c0_g1_i1	TGGCCCTTCTTCCTTATGAAAGCTATACACACTTCCCTTTCTCCTTTTCTTACCTTCTATCTCTTTTTCTCTTAACCTCTTTTGGCTAAGTGGCTGTAAATACCCTAGGTGAACCGCTTGTTTATGGAGCAATGCATATTTCATGATAACCCTTAATGTTCAGAAAGTTACTTATAATTTATAATAAACCCTCTTTCCATGGATATCACAAAAGTGATCGTAATTGGAGAGAATGTACCCTGGAACATACAGTTGCACTGAGCCAATAACCTACATGTACATATAGCACATTCAATACAGCAAAGTATGCACTGACAATTAAAACCTTGCTACTTTGCTTTATTATTCAATGTCTTCCAAGTTAGTGACGATATTTTCCCCCTTCTTCATTTAAGTTAG…	401	6	5
TRINITY_DN62545_c0_g1_i1	CGATCTCTCTTAGATAGTATAGATAGGTCAAATTATGGTAAAACCATGATCTGATTTAACATTGAGTTCAAATCCAACTAATTTTCATGATTCATTAAAGAAAAGAATTGAACTCGAATCCAATGAGCTTTTGTTGGTAAGGTGTTGTCTAGGGTCACAGAATATAAGGTTTGAGAAGATTGGCATTGCATTGGATGCCACTGTATTTTGTAGTATAAATGTTCAAACCTCTAAGTTGTTTATTAG	246	2	1
TRINITY_DN62578_c0_g1_i1	CAAAGCACCAATTCCAAATGAAGATGATTGAAGATGAGCAATTGTCAAAGACGTTCGAAGTTTACAGCAACAAAATAATTACACAAATCAAATGCTTGCAACAATCGCTCAACAACTGGACATGATAGAAATCAATGATCAAAATCCAGTTAAAGAAATCAAATCAAAGGAAGAAGGTCCATCTATTCAAAGACCCATTTTTCAACCAGTACAAATTTCTCCAAACTTCAAGTTCAAATCCAATATCAACAATGAGCTCCTAGAACAAATAACAAAAAGACTTGACAATATAAGTATGAAAGAAACTAG	309	5	3
TRINITY_DN62525_c0_g1_i1	GACGCTCTTCCGATCTCTTGTGGGCAGCGATAGAGTAGGAAATATTCATGGGTTCTAGCTTATAATTCTAAAACAAGATGTCTCTCATTTTTTGAAAGAGGAGGTCCCAACAAAATAGCTGGGCTGAAATTACGTAGCGTACGTAAAATCTCACCAGGAAAAACAATCTGCCAAAAACATGTATGCACTAGCTGCTTCTTGAGATAAAAAATCGTAGTGGCACTTCATGGCCACAATTCATCACGTCGAAAAACTAAGCAAAT	263	3	0
TRINITY_DN62537_c0_g1_i1	GCCTATCGACTACTTTAGCAAAAACTAGATGGTTGGTTGATTTGCATCTCCATGGATAAATATGAATATTGAAAACTTCTACTTCAATTGTAATTTATTAGATAGCTCATCTGATAACACATGGCATATTCATAAATTCAGAATAAAGCACCTAAGAACACAATAAACAAAAGGACATTCATCTAGTATCAAAAGTCAATCCAATGTTGCATGTGGGAAAAAAGATTATGATTAATGATGGAAAAGGTAATAAAATGCATGGTAGTAATAAACTTTCACACATTTTGAATGGAGGACTCGGTGGGTTGTGTAATGTGTTTGTAGAATTAAAGGGGCACTCAAGAATGAAAGTTCCTGTGGTTAACATAACCCACACTAGTGTACATATGAAAGCAAAAT…	492	6	2
TRINITY_DN62579_c0_g1_i1	GAGAAAAGTGCACCTACAGTAGGTGTATTTCTTGATTTTTGAGTATTTTAGCTGATTTTCTTAAATTTTAAGAACTTAATTGGGCCATTTATGTCCCAGGTAGTTAGTATAGTATAGTATACTTGGCCCTAGCCTCGAGAGAGTAGTGTAGCTCACCTAAGAGACCTCGGAAAGCAACCTAGCCTTAAGATAGGTTTGCTTGTGTATATGTAAGAGTTATTCATATTTACTTGATACCTATACCAGTGTGACTACCACATCTAATATGCATTATTAAATTATGAAG	286	3	2
TRINITY_DN62539_c0_g1_i1	GGCAGAAGGAGATGTTTAAACTAGATGACCAAGAAATACAACAGTGCAAGCACTTTTGCTACCTAAACTATATTATAATAAACCAAAGGTGAGATTAGATAAGATATTTATAATAGAGTTTGCACTATATGGGATAAAGTACAGAAATGGCTCAAGATATTGTACATAGATATTTGCTTTTTAAACTTAAAGGAAAATATTATAGTATAGCAATAAAAGATTCAAG	226	1	2
TRINITY_DN62595_c0_g1_i1	GTTTTAAACAAGCAAAGATATCCATCAATCACCAGAGCAAAACTTCTAAACGAGGTTCTCAAAATCCCTCTCAAGTAAAAAACAATTATGTTTTCATTACCCAATTTCTCATTTGTGATTCTCTTAAGAAGATTACTTGAATCGCTAAATTCACCATAACACAACATACTATTACAGCACCATAACATGTGAGCCCAAGACCAAAAATCATCGTCTGGCTACCACATCACACAAACCAGAGACTGAAAACACGAATCAACCAACAATCACATGACCAATAAACAAGCTTAAGCACGTAAAATTGCCACAAAACATCTCCAAACCCCACAGATTCTACTTTGCATGAACCATATCTCATTCAAGAAAAGCCAGAAAACCGCGCGAAAATCAAAGAAGGGA…	574	4	15
TRINITY_DN62512_c0_g1_i1	GTCGCGCCCACGCCACCCCTCGCCGCAGCCGCCGCAGCCCTCCGCTGCCCTCTCGGCGAGGGCCGCGACGCCATTCCCCGGCCCCCGAACGCTATGGATCGAGGCTCCGCGCAGTCCGATCAGAGACGCGCCGCATTGGGTGGGATCGAGATGGCGTCTCTATTTATAGTGGGACTTTCTTGGCGTGCCTTGGGAGCAATGCCACGCAACCAAAGCCG	218	3	0
TRINITY_DN62548_c0_g1_i1	GGAAGAGATCCCTAGCTAGGTATCTGTTAGCAGTCACAAGGCAGTGCCTTCAGACAATTTAGTCGGCATGGCTTGCAAGAAGTGCAAACTATACCCCTGGGAAATAGGAAGTAGTTGCAACTCCTTGGCCCGAAACATATTTTACATATGTTTCAGCTCATTCCAACAGTTGGATAATCCACAAAAAAAAAAGAAAAAAAAAAACATGGAATATGTTCCTGGACCTTTTCTGGCTAATGGAAATCTTGA	249	2	0
TRINITY_DN62534_c0_g1_i1	GCAACTCTCTCAAGTACCTAACACAAGTTTATTTAGGGTATGAAATCCAGACCGGTGTCCAAGATCCTTATGAGGACTGTGTTGCTGCAATGAGGCTGTATGTTCGGATGCGATCCCAGCCACACCTGCGCGACTACTATTCGGGATCAGCTGAAGCACAGAGCCGGAACAACTTAGCAACTTGGAGGCAGAAGGAGCTGGAGAGGATGACACCGGAAGCATTGCTGGAGATCTCAGATTCTGATTACTATTGCTGGTGCTTGGACTCTTAAGCAACAGATCGGAAGAGCGTCGTGTAGGGAAAGAGTGTAGATCTCGGTGGTCG	325	5	0
TRINITY_DN62590_c0_g1_i1	GGGTGAGAGAAGGAAAAGCCAGATAATCTAACAAATTCATTAGTTCAAAGATGCAACTCCAAATAGGTGCTGTGCAGACCATGAAAAGCAAGAAATCAAATTATTTCTCGGGTTCCTAGCAACGGCAATTGCAATCCAAGGGTAGGAGCGCCAGCTTCTGATGCACATCTTAATTAAGCGCGTTACGAGTTGAAGATAATCAAACAAGAAAAGGATTAACAAACCAAAGAATCAACTCTCGTGAACTCATATTCATCTTTTACAAACTTCCAAAACAACATTATTAATATATAGCATAAAAAGG	304	5	2
TRINITY_DN62558_c0_g1_i1	GAAAGTTACCATCAGGTGCCAGCTTGTTAGTGTAGTTGCTGTTTTACCACATGCATCAAATCTCATCAAGAAGAGAATTCTTCAATGCTTGAAGCAAGCCATACCAGGTAATTCACTATGTTTCTGAAATAAGCTAAGTAAATGAAGTTCAACTATGGCTTCAGATATGAAAGCTACAGTATGGATGTTATAGAAGGATCAAGCTATCTAAGCAAATGAGTATATTGTTAGATATAAAATTAGAGATGGAAGGTTTTGAGGCAAACCAAATGGGAAGCCAAGAGAGCTGATGAGAGCCTTGTTGCAGATGACAAT	315	4	0
TRINITY_DN62570_c0_g1_i1	GGCGCACTTCTCCGACGAGGCATCCATTGTTAATGAGTGAGCAGAGAGGGACTTTCATGACATACTTGGACATTGAACACAGAACGCTTCCAGCCCCACAGGCCCGATTCCGCAAGCACACACGGCTTCGAATACCATGCCACCATTTGCACGTCGTCGGCAGGTCTGCAAGTGGTGTATCACCTCCCGTTTGCGACAAAGAGGCT	206	0	3
TRINITY_DN62591_c0_g1_i1	GTTTCCATCCTCCGTGGCTTGAAGGAGAAGTACGAGACTCACCACGGTGTCACCATCCAAGATGGCGCCATCGTCTCTGCTGCTACTCTTGCCGCCCGCTACCTGACCCAGCGCCGCCTGCCCGACTCTGCTGTAGACCTTATCGATGAAGCCGCCGCAGCCGTCCGTGTTACCCGAGAGTCGCAGCCCGAAGCTCTCGACATGATGGAGCGCAAGCTGCGCCAGCTTCAGATTGAAATTCACGCTCTCGAACGCGAAAAGGATGACGCTGCTCAGACTCGTCTCCGCGAAGCCAGGGCTGAGGCTGCCAATGTTGAAGAGGAGCTGAAGCCACTCCGCGAAAAGTACGAGAGCGAAAAGGCCCGCGGCAAGGAGAG	377	2	1
TRINITY_DN62569_c0_g1_i1	ATGCGGGTTTAGTTGACATGAGAGGCTTATTTCATGGCACTTGAGAGTGAAAGAATTAAATAGTGCAGAGAAAAGCCATGGTTTACTAGATCTTTTAATAGAGGAATGATTCCACAGAACAATTCATGTTTTGTGTTGTGATAGGATTACAGGGTAAAATAAGACTCTTAAGAGTAGTTGGGAGAGTCTTGTATTGTATGACTTTGAAATAAGTAGTGTAAAATGTATAGATTTCATAGTTCATCGAACGGGATTCTTGGTCACTACATGCTTG	274	1	4
TRINITY_DN62526_c0_g1_i1	GTTCAGACGTGTGCTCTTCCGATCTGTTAAGTGCCATCTTTGCTCTTCTTCCATTCCTGTACTTCACCCATTAAGCTGCCGCAGAGCAAAGCCCGGTTCCCCTCCATCCAGCCAGTAAGCTAGACTTACAGTGAAGCCTTCTCTACTTGGTCGCCTTGCTACGGGCATCTAATTAACGGTACTTCCCGTCTTCCCTCTGGGGATCTCTGCAGTGGTTCGAAGTGCTGGACGGGTTGCTGGGGCCGTACTGGAAAGCGGCCGGC	263	3	1
TRINITY_DN62505_c0_g1_i1	CAAATACCGATATTTATTTGCCATGTTTCATTGTTGTTGTGTAGAAACCAATGGAATTTTACTGGCTCCGTCTTCTGTGCTGGAATGTGTTGCCATTTTCATCTAGCTAAATGATATTAGTAGGACTTTAATTTGGCTTGGATGGGAACATCAAGTTCTTGTTTTAGGAGATTGATATCATCGAAAAGGTTGAGAGCTTTGGATAATGATGAGGATGACCTTGACCTGAAATTGTTGGTCCAGTCAATTTGGGCTAGAAAGAGCTGATTTCTTGTTTTTGAGTTGGTGACTTTGAAATATGGGACTAG	308	1	5
TRINITY_DN62573_c0_g1_i1	CTGATCATCATCGAATAGCCAAAGAATTCGATAAAGGTGACTTTGTGATGGTCTACTTGTGAAAGGAAAGATTTTCTCATGGGGAATACAATAAACTTCGAAAGAAGAAGTTGGACCACTGTGTTAAAGAAGATACACATCAAAGTCTATGAGAGCGATCTTCCTCTAGGTTCCAACATTTATAAGGCCTTTAATATATCCAACTTATATGAGTACAAAGGAGTTGGTTACTCTCACGAGGACTCATGGCCATCTATTTCAACGATGTCAAAAATGCACAAGTTGAAATAGACCTTAGTAAATGGGAAATTGACTCTAAAATCCAACATTTGGTAAAGTAGGTCAACAATTGAAG	355	3	2
TRINITY_DN62527_c0_g1_i1	AATCTCCATGATGTGGCACAGCAGTAATTTTAATTTATTACCATGTTATATATAGTTAATAGAGTTTGTTAATGTATCATGTATTTAGTGCCATCTAGATCTGGCTATTCCTCAAGTCATTACATGGATATATGGTTATGTTTCACTTGTTTCTCTGTAAAAAAAGTGCGAAGTGTAACATTACATGTAATGCTACAAGGGAACACTTATCCTCTTAGCTAATGGAGATGACGACAGGTTTGTAATTGGATATTTCTTTGTGGGCTAATTATAGTGTGCCATGTTTACATATACATAGAGCTAACTGGATAGTGTATTCTGCAG	324	5	3
TRINITY_DN62593_c0_g1_i1	GGCAGCTTTAAGGAAAATCCCTTAACTCCAAGGTTCTATGTATATGTTACCCTCAATATTAATAGGGGATAAATGTACCGGCAACCCCTAATAGAAAGAAATCCTAACCCTAGCCATCATTCCTCTTAAGAGAGCAAGCCCTAGTAATACGAGATGAATCTCATCACTAATTCTACACCATTGTTCAAGTGGATCAACACTCCACAATTTATGGGTTTCAAGCATAGTAGAAAACCATGGTATTACTTATAAGTGTTCTAAAGCATGTGTATGTGAGATAGG	282	4	3
TRINITY_DN62528_c0_g1_i1	AAGAAAATCAATGCTTAACTCCAATAGTATACTGAAAGGTGTGGAATACGAAAATAGTGCAGATTGAGTGCAATCACAATCTAGCTAGTTAGTAAATATACCTAAAAGTAATGCAGGGAAAGCAAATAATAAAATTGGGAATATTCAATGGGACATGTCTATACCTTAATGGCATGACTGTTCCCATCTAGGCTACAAAAAATGCATCACGAGTTTCAAATATCCCACAAGAAATAACTTCAATAAAAGAGGAATGCTACTGAGAAAGATACCTAACCCTACTGTAATTGATTCTAACTCCCTAACTGCAAGAAACATAGATATACAGGCATCTTAACAATAAGATACCTTCCATCTAACACTCAAGTTGACCAACATACATACAGTAATTCACAATCA…	505	8	3
TRINITY_DN62565_c0_g1_i1	GGCAAGCCTTCCCATGTACTAGACGAAATGGGGACATTCCAATAGGTGTTTTTAAAGGCTGTCCTATATGCCCACAATGCATCATCTAGTTTTCTAGACCAATCCTTCTTAGAGGTATTCACTATTTTTTCTAAAATGTGTTTTATCTCCCTATTTGAAATCTCAAATTATCCACTAGTTTGGGGATGATATGATATCGCAACACGAT	208	1	0
TRINITY_DN62508_c0_g1_i1	GTGCTTAACTGGAATGAAACATAAGGCTCAAGAGCAAGTTGGGACCAACATATAATTTTTACCAAATTTAAAAAGAGTTTCACATTTTCATAGAAGTGAAAATGGACATGCATATTGGTTGGCATGTAGGGTAAATCGAAGCAGACAGTTTTGATTTTGTCATTTAAGAGGCAAGTTGAGGGACATGCATAAAGGAGATCTTTGATCTTTGATGGTACATTGTAGCAAATGATGGAATCCATTAGCTACTAGGCTTAAAAAGCCTCCCCTACCAGCCAAAGAAATTCATTTCATGTAAATCTTGAAATTTATTAAGATCAGATACCTTAGCCTAGGGAAGACAACAAA	348	4	1
TRINITY_DN62504_c0_g1_i1	GCTCTTTTTACTTGTCTGGCCAATTCAGATTAAGCAGGCACTGCAATGTAATCTTAGGAATATGAAGTAGAACATCATAAAAGGTTTACTATTGGTTCTCCATTCATTCATCCCCATGACCAACAGGGGACTCTTGCAGCTAGCAAGATGATGCTCTAAGTAATACAACTTGCAATGGATCTTTTGTTATCTGATATAATGCAAAACACTTACTTTAACGGACAAAGTAAGTTCAAGCAAGGCTAAAGAAGTTCTTGAACCTATGAACTGCTAGAACCAAGAAAGAAATGACTTCTTA	298	4	0
TRINITY_DN62594_c0_g1_i1	GAATAAACATTAACTTACTGGTAGATGTTCTTGCAAATTAAACAATTTGTATGCTTGAAGGTCCTTTTTTTAAACTTTAAGGACATTTGTATAACCGCTATAGTTGCTATTTCTTTAAATAGGGTTGTTAACTTTAATTTATACCTTTTTTGTTATTTGTCCTTATAAGATGTCCAAATAACATCGTCAAAATGAGGCCTTTTGGTCGTCTACTAATTACTGCCCAACCCAATTGGGTTGGCTCATTCCAGACCAAAATGTATTTGGAAATTTCTT	276	4	0
TRINITY_DN62589_c0_g1_i1	TACCACGGCGGTGGCGGGTACCATGGCGGCGGTGGTGGGTACCATGGTGGAGGCGGATACCACGGCGGCGGTGGAGGCTACTGCAAGTGGGGATGCTGCCACAAGGGATACTATGGTGGCTGCAAGTGTTGCTCCTCCCCTGATGAGATCCCAGACGCTGAATTCCAAGCCAAGCCCCACAACTAAAGAAGTGCCGGTGTGCTTGTAGTATGTATAAGAAGTGAATAAATGGCGTATGTTCAGAGAGAGCAGGCATCCTCTCTCTCTCCTACGCTTCCTACTACTTTGTTAGGGTTTGGCTGCGTTGCCAACTACATGTATTATGTCCTTATATGAATAAGAACTGAAGTTAATCTATGAGCTTGTATAAATATTTCCCTTATCACATATATCATTATC…	445	2	239
TRINITY_DN62540_c0_g1_i1	TCTACAGATTCAGCTTTTGGAGGTAGACAGTAGAAGCAGAGCACTAGCTAAACAAGAAATCTAGAGGCCACAACCAATGCTTAAGCATCAAAGAGTTAAACTCTAACTGGCCACATCAAAGCAAAAAGGTGGTGACATGAGGCTGGCTCAACAATGAACCACTGGAGGAGCTGAGTCAGATGACATTCCATAGGTACAGAAGGGATATAAGTAGGCATACATCAGCTCACACTTGTGCTTG	241	3	0
TRINITY_DN62582_c0_g1_i1	GGGAAAAGTGAAGACAACATTTGGCCAAGTGAACAAACAGTTTGAGGGTCCTGGATGCAAGTCTTTGTCTGAAATCCAAACTTGTCTTGCAACACTTGGTATACGTAGATATCAAAGCTCTGGTTTACTATCTGACTATGCTGCAAGAAAGATATCAAAGGGAGGCCACTCAATCCTATCTGCCCTGGCCAAAGAGCCAAGAGATCTAGTTTCAAAGATTATGTTCGGGTAGCCTTGGGAGAACCTTCTTCCTAATATCTTAATACACTTGTAATTATCCATCA	284	1	1
TRINITY_DN62572_c0_g1_i1	GAAAGAGTTTATAAAATTACAATTGATTAAGTTGAGCTTGCAAGGGTTGAAGGAGAAGGACCACACACCTCTGCATGTTGGTCATTGAGGAACATAATCTTATTTTAAAGGAGAATACAACAAGAGTAGAAATGGATGTGGTCATCGAGAGAGCAACAAAAGTAGAGGGTGGGGTCAGCGAAGGACTTTACCGCTTCTTCACCAACGCCCCACCACCACCACCACCCCCAGTGGCCTCTTGCTCAAATGGCTCTACATTCCTAGGAGAGAATGAATCCACTCTGATACCATATAAAAGAAAGAGAATTGATGCAAGAGGAAGAATTGTTTTTATTATTTTTTC	343	2	4
TRINITY_DN62551_c0_g1_i1	TGCTGGACATGTCCTGATCATTCTATTCTGACTCGTGGTTGTCCATGCTCATTCACCAAATTGTCTTTCTCTTGATCTTTTATGTGGATACCATCATATACATGTGTGAGAACATATGCAGCAGGCATGCTGGCAAGCTGGTAAGGAGAAATCTTTTGAATTATGTCATGTCAATAAGTAATGGTCGATTTCATGCTAAAGTAATATTTAAAAAGGATTATGTGCTGGCCAAGTATTTTCTGTTTCTGTCCTTGGATAGCTCTGCTGCAATTCAGTTAGTTATCCTGAAAGCAACTCAGCTCATGTTTCTG	311	2	1
TRINITY_DN62552_c0_g1_i1	ATTTTTTGTACCTAAGATTTTGTAAAATTAATCTACATTCCTATAATAGGAGCCCTTAAAGATGGATGCTATGGTTGGAACTTGTAGAGATATGTAAGGAGTAATATAACAATACAGGTGCAAAATAATCAGTTGGTGGGGCCAACCTGGACTTTATTAAAGAAATTCTCTTATGGTTTTTTTGGTGCAATATGTCGTTAGGAGCAGCTATGGTTTACTTGTTGCATGAAGTTGAAGCTTTTGTTTGAGTAGTTATTTTTGGGAGGATGATTAAATTTGGGGCATTAGTGTCCACAGACTATGTTCTTAACA	312	2	0
TRINITY_DN62587_c0_g1_i1	GTCAGATCAGGTCAAGTTATGATGCTGGACTCGGCCACGTTGGATAGGATAAGATGCACTCAGTCAGATTAGGTGGGGTTCGATAAAAGCTGATTTGAACATGCCGCCTAAGGTAACATTAGACTGGATCATGGAACGTCGAAGGGAATTTAGGTCAAGCCTGCTTGAACTGGGCTAAGCCAAAAACCAGACATTAGCCCAAAGAGGTAGGCAAATTATGAAGTTGACTCCGTACCTCATCTCGGAGTTTCAAGAACACAGAGTGACTTGCCAATAGAAGAGAAAAATAAAAGCATCCAAGAATCCAAGACTCTGAACAAAGATAGCCGACACACTTTGAGTCAGAACCTTAAATTGATCAAGGATAATCAGTTCCAATTAAATGTTTAAGATATAA	397	6	7
TRINITY_DN62561_c0_g1_i1	GACAAGTTGAAGATAATGACCAAAAGGATGTGCATACATTTGTTAGTCTCAAACAGAAATCTCCCCCACAAAAATCTAAAGAACAAAAGACCCTATCCATGCATTTATGTGTATATAGTCCATGATTAAGTTTAATTCAATCAGATTTATACAGAATGTCCCTGACACCTCCCCCTCCGCCATCCTATTGACACATCACACTCCAGCACGTCACATTGAACGTAGATATTACGTCCGTGCATCAATGATTAGCTATTCATATTAAGTTTCGAACTTTTAGTTGCCGTATTGATCACCTTCAACTGGGATGAGTTTGCACTGAATCAATTCAGTTGGAACAAATTGATTTGGCTTGGCACTCGAAATTAATATTTATAGAGTGACAGCTAAACAAATATA…	433	2	3
TRINITY_DN62583_c0_g1_i1	AGATCAATTCATGTGTGCATAAAATGAATCATAGCATTCATTCAATTTTAGTTTTCATTCAATCTTACAGCCCCTTTGGAACATGTCCAGTGCATGTCTATTCCCAAACCAAGTACTTTATACATGGAAATGAAAAGTTTGCCTAATTAGCAAATGGTATTTGACTAAGAAATATAATGCATTTTCAAATAAGGAACCTCAGAATAGGCTTGTCAAAAAGATGTTAGCATGTTTAAATTATACCATTTGAACATGCATAAACATGAACTGATGGCTCATTTTTGTTTTGCATAAAAAAATCTAGTGTGCTTGAAGAAAGAAAGGTGTCCCTCAAGGTTTTACTATAGATTTTTTCAGGCATGTATGATAGATCG	374	1	2
TRINITY_DN62580_c0_g1_i1	AAAGATTCTAGCCAGCTCATCTATCACTTCGCCGTACACTCCACCAACTGATCAAGTGATGGGACCCCCCAATTACCCCCCAGCTGTCAATATAGGCACTGGACCAGGACAAGTGGGCCCCTCAAACCCCAATTATGAAGGCTACAATCGACAAGGGGTAAAGTTCAAAACTAAAGACTTCTCTGGTAATTTCAATTTACCAAGTGCACAGCATCAACAG	220	2	1
TRINITY_DN62566_c0_g1_i1	GTCATCATTCGATACTGCACGCGATGATTCGGCACCAATGTGAATTTGAAGAATCTGCAGAGGAGAGCGAGTGTCATCTTCATCTGGAGGTACGCTGAATCCTTTCCAAGACATATCCGTGGACCAGCCTGACAAGTACAACACAGGTCACAAATTAACCTCACTTGTCTTTGAGGAACTTTTGACTGGATCACATTAGAT	201	0	1
TRINITY_DN62550_c0_g1_i1	TTTCTAATTAACAAGCCTCCGAGCCACCAAAAAATACTTTTTATCGTAGAAGCTGTTGTTAAGCTATGTATCTTCCGTTTTCTTTTGTTTTCAAAGCATGCTAGTGCACGACGAAGTGTGGCAAGGCACTCTGCTAGCAATAGACTGATTTTGGAACTTTCGATAAATATTCAAGTTCAGGTGTATGTAATCTGGCTTCAAATTTTGATTATGACATGCTCAACTCATTCCTTGTTG	237	1	2
TRINITY_DN62509_c0_g1_i1	CAAATATGTTTACAAGGATGAAGGAAACTTTTGGTGCAAATCTTAAACTCTGAGGTCTAATTATGATCCTAGTTGAGACTAACTCATACATGTCAAGTTTAAATGTGTGTCACAAGTGTAAGGTTTAAATGCTTTAGTCCAGACGTAGGATTGCAAGTTGACCAGGGCAGAAGTCCTGCCACCTCCCCAAGCCTTCATATAAAGAGAACCGGGGGAGAG	219	3	0
TRINITY_DN62538_c0_g1_i1	GCCTTGTCCAAAACAATGGGGCATCCCCACAGAATGTATTGATAGACTTCGTCTCGCCTTCAAGTCATATTCATTAAAAAGAAACCCCTGCTAGTCTATGTCCAGAGATCACTGTCTCCCTTTTGGACCTTTTTGTCGAACTGCGAATGAACCGCTATGCTTGACGCCGAAAGTGACGAATGAAGAACGCCGGGCCTCATTAAATGAGGGAAATCCAAATGCATCAAAGGTTGCGTAGCTACCACGGAGCCCGTCTCGTCGTAACAGCTTCCTCTCTGGAGGGATCCACGCTAGAAGTTGGAGGAAGCGTTGACATTACTTGGGGCATGGTAG	333	0	5
TRINITY_DN62586_c0_g1_i1	GCAGAAACAAAGACTTGTCAACAACTGCCACATGGAAATACTCAATGGCAGGCAACCTCAAGAATCACTTGTCAATCAGAAAGAAACATAGAGAAATCATGTTATACATACAAAAAGAAAGTTAGGTTGCAAACATACTAAAACAAAATATCTGATTAAATTCGTTTCATCTTTCATACAAACAAAAGGTCTGAACAATAAAATATGGAAGTAGTATAATTGCTATGAGGAGTGACTATCATGATGACATTAACTTAATGTATTAGACTACAGAGCAGGAATTTCTCTTTGAGAAGTTGTCACCATGAAATGGTAGCCTCACTTCCCATCCTCACTACTCCACATACCACACAACACAAGACCCAATGCAGTGGCCCACACAGCCACAGGACTTTGTTA…	461	6	1
TRINITY_DN62507_c0_g1_i1	GCATCTCTTACTGTTACTGTACTCTTTTCATAGTTGACACCTAGTTCAAGACTGGTAATAGTATTTATTACTGTCATTTTGAGCAGGGTATATATCAATTCTATTAATCCGCCATCAAACAACAAGAGAAAACACCAACTATGCAGACCTCTTATCACCTAAAAGATCTCATATGCTACTCAATGGGGGCCTTTTCTTGGTGCTTCTTTCATTATGTTTTTGTTTAAGTTCCCTCAGACATGCAAGCAGCTCCATTCTCGGCCATAGCCAATACAATTAATAGATTTATGTGAAAGATACATAATCATAGAGTGACCAATTTGTGCAACCATAATGATAGCTCTGTGCAGATTACTGAGGCATTCAATCTGTTTAACAATTTGCCAATCAAATTATATA…	479	3	6
TRINITY_DN62523_c0_g1_i1	AATTGGTTTTGATGAATCAAAGGACTCCTGCATGGACAAAACTCTTAACATCAAACCACTTCAGTTAAAAAATAATGACACATCTATGTATTTGCTAGTGAGATTACAATATCCTATACACTGTTCTTGCTGCAACATATGGAAGATGCAGAACAACTCATGAAACAAGCAATGAATCCTCTATATGTGCCAGATGCTGTGAAATTACATGGTAATGTATTTATTTTCTGAGAACAAAACTCCAATATGACACAATTTTGAAAAAAAAAAGGTTCCTTTGATAGCATTAGATTTAAAGGAAGTATCATCCTTTAAGAGCACAAGAGACTTTGAGGTAGACCCTTGCTGAAATACATGGTAAAACTTAACATACACAATTAACTGGATTTGTGTGGATGC…	572	10	3
TRINITY_DN62553_c0_g1_i1	GGTAATTCATGTATAAACCATCTAAACAAAATGTCGTGAAGCTCATAGAAGGTTCAGATGTCAATCCATGCTTGAGCAAATTCAAAATCTCTCAAACAAAGTATTCAAAGGATGATTCACATTTGAGAATATCTGAATGACTAAGATGGATTCTTCATATCCAAAGAACTTTGCTGCTTGTGTTGATTTGTTTTGGAGGGATTATTTGTGAGCCTATCAAAGTGACATAAAAGGCAAAATGGAAAATGGATGGGCTTTTGATGGGACACTGGGATAATTGTCATGCTGGAGCACTCTAAAAGAAATTATATTGGAAAAAGCTTCCAAATGGTTCCCCATAAAAGTCCGAATAGCAATATTGCAAACCAAAACACTGATGACTAGATCAAAACACCAGGA…	648	15	4
TRINITY_DN62574_c0_g1_i1	GTTTTAATAGATTTCTTTGAACAGTAAGCTAAAAAATATGTTTATGAACTTGCATTGAAATTCTTATGGCAGCTGCACTATTAATTGCTCTTGGAGTAGAAATTGAAAACACTCAACTACCACCGTGTGGATTTTACCTGGAAATACATGTGTCTGATGAAAATACTGAATTGTAATGTCATTTTGATCTTTTTATATCATGCACATATTTAGTGAAAATCTTAAAATTGCACTAAGATATTGTGCTTTAATTCTTATGCTTTTGTTTAAATGAGACAGGGAAATCAGAAAAAAAAAAAACAAACAAACATATGATTATAATATCTGAACTAAAGTAGGAAGAAA	345	4	5
TRINITY_DN62599_c0_g1_i1	CCCCGTTCGCCGCGTCAGCGCCCGTAACCCCACCGCCGCCGCCGCCGCCCCTCCTCTCGCCGCATGCGCACGTGCATCCGCACGGCTTCTTCTTCTTCTTGAGCTTGGTGATCCCGAGACTCGAATGGAGGGCCCACAGGGTGACGAGGCAGCAGAGCGCGGTCCCGGCCGCGGCGGCTAGGCCGAGGGAGGGGAGGAAAAGGGGCGCGCCGCCGTCCATCCGCGGGGCATCGGGCGAGGGGGGAGAGAGAGAGAGAGAGAGAGAGAGAGAGAGAGAGAG	280	4	11
TRINITY_DN62531_c0_g1_i1	ATGTACTGTCCTGCCAAAAAATGCTTGTTTTTGTGGCCCCTGAATCATCAACAATTTTATAAAAGCAACAATCTCCAGATTCTATGTAAGGTAGTTATTCTACACATAAAGAACATTGAAGAAACAACAGCAATGAGATAAATAAATTGCCCACAAATAACTGGAAAGCCAGCCATAGTGATGATAATTTTTTTAAACTTCACAACCATATAAATCAACACCAGACATCATGAAAAAGAGAACAATAAAACATACACGAACTTTGATAAAAATGAGAAAACACAAAGAAAATGTCCAGCAATAGGTAAAAGTTTTCTGGGCAAAGGAACAAAAAAAAAAAAAAAATGGATACTA	354	0	6
TRINITY_DN62532_c0_g1_i1	GATCTGAGCACAAAAGAAAAGAGGGCAAACGGAGAAGTGGATCGGTGTCATGGCTGAATAAAAAGAGGGTTCAACGGTTTCTTTCTTGGTTGTAAGATTCGGTGGGGATTAGATAAAAAATCGACTGAACTGATTGCCTGAAAACCATGGTTTCCATGAGTTGGCGGACACGTGAAAGCTGTTGATCTACAATGTTGTCTCCTAGTATTGAGAAATGCTGAATTAAACACTAATTGATCTGATCTAAAGCCTTCATTGAATGGGTTGGATATGGTTCAAAATTTGAGAATTGTGCACTACTTCGAGTCAAGCATGGGTCAAGTCAAATTTGCACATGATTACACCTTGGTTTCTTCTAGGATCCAAATGTGTGGGTTGTGCTACATTGACCGTGTCTGA…	547	5	6
TRINITY_DN62584_c0_g1_i1	GCTGGTATGCATCAGCGGCACCTTGAGTCGGGCCTTTTCTAGGTTGAGCTGCTGAACTTCGTTGTAGTACGACGTGTTGAGGGGATACCAATCATGAACGACACCGACTGGTGAGTCGGGACTGAATCGCATCGTGTAGTCATAGAGCTCATTATCCGAATTCACACCGACAATATCCCCACCAAACGTCAGGTGCAGCTGTAAGACGAG	210	0	3
TRINITY_DN62559_c0_g1_i1	GAAGCTCTTCAGTCCCTCCTCCACAGCCAAAAGAGATATCTGCCAGTGCCTCGTGAAATGCTGTCGGTAGTGAAGCTAGCTGCAAAAGTGAAGATGCTTGGTGACCACAAACCATGTCTATGCCAAGGATTGCTTGGCAGTTCTCACGAGCCTTTGACTGCAACACCAGCTGGGTTTCTGCCGGTGTATGTAGGAGACGAGCAGCAGAGGTTTGTAATTCCACTAAGGTTCCTGTCCCATCCACTCTTTAGAATGTTATTGGAGAAGGCATACAGGGAGTATGGATTTAAGCAGCGAAGAGGGTTGTTCTTTCCGTG	317	1	4
TRINITY_DN62596_c0_g1_i1	ATCTAGGAAATATAAGTGGTTGTCACCATAAATCTAAAACTGCATGTTCAAACTTCTTGCAGCAAGGTATATGCAAGTCTCACTTCCACTAAAAAATAACCATCAGACGACAATGTAGTCGTATAGTAACTACTTCCACTAGATCAAACAGTAATACCTTTGTATATAGATTAGCTTCCTTACTGCATACTTGCTGGATTTTTTTTTTTTTTATTTAAGAAAGAAGGTTCCAAATTAGAATTCTCGAGAAATAATTGTTGTGTTGTAAAACTTGGAAGATTTCCTTATTCCAAGTTGGACTGTTAGGCCTTACTACCTACAACCTGCAAGTGCAGCTCATTGCTATCACAAGCATAACAACGAATATATACACCTAGCATCTTCAAAAATACATTAAAA…	651	7	6
TRINITY_DN62524_c0_g1_i1	TAAAGATTGGAGAAAAGTTCTCCCCAAAAATGATAAGGGTTTTGTATGTTGCATAGTTGAATGATTGACTAAGTGGAAGGCTTAGCACTGCACAGGATTGTGACAAATTTCTAAGGCGTTTTGCTCTATAACAGACATTAAGAAATAAGATGAAGCCCCAATGATCAAAGCTCTAGTAAAGGGGGCAGTTCAGTTTAGTGAAATAAAAGAAATGACCTTTTTTCGATGATTTAGTTTAAAGAATGAAATAATATGCTGAGAAAATTCAACAAATTGAAAAAAAGCTCCCTAGTCATAGCAGCTTCTTGCGGGAAGCTTGCCTGATA	326	0	5
TRINITY_DN62501_c0_g1_i1	TCCATCACCACCCTTGCTGACATGCAGCCTTCTGCCACCAATGTGGCTACCGTGCCATGTAAGCCCACCACGGCCACCACTACTTCCAAGTGGCCTCACACCAACAACAATGCCAACACACAACTTCAACCACCACCACCACAGTCTCAACCCACCACCATCACAACCACCACAATGACACTCCACCATCCTTCTCCTTTGCACCATCCACACATGCCAAGTCAGATTAGATTGATGGATCGGATCAAAAATTGCCACATCTAAAACATATAAATTGCATGCTTCAGTAGTCCTTTTATTCTGTTGATTAAGTCATCTTCAAACATAGTGTTATTAAGCAAGTTCTTGGTGTTTGTCATATATTGCTTGAATATCTTATTCTAGGTTCATCATACCAGC…	583	3	3
TRINITY_DN62541_c0_g1_i1	AAGGAATTTTGGCCTTGTATGCCCCTAATCGTCTTCCTATGTACCTTACAAATGCTAAATCTAGCCAACTGAACATGAGTCTTTGCTTCCTATGGATTTGAATGCATCTAGATCAACTTCAGATAATACTGATTTTCAATTAATAGACCTCACCATGTAATTTAGGCCAGTGGGATTGGGGCTCAAATCCTACCAGGCACATAAGACTCTCTCTTGCCCTTATTCCTGCAGACACATTTCCACTGGGTCATGTACATCGTAATAGAACTTTTGATAAAAAGAATACTGGTGAAATTAGTGTCCATGTAAGCCTACGTTGACACTTTTTGTTTTCTAAAAAATTTATATAATCAGTATGGTTTCATTGTAGG	371	3	2
TRINITY_DN62517_c0_g1_i1	AAAGATTGCGATATTATTTTCCAGTGTCTTGTATACAAGTTTGTGCACTCTCCAAGGACTCATGTGGATATACAGTTCCATAACATAATTTATTCTTAAAGCTATCTTGATAGGGTTAGAGCTTGTAGATCTTTAAGTATGATGGTTGAGAGTTATACTCTTTAGTGAAGAGTCTCCTTATAGGCTAACTACTATATATTATATAGATGAAAAAAGGGTGGCCAAGTGCACAAGAGTCCTGCCATTGTAGGGTTTGGGAAGGGTCCGATGTATATAG	277	1	2
TRINITY_DN62511_c0_g1_i1	TTTGCTTTTCTACATTGGCAATCTTCTTTTCTCATTGAGAGAGCATGTATCTAGCTCAGTGTGCTGATCCTTCTGTCCTCTGAAGAGTATCTCATTGTGAGGGCACATTTGTTCCGTCTTAAAGAGAGAAGATTCTATGCAGGTTTCTTCTAAATAAAAAATATTCTTCAGAAGGTTATATGCAAGATATGTTGACCAGAGAGATTAAAAAAGTATGATGTCAAGAGATATTTTATATGGCAATATCTTTTTGAAGTTCTAAAGTAAAAAAGAATTTTTTTTTTCTTCGGATTTCCTTTTTACTTTAGGGAATAAGGTGCTTCTTGGTTAATATGACGTTAGAG	344	1	3
TRINITY_DN62575_c0_g1_i1	GTTTTAATTGCACCAATATTTAAAGGGTGTTCCACATGAATAACTTTAAGAGAATTGTCCAAAGAGCATTGAAAATAAAACCAAGAGAAAAAATGTGGGGTTTCTTTTGAACTTGGAAGAGGAATTTTATCAATAAGCTAGAGATAGAGCCCATAATAGATATAGCAATTGTCACAACCAAGACTTGAAAGATGTGATAAGCCTAGATTTACCTTTAAAAATTGGTGAAAATATATATTTAATGTTCTATCTCTTCAACAATCCATTTTTCTTTGGATCTTTACTTGTAGATAACCTTTTCTTTAGCAATTAGGTCACAGATATGGGATAATAAAAGTTTCTTGTAG	347	1	4
TRINITY_DN62597_c0_g1_i1	GAAGGAATCCGGCTCCGGCGCTTGGAATGCCGCCGGCGAAGGTTGAACTTGAGGTTACCATAGTCGTCAAGCCTTTTCTTCTCCGACGGAATTATATTGCACTCAGGTAATGTGATTGGATACCGTTTTTTATCATAGCAGAAGGAGTATGTCATATATTGCTCACGGAACCGCTGCGTTGCCTGAAGTTTCTTTGGAGTCATGACGGCGTAATCAGCCGCTTTAAGCTTGGCCTCTGACTCAGAGCATCGCTTCGAGGGAGACAGCAGCTGCTCGATGGGATCGGCGCGGCAGCCATGGAGGATGAGATCCGAG	315	3	1
TRINITY_DN62536_c0_g1_i1	ATAAAGCCTTGGATGTGCAGGAAGGAAAATGGATGCCAGAGTGGATCTCAAGTCATGTAGATGTATATAGCATCACACCCATTGCAATGCATGTAATCACGTAATGTGTCTTCCACAAAGCCAAAAGATGATGCACATCATTTATAGTTTTAACAGATAGCTAAGCACCCAATTTGATGCATTCTAATATGTTAATTATTGCTCCAACTGCCATTGGATCTAATGTATTGACTTTGCTACATAGGAAAAAAATCCACATCCGACCCCAAATTATTCTGCTTTGTTGTATTATGTTAATGCAAAAACCATCATTACGTGCAAATTTTTCATGGTGAATACCCGAACATGCAAGACGAAGTTTCAAACTTGAAACTGTGCCAACTTATTAAATATGGTTCC…	491	9	1
TRINITY_DN62557_c0_g1_i1	GCATATTATACTTACTATTTGATTGTTTGCTTATCTTGTTAACACTATCTAGGATCATCTTACTTATATGAGACGTCGATAAAACTCCTCACTGCAGAAGTCCGCATTATTTATTTCATACTTCACGATCTCAAACAGTTAAAGAACAAAAACGTACAACCAGATCTAGATAATTGGTCAACAATTAGGCACAGAGCATCGGGATCATTGCGATACGATCACCGCCTGTATCATTTGCACGGTGGCAGGGGCTTCCCGCAGAGGCACCGGTTGTGGACGTAGC	283	0	3
TRINITY_DN62546_c0_g1_i1	CAGCTGATGATCTGGAAGGTTGCATAAAGTTTAGTGGGATATTCTTTCAAATGTACCCAGCAAATATTATTTCAAGTTTATATCAGACAACAAATTTATAGGTCATACACCTTACCAAATACACAAATCAAGTATTCTCTAAAGACAAATAATTTGTTTTATCTTAATTCACAATCCTTGATTGTTTCAAATGTTGTTAACTTTGATAGTTCATGGTCTCATTCAAAAAGAAAATATAAATGAAGAATAGAAGCTGGAAAAAATAAATTAGAAAAAACATAATTTAGCAATAATGCACCAATAGAGGGAATAAATGTCATAATATTTTTCTCACTTGATGTAATCAAGAAAGAAACATCTACTAAAGTCCAAACATGACAATTCAACTCAAGGCTGTAA…	410	4	2
TRINITY_DN62500_c0_g1_i1	GGAACACAATTAGGGAGCATGGTTTGGGAGCGGAACTAATTCCAAGAGTAGCAATCCCTTTGTGCATACTTGAGTGCTAGGTTATTGTTCTATCCAAGGGGATAGCTTGGTGTATGTTACTTTTAAAGAGCGTAATGTTAGCTGATTAAATATTTTTACTCAATATGAATATTTAGTTTTGAGGGATAAGGTTTGGTGGATTTCTAAAAAAAAGCTAATAGTAAGAATAGG	231	1	2
TRINITY_DN62585_c0_g1_i1	TGGAATGAAGATGCTTGAGGAAAGGCTCACACCATTAACCTCACATCCAAAACGGAAATATGCCCCATTCATGTGAGCTTGGAGACATGCATGTGCCAGAGATTTGATCTGCCGTCGCCATTACTTCATGTGTTGTCATCATCAGTGAAACCATATCCCCGCTAAGAGGCGAGTCTGCCAAGAAATGCTCTGTGGCCATTGATTCGAGTGTCATCGTTTCTGGTGATACCAGAGGG	236	0	2
TRINITY_DN62542_c0_g1_i1	CAGAGAGAGAGAGAGAGAGGGAGAGGCTGAGGGTGCATAGGGAAACTTCTCTCTGCTTTGGTGGCCCTCTGATAGTGTTAAGCAAAGAAGTTTTTCCACAAAATTAGTAAGAGGTACCAATGCCTTAAAAGGAAAAGTGTTGTTCGAATCACCAAGGGGTTGTTGGCAAAAGGGCTAACATATTATAAATAAAAGATCTATGGCCATAAAAGTTGGCACATTATTCGGTCAAAAATAATAGTTTCGTATCTACTACTAGCTTGTAAATCTTGCAAACATACGGGCGCATGCCCCACTAGTTTAACTAATGAGCCTCAACTTTTAGAAGCTTGTCCATCCTATGTTTTTTCATCCTAGCTCAAACTGCCCACCTTGTCAAGCTTATCAGGTTGCCATGGT…	425	6	2
TRINITY_DN62571_c0_g1_i1	GTCCATGATGCCAATCACATGCCAGGAAACAAGATAGAAATAATATGCACTTAAAAAGAGATGGAGCAAAAGATAAATGACAGAGAAGGGTCCCATAAGACAAAGTGGATTAATAATTCCATCATTACACAGAGAAGAAAGATTGCACCAGCAATGCAAGGAGGGCAAATTGAATAACTATGCGTTCTTTGGAGGTGATCATAAAGATTATGTTAAACCAGTGGGTCCTTGGTTTAGTATGCCATAAGACAGTTTGCCACTTGCACTCAAATGAAGTACAACTAGGACATGGGCAGAGGTGTATCCACATGCTGTTGGCAA	321	1	2
TRINITY_DN62544_c0_g1_i1	GCTCATTCCAGTTTGCTCCTCCATCTCCAGACGCGTGAGTCCTTCTCATCATCTCGCTGCCAGCTCTTTAACCTGTGCTGAAATCGAGGCTTAGTTCGACCCTCCCAATCGATCCGATTGATGAATCACTTATGAAAATGGGCTTTTCGAAGCGAGTCTAGGAGAACATATATGGCAATCGCATTTGAATCTCGAATTTGTAAATCCGATGCTTATCTTCAACGGAAGCTGATACTGAGCTGTTGCGTTCGATGAACCACATGATAACATAATTTAAACAACGGTTTTTCCCTTAAAAGTTTGTGGTGTCAACTTTCTACTTGTAAATTATGCAGATAAGCTTTATGAAAAAGTTTTGCACGCAATGTAACGACATGATTTAGACCGTGGTCTCTTGCT…	511	4	5
TRINITY_DN62530_c0_g1_i1	GGCAGGTCATGATGCATGACATTGTTCGTGATGTTGCCATTTGGATTGCAGAGAAGACATATAGGTTTTACTCAAGACCCAGAGTAGGATTAATGGAGTGGCCAAGGAACATAAAGAGGGAAGAGTGTCAGAGGCTATCTCTACTAAAAAATGAGATTTACGTCCTTCCTGGTGAGCCACTGCGATTCCCAAACCTGCACATCCTACTACTAGCTCACAACGATTACTTGGAAATGATCCCTGACAGCTTCTTTTCTGAAATGAAATCTCTCAAGGTTCTAGACATATGCAAGAC	295	1	2
TRINITY_DN62576_c0_g1_i1	GTGAGATGGAATCTTAGCTGTTCAAATCTTCTGTGCAGGGTGTTAACATAGCCGCCTAAGGAGGTTAACTTCAGAGTTGAGCAAGGCTGAAAATGGGCACACATGGTCCGAACAGGCCTCCAATGGATAACTCCTAACTTTTTTCTTGTTCGGCGCACTAAGCTGGGGCCCTAGTTACTCAGGGACTAAAAGGGGCAATAATTAGACAAGGC	212	1	2
TRINITY_DN62522_c0_g1_i1	GTGAAGATTGCAACTACTAAATTCTGATCACAAGAGGAGCAAATTATTAAGCTAAAAACTATGGATCTTCCACTATGGCCTTTGAAATTAAGTTAACAGTCGTCCCTTCTTACGCAATGAGATCTACTGATACTAAGCATAACTTCCCTAGAACAATTAGTCAGCATTCTGGACCAATAAGCACAATCAGAAGAAAACATTGGCTCCTTACTTTATGATGTAAAATGTTCACTCTACCTATATGTCTTGCAATGCTACAACTAAAATAAGATAGATTAAAAAGGTCAAAATATTTAAGTTTTTCAAAGTATTTGAAATTTTCCTCGAACATTCAACCTATTAAC	344	3	3
TRINITY_DN62535_c0_g1_i1	CACGACGCTCTTCCGATCTCGACCACTTCCTTCGTCTTAGGGAGACTCTTTATGATCTTTGCCTACTCTAATACCATTGTTGGATTATTCTCCAATAAACTGTTGTTATTGGAGATGGTAGTGTATGATGAAGAGGTGATATTTGGTGGACAGGAGAGAGGAGTTGGGAGGCAAAGTTTGTTGGAAGTGAAGGAAGAGATTACTTCACTTGATTTGGCTTGGCTGAGTTACATCTTAAGGGCCCTATTTATAGACGCCCCAAGAAGATTCTAGTACCAGGAACATTCTATTTATAAGATAATTAAAATATATTAG	315	5	5
TRINITY_DN62543_c0_g1_i1	GTCCCTGGGTTTGTTGGCCTAGGTTTCAGGCTGGTTAGGCTGGTTCGTGATTGGACGTGCCTGGCCCGAATAGTGTATGGGCCGAGATCTCTTGGTCTGAGCCTCACCCAAGGCCTGACTATGAGAGCCCAAACCCGATGTTGGTCGAGCCTCGGAGCAGCCCAATCCATTCTCAGCCCAATTCTGTAGGTTCGGCCATGATTCATTCCCCTTCTGTCATCCATATGTCAAAGATATATTTTAACCATTTTACAAAAAGCTTGAACTTTTTAGGAG	276	3	0
TRINITY_DN62515_c0_g1_i1	GGACAAGAACTCCATGTACAAGAAGAACCTGGCGGGCCTCGAGAACCTTGTCATGTTCATGTTTGAGGGCGACAAGACGGTCATCCCCAAGGAGACGGCCTGGTTCTCCGAGGTCAACGGCACCGAGGTGATCCCCTTGAGGGCCCGCCCGATCTACCAGGAGGACTGGCTTGGCCTGAAAGAGCTGGACCGCAAGGGCGGCCTGAAGTTCCGGGTGGCGCCCGGTGAGCACATGCAGCTGGAAGAGACTCTGCTGAACGACACCTTCAAG	271	0	3
TRINITY_DN62568_c0_g1_i1	GGAAAGATATATCTCTAAGGTATATTGAGATTGTTAAAAACATATATGATGGAGCCATAACTAATGTTAAAAGCATATGCAGTAAAATAAATGAATTTCCTATAGTAGTGGCTTTATATCACGGGTCAACATTAAATTAATATCTCTTTACATTTGTTATAGATGAATTCACAAGTACCATTCAAAAGATGTATCTTGGTATACGTTATTTGTAGATGATATAGTATTGATTGACAAGACTAGGACAAGATTAGCGATTAGATTAAAAATATGTGGAAAACATTAGAAGAAAT	293	2	7
TRINITY_DN62519_c0_g1_i1	AAGAACACAAGGCACGGAGAGATCAACACCATAACATATCGAGTTCTGTTCAATGTTGAGCCCGAGTTTGGGATTCCAGGCGCTATTACTGTGAAAAATGGGGACCAGAATGAGTTCTTTCTCAGATTCGTGACGCTGGAGATGTCTGACGGATGGCGTATCCATTTCGATTGCAATTCATGGGTGTATCCTTTAAGGAAGACCAATGCCGATCGACTATTCTTTGCAAACACTAGCTATCTACCAAGCAAAACACCAAAAGGTCTCAGTGAGTTACGACAGGAAGAGCTTTAGAG	296	3	0
TRINITY_DN62556_c0_g1_i1	GCAGGGAGAACAGTATGTACTACCTTTATCCACTTTAAATAAGTTGATAGGAATGGCTGTTGTGCTTAAAATTCTTTATCAACTTATGCTTTGTAATCATGAAGTAAGGAATAGTTTCTCCCATGTCAATCAATATGTTGTTCTGTATCTATCAAGTTTAGATTTTCTAGTTCTTGTAGGCATAGAATCTTCTACTATCTTCTAAAAAGAAATCCCTACTTCATGCACATATATGTTCGTTAAATACTTTGAGGAAATCAAAGACATGCTGAAGTACTTTCTTTGATTAGCATCTGAAGTATGTATATCATAGTAAATAACATTAAACCAAGAAGAGCTTCCCCTAATGTTCATCAAGGTTACATTGGGCCTATGGTCTGATCCTATGCTGTCTCATTC…	782	8	11
TRINITY_DN62581_c0_g1_i1	GGATTATCTACATTTTAATTCAAGTATCCCATTCAAACCTTAGTTCCCTATTCATTCGTTGCTTCCCCAATACTATTTTTCTCATTGTTTAACTTTTTGTGCCTGTGCATGTGCACATTTGCTTAATATAAGTTGTGTCAAACATCACGAAGACCCATGTAAAAGACTTAGAAAAAGACAAATAGAAGGAAACAATCACACAAGGCAGATCG	212	0	1
TRINITY_DN62567_c0_g1_i1	GTAAGAGAAGGAGGGTCGTCAGATCGGAATCTCAGGGCTTTCGTAAAGGCGATCGCCCACTAACCAGTGGTTCGTATGGAGGATAATGTTCAGCGCCGGGTCACCTCACGTTCAATCACGACTGGTGCAGAGGTTTGCTGGTTGTATTGCCTTGTTTGCATGCTGGATGTCGGTTATGTTCAAACTAATATGCTGTGTTTAATAAATTTGTTACGAAATAGATCGGAAGAGCGTCG	236	2	1
TRINITY_DN62562_c0_g1_i1	AGGTAATTCAGATTCGAAAATGGTGCATCCACAACACTATTATTCCTATTAATCTGTGATACCATGCTTAAGCCAACCAGACATTACATGCAAGTGGTACACTCCTAGAATAAAAATTTGAATCACAGCAAAATCTGCTTGGCTTTACTGATGCTTGGGATAGGTATTAGCATATAAATGCCATTATATGGCATAAGATGGTCAATCACACTGTTTACAAAGGTTTATTTGAGGCTCACCTCATTTCATGCCTTGAGACTTTGCACACCACAAATATCTCAAGCTTATGGGTGAG	295	1	2
TRINITY_DN62598_c0_g1_i1	TGGAGACGAGGTTCTTCCAGCGGTTCAAAAGGCCCTGGAGTCGGGACAGTCTCAATTCGAAAACATTTGCACTGGAGAGGTGCTCAAAGACTGGAAGTTTGAGCCTCTCAATGCCCAAGCCTACCTCGGTGGCCTTGGGATCGCCGAGGCATTTGCTCGCGGAGCAGACATTGTCGTCTGCGGCCGAGTGTCAGATGCTGCCCCAGTGATTGGTACCGCTTACTGGTGGCACAACTGGGCTCGAAGCGATCTTCTCCAG	259	0	4
TRINITY_DN62514_c0_g1_i1	GGCACTGTAACAAATTTCTTCTTTTAGACATGTTTTCTACAACGTGACAGCTTCCTAAAGATGCACACCTATCTTCTTCTATCAGCTTGCATCTCCACGGGAACCATCTTCATGTATGGCTTCCAAATTCTCTTCTCTGTATACTCCAAGAGGTGAACCACGAACTGATAGAAGCATCTCACCATTTTTTGGGAGTCGTAAGGTCTTGGGTGTCATT	217	0	0
TRINITY_DN62510_c0_g1_i1	GTTTCCCAATGCGTACCGCTCCTACTTCGCAGACGCCTACTCCTTTCCCTCCCTCCCATGCAGACAAAAAGCCTGTCCAACCGACGACGTAAAGCTGCCTGGGGAGCTGATCTCGGCTGTCGATGTATACCACAAGGGCATGCCCATATTCTCTCGCGTCGTGGAGACGGAGACATCGACAACGTGGTTCCACAGCTCGCCATTTCGCATAGACGCCCTCGACCG	225	1	1
TRINITY_DN62521_c0_g1_i1	GCCTTCGCTTAGCTAATTACCAATTCTAACCAAAATGTTCTTTTATGTCCTACTGGCTTGGACTACCCTTTGACTCATCAAAGAACCTTGCTTGAATGCTTCTAAATCGCTACCCTACCATAGATGTCACTAAGCCAGGTTCTACAACACAATTCTTGCTAATTAAGTTGTATTTAAAGAATGAATAGCACGACTTGGATGAGGTTAACTACAAGCAAACTGA	223	1	0
TRINITY_DN62503_c0_g1_i1	GACAACTCCTACATTTTTCATCACTTTGGCGACCAATGACAATCAATGGAAGTGAAATCAATTGAGAAAATTGAACTAACTCATTCCATAGCACCCATTGGTCACTGAGAATGTTTAATGCATACACAATTATCAACATGAGTTCTTTATCAGATGAAATGTGTTTGCAATGTACATGAAAAGATTGGGAGTTCTCTTGGAGCTTAAGCAAGGAGTAAAACTTAGCATCCCATAGAATCTAAATGCAACCATGAGCATTACTTTGATAATTATACATGAATTCAGCATAAGGCCACAATGCTTCTTTTCATTTCATAACATTTCTAAAATGGATCTTAGTTTTAATAAGAATGACAATACTATCAAGAAAGTTTGCAATTTTTCTTTTGATAGCAATGT…	459	4	13
TRINITY_DN62533_c0_g1_i1	TGATTACCTGAGTATATATTCAAGTATAAATGGAAGTATGCTAACAAAGTGGTTTGCGATGATGGAATGCCCATTTTTAATCAGATAATGCATCTCAAAGATTTATTTTTATATGTTGTCTATTCTTGTTTAACATTTTATAGTTGCATTTTCAGTTCTTTTCCTTCCACTTAGGTCATGATATAACCTGACTGTAGCAAGTTCTGGATGCCCTGATGCACTGTATTATAATTGCCTGGAGATTTGTTTGTTTGTGCATCTATCAAAGACAG	272	1	3
TRINITY_DN62520_c0_g1_i1	GCCGTCACCTTCGTTGCCGCCTTCAGTTACCTCATCGGATGGTAAAAGTTCTTTAAATGCTTGGGTTTCTCTTGACTGGAAAGTTACTGCTGGAAGAAATTTATTGGGTTGATGACGTATTCGTTCCGGGAAACTATACCCATTGCATATAAATCCCTTAAAAAAAAATTAATATTCTTGGCATCCCTGAAATCTTCTAACCCTTTGCAAACATTAATCGTAACGGAGGTGAACATTCATGGAATATTCAACAGTTACAGTTTGGATTTTCCTGTCAATTATCTATGTGCCGGTTTGTCCCATGTATCATAAGATTTTTTTACCCATAGCTTTTTGTAAAATTCAAATTTTACCAAAGGACCCTTCCAAAGCCATATGGTTAAAAAAATTCAGCTTCAA…	455	5	3
TRINITY_DN62516_c0_g1_i1	GCTGAAATACATTTAATAAAACATGACTAACTAGAGACTGTTTGAGATTTAAAGATGGTTAAAAACATCTTAATCACTGTATTCTTTGTGGAGCCCGTTGTCCTACTTGGCTCATTGCTGGTGGAGGTCATGCTGTAGGATAGCTGTCATCTTGTAACAACTCCTTGGCATCCACCATCATAGTTTTTTGATATTGTCTTCATAATATGATAGCCTCAATAAAGTTTTAAACTTCTTTCGAGAACCTTGAGATAGTCTGTTGGAGATTGAAATTTCACCTTGTACATTAACTATTAAGTAACAAGAGCATGTTGTCATCTTCAAATTGGAGTTGCCTATATTGCTTATGTATTTGTTGAGTCAACTGAACTACATTAGCAACCCGAAGAGTATGTTGAT…	730	8	2
TRINITY_DN62577_c0_g1_i1	AACCCATATTTTTTATTATCAAATTCTAGAACAAAGAACAAGCTCTTCATCTTTTTATTAGTAGAATTGAGATCAGCATGCTTTAGAAAAGTAGTGAACTGACAATGACAAAGTATTCCCAGTGGATGTGGATATATATCCTACATGCATTTGTTTGCATGGGAGACTCACTTTCATTCTTTCCTGGGATGCTCCTCATCTTTTACTGTTATAAAAGATTGCCACCTTTCTTTTTTGCCTTTCTTTTACAAAGAATAACATACAAGAGCACCAAAACAAAGAAGAAGATAAAAAACCCATGCATTGAGGAAGACCTTCCAAGGTCTCTTGGTGGCCCACTGACTCCTCCAATCCAACTTTCTTCCTCCCATCCATGAACCCAAATCTCTTTCTTCTCTC…	529	3	5
TRINITY_DN62547_c0_g1_i1	ACGACGCTCTTCCGATCTGGGGTTCTCAAAGGGCAAAGGCTGAATGGCGGATTTGTTTAAATATTTTTTTCTAGGTTTCGATGTATCTGGGCTGGATTTGCTGAGCATTGATGCGAACCTGAATGCGCCGAGTCAAATGTCCTTGTTTTGAGGTGGGGTCCACAAGCGCAGAGACTCATCCTTCAAGCTTGACATGGTCGTCATGACAATTATCATCAAAAACTCCGAGATCGGAAGA	238	1	1
TRINITY_DN62560_c0_g1_i1	AAAGGCCACAATTAGATCTGAAACACTATCATTATACAGTTTTAATTATAATTATTTTACTCCATGGTACATTGTTTTTAATATCAGATCTAGATAATCTTTACCCAACAACCTTTTGCTCATATCCTTGAAGAGGATCATACCCACCAACATTCTCTTCCTTTATGATCTTCTTGGCTACAAATGGTAACTAAAAACTAAAGGGCATCCTAGTGTAGGAGGCTCTTGCCATTGCGGGATCTGGAGAGGGTATAATGTACGCAATCTTATCCCTGCTTTTACATAGAGGTTGTCTTCATGACTCGAACCTATGACCTATAG	321	2	1
TRINITY_DN62549_c0_g1_i1	AGTGGTTGGAATAAGAAAATTTGTTTTCTTTCAAATTTTCCTTTCCTTTTCTTTTCTCTGATGAATGGCTTGTCAATATGGTTCCTAGCCTGAACGCTGTGCCAAGGTGACCTGTGTAAGATTTCACTGCCAAAACCGGCTCACCAATTCTCTTTGTTTGAAGACCTTCACCTTTGTTCAAGATTGGACAATAAGCTCTCTTCTGCTGTTTACCACTTAGAACTGAAACTGTTTATATCTGAGTGAAAACCTTTGACTCTAATTTTGGATCTTACAAG	278	0	5
TRINITY_DN62554_c0_g1_i1	GGTGATTTAAGGTAGCTCAATTTTATCAAAATGAAAGTGACTCTTGTATCTATTTTGAATCTAATGATTTGGACTGAATGTTTAAGAAATATGCATTTGGCTATGAACATTGAGGACATATCCATGGGAAATTCAGTTAAGCCTTAGTTGTGTTGAGTTTTAGATCTGTGATGATTCACCTTCTTTTGGTTAGAAAATGTACTTATTGTCACCTGTACCCTTAGAGGACAACCATTGCACTTTGTTTACCTTGTTGCCACCAAGTATTAAGGGTACCCTAAAGTAATGGGCATGATGCTTTAATAGGTTTCTCATCTAGGCTATAGGTGCATGTTGCCTTCCTGGTTGGTTGTTAATGGAAG	362	4	1
TRINITY_DN62518_c0_g1_i1	GTCACAGATTATCTTATTTGAGGCAAAAGTTTACTCGGTAGCAGCAGGAAAAAAGTTTGATAGCCAGAAAAAGATTCTACAGTCTCAGAGCCCTCATGACCAGTGCCAAACAATGCTTTTTCAATGGAACATGATTTCAGAAAGTGAAACAATAGTTCTTTTACCAGACTAGGGCCAATTTCACTGAGCCAAGCTACGTGGGTGAACTTTGTTAGGCCTCACCTCACTATTATCATCATCCAAG	244	3	1
TRINITY_DN62506_c0_g1_i1	ACAAGGTGTTCTAGATGTAGATTCTCTCATAGTATGCTCCATTCAAAAGCCAATGTGGACATAAGGAGGTGGAGGTGTGAAGATCAGGCACTAGAAAAGATTTGATGGCAACCCAGACTTCATAAGGCATTATCATGCTTTAAATCACCTTACATGTTAATATGAGTGATTAAATTATCATATAGTTCAAAGAGCTTGACTGATATTTTATTTTACATGATAACACATCAAGTTGCTCAAGCCGCCTAGGAGTTTGAGCCCTCATTTCTTTTCACAAAGCAAGCAACAAACAAATGATTTCTATCATGCTTAAATACTTTTAAATATCTTAACTCTTCAG	340	1	8
TRINITY_DN62563_c0_g1_i1	GGCATGCCCTACTTTCTTGAGCATCAGAGCGAGAAACAATCTCTTTAGGCTCCTCTAAAACTTATGATTTCAGTTTGTTTGGCACCTGAGGGCACGATGGAGTTGTTACTATTCCCTACAGTATGGAGTGATTTTATAGATCATCCTGTGTATGTGATGATAATATCCACATTGTCCCGATGCCCTTGTTGGGTTAGGGGTAAAGGCTATGGTACCTAGATCCTGTGCAAAGAATACCAAATGATATAACTATCAACTATACTTGAAAACACTAGTAAATCAGCATGTGGATATTCACTGAACTAATAATTTTGAAGGGAAATGCACTAATCTAATAGAATCTAAGCTAGATGGATAAAATGGAGAAATGCTTGACGAGTTTTGTGTGATGCATGCATG…	553	5	2
TRINITY_DN62513_c0_g1_i1	GTGGGGAAATGGATATTACAAAAGCATTCATTGATGATATTTTCAAATAAGCATCAACAAGATAGTTGTAATTTTGTAAACAAGGTTATAAGTTGCAAAGACAATCCTATACAAAATGTAAGGTTCTGGAACAATCACCAAAATGAAGAGTTTCATCAAATGAGGTAGTCCTCAATAAACAAGGAATGCACACTGATCTAGGCCAAATATTGTCCTGTTTGATCAATACTAGGCAGCTCTTTGGAATCATAGTAACAATTTGAATTACACAAAAAATTCACCAAGAGAAAACTTTCATGACCCAGCAAAATTTTGTGATTATTAGAAAATTTTCAAAAACTAAATATCTGAAAACAGGCATTGACTTAATA	371	3	2
TRINITY_DN62555_c0_g1_i1	GGCCGGGTTTCGCTCGGCATCATTGTTGTGGATATGCTGGGCAGCTCCAGCGATCTTCTGCAGCGCCGAGGCCAGCCACAGCGGATTACCGCAGATTTCGGCCCCGCGACGGTCTGCGGAGTATTCTCGCGTGCGGCTGATCGCCATCTGGACAAGCATGGCGGCGAGAGGCGCGACGATCATCGCGACAGATCGGAAGAGCA	203	0	1
TRINITY_DN65127_c0_g1_i1	AATAGCAGAAGCCTCATGCACTGGGATGCCCTTTTTTATATAATTTTAAAACTAGATTTAGAGATTCTTAGAACCCAAACCTATATAGAAGGAGAAGAACAATTTCTTTGTAAAGTGGAAGTGCTATTCTGGTTTTTTTTCTTTTTTTTTAAGATTATTAGAAGCAAGACGATGAAAACCAAACTTAATTGGAATTGGGGAATGAAACTTACTCAATA	218	2	1
TRINITY_DN65170_c0_g1_i1	TGACAATTCTATATTTCATCATATTAGCAAAAAAAGGAATACAGTTGCCCTATTAAAGAAGTTGGAGTCTCTATATGAGTAGAACACAGGGGTACAAAAGATATTCCTAATAAAGACGTTTGCTAACTTGAAATATAAGGATGACACTAGTATAACGATTTATCTGAATGAGTTCCAGAACCTTGTGAACCAGTTGACAAATTTGGAAATCAACTTTGATGACCAAATTCAGTCTCTATTTCTCTTAGG	249	3	0
TRINITY_DN65164_c0_g1_i1	GTCACATTAGATGCATTGTAAGCTATAAGTTGTAGACAAAAGAAGAAGAAGAAGAAGAAGAAAGAAGTGGACTTGACAACGACATGCCCAGGTATGCTAACTTGTTTTTCCTACATTGCCTTTAGTTTTTCTTCACTCACTTTCTACAACCATGTTGAAATGTTGATTCCTTTAAAGGGCCATATTTCTTCAGTATATGATAAGCTTTAATGCTCAATAATTTCTTGCTATTGGAAGAGGGAGAATTCCTATAGTTTGAAATTCTAAACTGAATAAACTTTTATAATTGTCTTAGTGTTTTTAATCTTCAAGATGAACCAG	321	3	1
TRINITY_DN65125_c0_g1_i1	CATGATTTTTAACATAGCTGATGGTGCTTTAAAAAGCATTTCTTCTTTATTTCTAAGGCTATGGCTTTACTTCTGTTTTCATGCATGATTGTGTGCTTCATTCCCTCTTGCACAATCCAGATCTTATGGAGTGAAATAAAAAACAATAACAAATGTAGTCCAATAGAAACATAGTCTAGAAGGGCATATAATGCTACATAATCAAATAATGCATTGCCTCCATTAATTAGATAG	234	0	4
TRINITY_DN65148_c0_g1_i1	AATAAAAATCCAAGAAATATCAAACAAAGAAAAGGTAGCATAAAAAATGACAAAAGTCAAACAATGTTGAGGAGGTTTTATGAAAGATGCGAAAAGAAAAGCTTACGGGTTAGAATATTTCTAATTGATGTATGGAAGATGAGAGGAGATATTGATTTGCGAAGAATAACTAATGTATAAAATGAGATTCAAAATGCAAGGAAGATGCCAA	211	1	6
TRINITY_DN65153_c0_g1_i1	GGTTTTTGAACTACAATAAAACATTAAGAATTTATATGAGCAGTAGTGGGTTTTATGATAACTATTGGATCAACATCTTTTAGATACCTCCATAGCACAAGTTGAAAAAGATGTTTAAAAAAAACCAGAAAAAAAAAAACTTTTATGTAGAGGCTTCAAGTTTTAGAAAGAAGACAAATTCAATGATCTATAGAGAGTGACTCCAATACAGAACCTTTTTAGTCCACCATGAATGTTAGAAAAGCC	246	0	3
TRINITY_DN65175_c0_g1_i1	ATAAATTTCAATTCTTATGACCATGTTTCAAACCAATATTGAAAAATGCAATATTTTAAACCAATCTTATATTAAGCATCACATAAAATTTGAGTTCCAGCTAAATTGAACTCTGAAATGACATGAAGGTTGGGTTTCCAAATGAAATTGAACTCTTAGAATTAGATAGTAAGGTAATTAAAACCTGTTATGGAGGTCTAATGGAAGTTCGGTATCTGAACTAAGTGTATAAGTCTGATTTTGACACTCACATTGCTCCTCATTACAATTGTTCATTCTTTATAATTTGTTTGGTGGCTTACAAGTAAGCCCTCTGTGGAAATCGAAAGATGGATAACAATGCCAAATAGGGCAG	355	2	1
TRINITY_DN65163_c0_g1_i1	CGATCTTTATGGAAATACGTACATGCATGTGTAGTGCTATATGATCTTATCACTAAGGTTGACATTAGCTTGATTTGGCTGTAAACTCTTTGCTTCCAAGGCTTTTTGGGTATGATCTTATACAAATTTTTGGTATGGTTGAGTTCTACATATTTGCATTGAATACTTTATTTTTCTTTTATTTTCTTCTTTTTTATAGATCATTTTGTTTATGCTTTTTATGATGATTAATAACTACAATTACTTTAGG	250	4	0
TRINITY_DN65104_c0_g1_i1	ATCCAAGTCCATCACAACATATAACATGTCTCAGGCCTGTCCTTCCTTGGATATTATTAATGCAACGTAGCCTCACTCATAGTCTTCAAGGCATACTTGGAGTGCCCCACCTTAAGGCATGGGGTGAGGCAAGCCTTAGATAAATCTTTTTTTAATAATGAACATACGCATGTGAATGTCTAGGAAAATTTTGCAAGACACATCATCAAGACCTAGTTGGCCCAAACAAAGGACCCAAGCACATAATATAAACAACATAGTGATGAGAATATCAAGGTCGATATCAAGTCAAATTCAAACTTACCAGCCGAGAAATGGATATATAAGAGGAAGTGTAGTGGTGGCTTCAACTGAGATTAAAGTTATGAGAAGGGATCTATTCCTCATTATCCAAGGATC…	470	5	3
TRINITY_DN65117_c0_g1_i1	GCTTTATTGAGGATATCATAATGGATTATGGGTGTGCATCACACAATTAAATTGTTGTTCCCCCATTATATCCCTCGCATGGGGCACTGCTTTATTGAGGATATTATAACAAATTATAGGTATGCATCACACAATTACATTGTTGTTACCCATTATGTCCCTCCTATTACGCACTTTGAGGAGGAAAACCTATCCACTTCAACTGATTTCAAAGGAAGAAAAATCAAAAGGAACTTCTGGTCAGCATCTTATAATGCCACTGATGTTTGAAAATTCTCATAATATCCATTGGCCATTTATAGCATGGATTTTGCTTCAGATCCTGATTCTCTGTAATTTTTGTCCCCATCAGATACTTTTCATGTTACTTTCAGT	375	3	3
TRINITY_DN65114_c0_g1_i1	TTTAAATATTAAATAAAGCCTGTTTTGATTATTAACTATTCTTTTTCTCAAAGAATTATGTAATCTTTTGCCAAACCTCAGTTATTGTCCAAAAATGATGGATCTTATTGGAGATCATGGTTGCCAAAACTAAAGCCAAAAACAAATGTCTTGATAATTGAATGCAGAATGGGTTATATGCTGCTTCAAGAATATATTCTCGAAAAATTGGCGGTATGTTACCTATTATTGTGTATTGCAATATTGTCTTCCAAGAATGCCAAATTGATGCG	272	1	2
TRINITY_DN65152_c0_g1_i1	CTTGATAAACATTGTGCCTATTTTTTGCTTTACTAGTTAGATAATATTACTTGATAAGCATTGTGCTTTCTTCTTTAATTATACCATTGCTAGTCTATGCAATAACTTTTTTGTTAAAAGAGAAAAACTGAAAAGCAACTTTAATAAAAAGTGAGCCTTGGAGATTATAATAATAATGCCTTTAGAGACAAACTATTGATACTTGTTATTATAGATGCAGG	221	1	3
TRINITY_DN65124_c0_g1_i1	GATCTCATGCTGCTATCATGATACTTGTGCCCAATAAGGTATACATTTAGGTGTCCTAAAATTGTTGTGAATGAGTTGTAAATTAAATAGTACAATGACATGGCTGATATTTAGGAGAAAGATTAGTAAAGGATGTTAATTGGAGTTTGAGGACCACACCAAAATTATTATGGGAGAAAATGGCAAATTGTTAGAGGTTTGCTAATGATATTCTTGGAGAATTTAAAAGTAAGAAAGATGCTAGATCGGAAGA	253	5	1
TRINITY_DN65139_c0_g1_i1	GGCGAGTATTATAAAATCATGGCAGATTCCCCACGGGGGAGAATGATGTGGGAAAGAATGAAATGTCGTCGGAAAAATGGAATAACGGAAGACGGATAAGTTTGTTGGTGGTGACGGGCACCAATACCGGAGAACGCCTAGCCACCTAAACCGTCGCAAATCATGAGATGACGGTCCTGGGATGGGCGTCTCACAAGTATGCAG	204	0	2
TRINITY_DN65180_c0_g1_i1	AAGGGAGTCAAGGATTTGATTATGGAGGTCTTAAGTTATCAATAAAATTGAAGATTTTCTTCTTTTTTATTTTTGATGGTGAAGATGCCTTTGAGACTTCATGGTAATTATTCCATGAAGTGCCCTCGAAGACTCCACCATGGTTAACTTTTTTGTACTTTCTTAATGGTTAGTGCTTGAATTTACTTTTTATCATAAACTCATAAAAATTATAAAATCTTGTTAGATTCAACATTTTTGATGTAGTTTCCATCAAACATGTTGTTCTTTT	271	1	1
TRINITY_DN65169_c0_g1_i1	GGGAAGCCTGCTTATCAAAATGGGAAACTTCTCAATAGATAATGCAGGACACCAAAGATCTATCCTCTGCGAATGGAGTGAAACAAAATTTAGTCTAGGTATAATTCAACTGCACATCATCTCAAAGTAGTCAAGAATATGTTCCAGATTGTTAATCTTATAAATGATCTGCGCTTTACACAAGAATCGTAGATAAATACTTG	203	0	2
TRINITY_DN65116_c0_g1_i1	TGTAGTATGATGCTCTTTAGTGAGAGTGCAGGTTGCAATATCTGGTTGGTAGTGAGATGTCTGTTAAATGGTGAATTCATTCTTCCCTCTGCCATTTATTTTTCTGCTGTTTTCCTTTTTGCATAATGCCATGGTCATCAAAGATTTTCATTTTCTCTAAGTGCATCCTTTATAATAGTATCCCCTTTTGCACAGAGTAAGGCCAAGGCTGAGA	214	3	0
TRINITY_DN65154_c0_g1_i1	GGCTTCGGCTTCGGCTTCGGCTTCGGCTTGTGCGGAGGGGAACATGGCACTGCTGATGGTGGAGGAGGGGGTGAGACCTCTGGAGGTGGTGGTGCCTTCTTAGGTGGAGTTGGGTATGGGCAGTATGGGCAAGCAAAGGAAGGAAGGAGCCACGCTAGATAGAGCAAGATGATCAAGAGGCTAGCCACAGAAAACTCAGCCATGCTCTCAACCGC	215	2	2
TRINITY_DN65142_c0_g1_i1	GCCTCTTCTTCCATGCTGTGCTTGCCATGCACAATTCTGGTCATCAAACTTCAAATCATCGATGAGATAACTAACTATGAATTTGTAAAAGCTTCAAGCAGGTAGTTTACTACAAAGTATCCACAAAGCTACTTAGAATCAGCTTCAAACAGTTTGTAATCCATCAGGAAATTTCTATCAATGGATTACTAGTATAACCCCACTAACAGTACTCCTGTAGCTCCAGTGATAAAACACATAACTCTTTAGTGCCTTCTCCGAGTCAAACAGCGCTTTGACTGCCTGCTCCTTGCAGGAACTAGCCAATTCCCCCTGTTCCTCAACCCACTCTTTCTAAGTTCATATCCAATGTAATGCAGGTCCTCACAAATCTCATGCCTAGAAAGAGACACGAGCCCA…	591	15	17
TRINITY_DN65119_c0_g1_i1	GGAAGAGGAACATTAGGGATCTAAATCAGATTAGATGCACTAAAGCCAAAGATAATAGGGCTTTAATGAAAGATAAAGATATAAAAGTGATAAAACTGTTTTTCTTTTAATTCAGCTTAAAAGTTGATTTAGAGGAAAAATGATTGAGACTTGTCATGTGTATCATTGTTCAATATCTAGGACTGAGATTAAGGAGGTTTTAAGGAGGATATATCAGAGCAAAG	224	3	0
TRINITY_DN65172_c0_g1_i1	GGAGAGTGCATTTTTAAATTAAATGTCTCTTAAGGTTTTATGTGTTGAAGTGCACTCTAATTAAAGTCAATGGACAAATTGTAAACTTCAAAATGAGGGACTATTTTATAAAAGTGATATGTGGTATGTTTGCATTTTGATAGCAATTTAATAATATGTGCTTTGAAGTGTTTATATCTTCCCGATTTGGTGAAGAGAAGAAAAATGAATGACAAAAACTTGATCTATTTTATTTTTAAGTATTTGAGATCGGAAGAGCA	260	2	2
TRINITY_DN65186_c0_g1_i1	GTCTAGCATGTACTTCCATGAAAGGAACAGCACGTTGTAAGTAAACTATGTAATCTATCATGGTATACCAGAGGATATAATCAATAACAAGTAGTAAAAGTACAATCCACAGCTGGTAGGCTTGGTTTATAGCCTGAGAATACATCTAGTAATCGATAGACTCGACCGATGCTTTGTGAACATGGCTAGCAACCGACAGACTCTGTT	207	2	1
TRINITY_DN65101_c0_g1_i1	GTTGTGATCATGCTTTTTTGTTAAAAAAAGTATGAAACCTAGTTAAGGGCATATATGATGCTCAGTAAGGGATCTCATTGCCCTACAAGGAAGAATGTCCAATTTAGATAATTGCATTATGGAATAACTGGTATTAGTGATAAATTAAAAGAGAATACAAGGAAGAGTTTCTTAGTAATCCGACCAATTCTAAGTTTCTTGGTAATTCAACCAGTTCTAAGGCCCATGATTCCATCATACAAAGACCAATACTAGGCTGTTGTTACATTGAAAGGATAAAAAGCATTCAATTTTAGGATGACCTCTAATTATTT	314	2	2
TRINITY_DN65157_c0_g1_i1	GAGGTTGTGAGGTCAAGCAAGTGAGATTCCTTAGTAACATGACAAAAATTGCTTAGCATGCATCTCATGAGCAAAGCTAACAGTCCTAGCCAATCCCATCAACAATACAATCATCTAACCATGAAGATTCATGTGTAAATAAGATCACCATGCATACTAGGTTGTTAACTGAAGGGAAATACAATAGATCTATGTTTTCCATGATGATTGATTTATGGTCATAAGCTTCCATTTTATGAATAATAACTATTAAATGGAACACACATAAAGCCTTTACCCATACATGTTGGACAAGCGCTATGCATTTCCATTTAACAATAAATACTTAGTAGAGAGAAAG	340	3	1
TRINITY_DN65131_c0_g1_i1	AGCAGACATCAGAAATCCACAATTCCTTGAAGGAGTCAGGTACTTAAAACATATTGCAATCAAAATTTGGAAACAAATAATAAAAAAAAAAACAACATGCATCAAGTGTCAATATCAGCACCATAAGAAATAACACCTAACATGCAGTCTGATGTCATAAAAGCACAATACAGAAACAGCAGAAACTACCAAATCAAAACCACAAACCCAGTTGGGGATCTTAATCCAAGTTCCAACCAAGATCTAAA	248	2	1
TRINITY_DN65102_c0_g1_i1	GCCGGAGCCGCTTGACTTCTTCATCTGGACCGTTGAGGTATTGATTACGGCCCCACGTTGAGGTCTCGAACTTTGGTAGCGATCTCAGGATTTTTATTTGATCTCCTTATTTTCTGTTGGTTCTGGGTGTTTGGTTTCTTTGCTTGAAGTTTGTATAGGTTTTTGATCCTCTTTCCTTGATTTGGAAAACTGTTGTGATTTCGAAAGCATGTGCTGGTATGGATTTCGTGCTGAAATTATAGGAATTTTTTATGTGCTTATTTCTGTATATTTTTTTGGAACATTTTCTGGGCTTCGGACCCATGACCTCTTGGTTGGAGACCATTCCTTTCAACCACTGAGTTATGGGTCGGAATCCTCCTTCTGTATACTTGCTGATTGTGCTGG	387	7	2
TRINITY_DN65168_c0_g1_i1	GTCGGAGGCTGTGATGTCCGTGGCGGAGAGGTTGAAGACATCGTTCCATGACGGCGTGCGTGGGGCTTCGTCGGACGGATAGAGGCCAACGTAGAACAGAGCCATCGTTATGGAGAACAAGATGCAGTCTAGGTAAAAAAGTAGGACAAGCAAATACTTTGGCAGCTCATAGAGATGGCAAACAGAAGTGATACCCATGACAGACCAGAAACCAATCCTTGAGAATTGAACAACAACTTGATGAACAAATACAAG	255	3	0
TRINITY_DN65198_c0_g1_i1	TCATCACCATCACCATCACCATCTTTACCATCCATTATCATCATCTCTGCCACCATCATCATCTCTGTCATTGTTTTCATCATCATCTTTACTCATTGCTGTCATCATCATTCATTCCAACACCTTCACTGTGATTGGCCACCAGCCCCCCTCCCATAGTTACCACCAGTCAAAAGGATGTCTCCTTAAATCTATGCTAACAAAACATGAAAGGCATTATTAAAGAGGAATATTTATGGTATATCCTTCTTTGATTAACAACAGATGGTTTTTTACAATATCAATCATAATGCTGATGTCAAGTTGCAGTATTTAAAATAGGTGGGCTTGCCTGATAAAGCAATAAGATGGATATAATGATTTCCTTAGGAATATAAGTTCAATAATAAGGATGACG	397	6	1
TRINITY_DN65123_c0_g1_i1	GAGACTAGCACTGCACTTGGAATGGGTTTCAGGTATGCGGTGGCTGCATCCATGTAATTACTTTAGTGTGGTGTTGCAAGTATTATTCTTTGTTCTCAAGCTTCATCAGCTAAAGAAATCAGATCTTGGCTCCACATTTTGCTGGATTCTGCCTGGAAAATAATCATCTTCGTATGTATTCTGTGGACAGGTGTGGCTTCTTGGGTTTACT	211	0	1
TRINITY_DN65162_c0_g1_i1	CTTTCCAATATAAAGCTATGAGTGCTTTGCAAAGTTCACTATTTTTAACGTTTTATTTTTTGTCAAGGAGCAAGAAAATTATTTAGAAATAAGACAAATCGAAGAGGTTCCAATCTACTGCTATTCTAAACGAGATGTTAATGAGTTAGGGAAATGTGACTACAATATATAGGCACGAGGACAGTTTTATTACTCATGTAGACTTAGGGCTGTAAGTGGGTTCGAGCCGACTCGAGACTTGATCTTGTGTCATGTGGGCATGCCTAGTGAGGCCTTAGGTCGACCTTATGCTCTATTTCTATGGCCTGAATAAAATCAAGTTGGTCTCGAGCTTGCAGCGGCTCAACTCAATTGGGTCTAAGCCCTACTCCACTTCTCGTCTTCTTCTCCCCACACCTC…	524	4	4
TRINITY_DN65126_c0_g1_i1	ATTAGAGTTCTTCAAATGTTTGTGGTTATCTCATCAACTCTTCTAAGTCAATGTTGTTTGAATAGCTTGTAATTGGCATTAGAGATTGAATGCTTGCAATTTAGTGTTTAGAATGTTTTATCCAATTTCATCAAATTCTCAAAGTATACTATTTTCATGTCCATTGAGCAGTTTCTTTTTCATTGATTTTATAATTTTGCTTTTCTGAAATTCTCTCTGTGCGATGGGTGGTGCAAAGAACTAAAATTGGAATTCAGGGATGCTGGTATGAAGTATCCTAGCAGACACAGTTCATTGTTGTTTTCCTTGTACATGCTTATCTTTAGGCCTACCTTGATGAAAAGTTAGTTTTGGTTGACATGCGGTGCTAAATTGATCAGATACTGATTATTGTTGGTA…	404	3	1
TRINITY_DN65107_c0_g1_i1	CAAGTCTAAATTTATTAAAATGATTTACAAATATGTGTGAAATGAGTTCCTTGTGGACCCAATAACTCTAAGAACAGAATGCTTCATCATCATGATCATCGTTAAGTTCTACCCCAACTACTTTGGTCCAGACAAGGAATGAAATGCTTCTAAAGGAACTTGTCTATACACCTGATGAAGAACATTTCTTAAAAACAGCCACACACATGCACACAGAAACAAACTCAACATTCAATTGAAGATATTTTCTGATCTAGACAAACATCACATCTTTGTACAGATCATACTATGGAATGTTTCATTGACATAAATTATATCATGCATCTTTCAATAGAAG	337	4	3
TRINITY_DN65136_c0_g1_i1	AAATGATGGTGTAGATTTTGCTTAAGAACTTAGTTTCTAGGGATGAAGGGAAATCTTAAAATAGGTTTTCCAATCAAACTGAGTTATTGTTTAGATCCACTAGGAAAAAAAGTCTTATGCTGAAGAACACAAGGAGGTTGATAGATGTAAAGAAAAGGAGAGGAGAATAAACATTAGAAAGCTCCAGGCATTCTCTCCACTTGATCCTTTGTTGGATGGGAAGTTCACATGGAGTGAAGGATAATGGTGTGCCATATGGTTGAG	264	2	1
TRINITY_DN65176_c0_g1_i1	CGACAAGACTAAGAAGACACTGAGGGAGAGTGCAAACAATAGCTTGGCAAGCGAAACTTCCTACACTGGGGAACATAAACCTCAACCCTCTCAGATTTCTATGAACGAAGACAATAGAACCAAGCCAAAAGAATGCAAGGCTAAAAAATGTGGGACTTCTCCAGGACAATTTTGTGATCACAGAAAACCAAACATCATCAAAACTGCTCAACATCTTTACAAAGAATCTGTCTTATCTGAGGTGAAGAATCATCTTGCTCAGATGATTAGGAGTCGAGATGAAAATAGAACTTTGCCAGAG	301	4	0
TRINITY_DN65181_c0_g1_i1	ATCCGATTGATGAAGTTAAAACTTTTAAGTACTTCTTTAGTTCAATGGTTCAAAATTATGTTGTGTCGGATGATGTGACCAAGATTAGAGTAAGCCAAGATATGTAATCTTTTTTTATTCTATATTCATATTAATTAAAGGATTCAAAATTAGATTGGAATTTTAGAGAGCCTATATTATTAAAATTCCAACCATTAAGCCAAGTGATA	209	2	1
TRINITY_DN65133_c0_g1_i1	AGACTCACCAATAGGTATAGAATTAAAAAAATTCTCCTACTAGCCAATAATTTTACTGAAACCCCTCTCCATCATAAATCTGCTACCTACTGTATATATTTATAACTACTCCCCCTTCAAGATAGCGACCGGTGTTATTGTGATGCTTGCAGGGAGATATTTAATATAAAGACAACAACAGAGAAAGAGAGAAGGAGGCTTCTTCTTGTCTCATG	215	1	1
TRINITY_DN65109_c0_g1_i1	GGTAAATGACAGGTGGTTATGAAAACTACGGTTCTGTCAAAATGAGGAAGCTAAGTGCATTTAATGGTGGCAATGATGGTAGTAGTAGAAGGGCAGTGAGTGAAAATGACATCAACAACAATAAGTATCAATAGCTGATGACAAAAGGACTGATGTGGCACAGTTGACTGTGTTAGATTGTCCAAGATAGTGATGAAAAGGTCAAAACGTGGAAGCTAAGTGCATTTAATGGTAGCAGTGACAGTAGTACTCACAGGAAGAAGAGTAGAAGCAACATCAACAACAGTAAGTATCAAAAGCGGACAAAGGAAGGACTGATGTGGCACAGGTGACAGTGTGTTAGACTGTCCATGATG	356	4	2
TRINITY_DN65158_c0_g1_i1	GAATCTACCAAGTCAAAAGAAATAATACAGAAGCATGTTCCTCCCATCGCCTTTGTCCTTTGACCTTAGGAGGTTATCATCTAAATGAACTATAAAGTTTTAGCTATTATGGGCATACTGAAAGCCTAGTGTACTTCGTAGGTGGAGCAAACTGTTTATCTGTGGAGATCTGTAAATGAAACAAAACTTCATCCATTGCGGTATATGGACTAAACTAGAGATAAATGAAACAAAACTTCATCCATTGCGGTATATGGACTAAACTAGAGATAAATGAAACAAAACTTCATCCA	293	1	6
TRINITY_DN65183_c0_g1_i1	GGTTCTAAGGGGATATGGTGTCTGAAAGTGAAGACCATAACGAATTCTTATGAGGTATTAATTCTTAACCCAAAGTAGATATGGTGTCCAAGTGGTTGTGAAGTATATTCTAAGCAAATATGGTGTCCGAAACTAGTTTTGTCTTTGTAGAAAAAATTCTTGATTTGGTTTAATTGCTTTTTCCTGTAAGTTTCTCCCATATAATAATTAGAAGCCATATTTTTTAGTTACAATTTGCATCCAATATGTACTGCTT	256	1	0
TRINITY_DN65106_c0_g1_i1	ATTGTTCATGATTTTTCAATGAATGTCATCATCATCATCATCATCATCCAAGCTTTTTCCTAGCATGTGGTTGGTTATGAAGCTCAACTCTCGGTCTGGATGGCTCCACAATAATGAACGTCGACCTTTTAACTTGGAGCAAATTCTTGGCCAAGGTAAATTTGAGCAAGAGTGGTGCTTTCTATAGTAGAAGGCTAATTTGTGAGTAGAGAGGCCTGCTTTATATGTTTCATAATTGAATGGGGACAACCCCCAAATTCTTGTAGACCGGAGGAAGTCTAATATAAAGCTGAACATATGATAAGTTTTGCTATAAGGTACTGTATTTCCCTATGCATGTGAT	343	5	2
TRINITY_DN65166_c0_g1_i1	CTCTGAGGAAGACCTGGTTCCCCTCCGATCGCCAAGCCCTTCTCCGGTCGGTTCTGTTATTGCTTTCGGCTTGTTTAGATCGGAGCTGTTCTCTTTCTAACATATGCTTAGCATAATTATGCTGTTAATATTAGTTTCTGCTGGCAGTCTTGAGTAATTCACGTGATTTGTATATTTTTTAGAAGAAAGGGTTTAAAATTGATTGCATTTGGATGCTTATGAATGTTAGTTTTATGTGTTTCGGCAGATCGGAAGAGCGTCGTGTAGGGAAAGAGTGTAGATCTCGGTGG	290	2	2
TRINITY_DN65135_c0_g1_i1	TTCCGATCTGCTTGCTGTACCTTCAATCGTTTCTTCTGCCCTCCAACATCTAGTCTTCCTTTCTGGATTTACATTTGTTTTATTATTGAAAATATGTTTCAACGAAGGGATGGTCCTTGTCGCGATTCCAACAGGATACAATCTTCCATCATTTACTCTTTTGTGTTTTGTAGTTTGTAGTTTGTGTCTTGTTTGTGCTGGAATCTGGTCTTCGGAGGAACTGTTATGTTGCGTGATATTGCAGTGGTG	249	2	2
TRINITY_DN65177_c0_g1_i1	ATAAATTGTTAGCTAGAGATAGAATGCTTAGAATTGTTTGAACTGTCCAAGTTGTATATTAAACGAGTCTATCTAATGGATGGACTTAATATATAAAAACCTAATAATGAACCAGGCAGTTCAACTGCATGTTTCAGACATGTATTTTTTTTAATCTATGGAATGCCACACTAGTGAGTGGGCAATGGTGCTCGATTTTGAGGGCTAGTGTGGCAATACCAAAAGCTATTATAATTGCTCTTTGGTAAATGAATTTTTGAGATCGGAAGA	270	0	2
TRINITY_DN65155_c0_g1_i1	ATGTTCAAGTCATAGAAATAGCCTTTTTGCAAAGCAGGGGTAAGGCTTCATACATTGTACCCTCCCTAGACCTTGTAATGGTGGGAGCTTTGTGTACTAGGACATGCTTTTTTTGTGTGAAGGCAAGCTAATCTACTATTTTTCTGACAAACCATTTATATATTGTAGAATAAATGCAACCTAAAGCTATTTCTCATGGTATCCTATTGATTTAGATCATATTTCATTTAATATGAAGATGAAAGGCATTTAGTTCTCACTAATTATGATTGTTACTTGCCATTAGCCTCCATAATAGCATTCTACTTTCCAGTAGACTTAATGCCACTTATTGCACATCTTCTATTATGTTATAAATTGAATTAGTGGAATCTCTCATAACTACTTACCAACCCACCA…	420	5	1
TRINITY_DN65108_c0_g1_i1	GACAGATCTCTAAAGACATCATGGTATCTAAAAAAGTAGGACAACTGAGATTTATAGTGTTAATCACTCATTCTCCCTTCGTGCTCTGGATCCATAACCACCAGTGGATGATCCCACAAGACAGGATAATCCAGATTCCATACTATGTTGGGACATACAATCAGGTTTTTTTCTTGTGTGAAATGCCCCTGCTCCTAGAGAACTTCAACAATCCAC	216	1	1
TRINITY_DN65134_c0_g1_i1	ATGAAGCATGGAGAAGCACACCTGATATGCTCGGAGCTTTCAATTGATAGGAGGAATGAGGTGTGCCCTCATCGGTGGATGTCTAGTGTGTTGGTTTACAAATATTCGCACAATGTAATGTGACTCGAACAAGAACGTGATAAGAGAATGGTGGCTTTGGGTAAGTACAATGGTGGAGCAATGAATGCACTGTATTCATATGAGCCGTATAAATGAAGTTTGGAATGCTGGTTTTGGTTTAGGCTCTGGGCTTCATGTGTG	261	2	0
TRINITY_DN65130_c0_g1_i1	CTATTATTACTAACCTATGTTGTGTGTTAAGACTCTCTTAGGATTGCTTTATAATTTCTAGATGTCCATCTCTCTTTTCTTCTTGTAAGAAAATAATCTATTCATGTCACCCATATAGGAGGTAAATCCATGTGCTCTATTGCATTTAGAATCTAGGAACATTATGAAGAAATGAGGACTTAATTGATCTCGTGATACTATGGAAAGATCCCCATTTGTGTAGGATGTAATTTTATGGTGAACGATTTGAAGGTGCTGGAGCACATGTTGTGCTAGTCTATGTCGAATGATTAGG	295	1	2
TRINITY_DN65171_c0_g1_i1	GTGCATGTCAAGGAAGGCTGGGAAGAGAGAGAAAGAAAGGAAGAGGGTGAGAGGAGACAGAGAGAGTGGGGGCATGCAGATCACGGAAGGTGGGGAAGAGAAAGGGTGCAGGGCAGCGGGTGGCTAGGAAGAGATGGGAGAGAGAGAAGAGGGCAAGTGCCCGGAAAGCAAGTGGGGGTGAAGGAGAGTGAGAGAGAGGGATCAAGGTGGAGAAAGGCTGTAGGAGAGAGGAGAAGGGGTGAGAGATGAGACGACTTGAGTGGCTGGGCTAGGTAGCCTAAGCCCTGATCAAGTCCCATATTTGGTTGGATAGGCCCAAGCCCGACTCAACTAGTAATCGGGATTGAAAATGAGCCCCAAGTCACACCCAAGACCTGAGCTTTTAATTCAAATCCAACC…	410	3	3
TRINITY_DN65192_c0_g1_i1	TCCAGAAGCACTAGAAGCTGGTTCTCTGCAAGACACGATGGCAAATTAGAAAAATTATCAGCATGACATCAAAATATATTTTGTTGTTATTGAATCTTTGTAGTATCTTCCTAGTATTTACACACAAATTATGAAAAGAAAAGCAGGTGCTAAATCACTGAAAGTAATTTTGTTATCCCAGTCATACACTACTCAGAACTAGGAAGCCGTTTGCTATCAAAAGTGCTATTAATAAGAAGCCCTCTGAACTGCCACTAGGTCAGTAAATATCTCCAGAACTCCAGATCTACG	291	6	4
TRINITY_DN65173_c0_g1_i1	GCCTCTTTAGCAACACAACGGTACTCATAAAAAGGAAAAACCAACACTAGAGGAGAGAAGTTGCAGAAATTTGAAACGAGCCAACTGACAGAAGACTAGGACAGAAAATGGAAGCATGGAGAAATACAAGCTTGCTAGCAACTAAGGGAGCATGATACAAGAATTAGAAGGGCATAGCGAGCTTCAAAAGTTGTTTCAAATTATTTAGTTCCTTTATCCATCTTCTTCTACTGATCAAAACTCGAAGGA	249	2	0
TRINITY_DN65141_c0_g1_i1	GAAGATTTTTCTTTTCTCTCCTTGGGAACGCTGGGATGGTCATGATCAGTATTGGCTCCACAATTATCTCAGATGATGGTCCTCTTTCCCCTTTTCTTTCCTTGCCGTTCTTTTTCAAGTTTTTCCCAAGAACAAAGCGCTAGACGACGAGAATGCATCTAAAAACTCTCCTATGCTTTTTAGTCAGAAAAAGTCCAAATGAATTGTGAAGATTTGTTAGAGTGATGAGCCAAGAAACAAAG	242	0	2
TRINITY_DN65159_c0_g1_i1	AGCAAGCACGAGCAAAAAGAGACTATACCTATGGAATATTAGGTTTGCACTTTTGTAGCCAGCCATTTTAATTTATTAGATAGAATGAGTGTCCATATAAACTTTGTACCCACTCCAAATTTCCATAATCCAATTCAGACTATACAACAAGAATCACAAAGCCACTCAAATCCAGGTTGCTCAGCTAAAATCATCAAATTTAGCCCAAATAATTATTTATGCCATACAATTTCACCTATGCTAGCATCAAATCTAGAACAGCAGCAACTAGAGATCGGA	279	3	1
TRINITY_DN65179_c0_g1_i1	AGTTGATTAATGGGATTCTTTTGAAGAACGATCTAGTCCAGGCTGAGGATTGGATTCAAATCCATATGTCCTTTGAGAGACAAAGAAGTCTTTCTATCCAGTCCGAGTCTCTCAAAAGCGATTTTCTTTGACAACTCTTGTAAGTCTTCATTTTGTCCATCCATGCTATGCTTCCACATAGCAGATAAGAAGATCTCACTTACATCCCCACTCCCCTTGAAAAGTAAAAAGATCGGAA	238	0	2
TRINITY_DN65197_c0_g1_i1	GGTTCACAGACACTATGGTTCAATGGATTGTGTCTGAACAAAAGAAGAATCAATGGATTTCATCACACGAAGCTCACAATCAAAAAATAAGCACCCAAAGCAGTTGAGGATCCACTTCACACTTCACATAACATTATACAACTTGTCATCTAGACTTATTTGGATTGAGTTTTGGGTTGCTTTGTACCAATGAAACAAGGCCAAAGACCTAAAATTGGGGC	221	0	3
TRINITY_DN65167_c0_g1_i1	AAGAGAGATTGTGGGCTTCAAATACCAAAAACCAAATTGAGATTGACACAAAGTAGGGGATACTCTGCACTACAAAAGATCAATGATCTAGATGGTTGTCATGTTTCTTTGTTAGACAGTTCTTGGAGCTTTAATCAATCCCAAAAAAAAAGAGAGACTCACTAAGCACATAAAGTACACAAGAAAAGGAGAGATCGGAAGAG	203	0	0
TRINITY_DN65150_c0_g1_i1	CTAAATCTATTTCTTTGTGAGCTGTGTATCAAACTGGTTGTTGTATTTAGAGGGCATGAATTGAGTTTATAACTTATTGGCTATAGTCTTAAATATAAAATAAGCCTATAAATTGCATTTTGTTCATAAGTTACGAATTGAGTCTCTTCAATCTATATATCAAACAAAAAATAACTCTATAAGTTACTGATTTCTATATATGAGATGTAAGTCTACTAATTGCTAATTTGTCTCTCATGATATAGATTGATAATATGAGATTCTTCTAAATGATATTGTAATAAATCTCTTACCCCCTCTGTTTTTCTTCTATGTTGGCTTTAGGGCTATAAGTCATTACCGTCTTCTTTCTGTTCTAATCCTACTTTTTATTTACATGAAATTAGACAGAACAAGAAA…	443	4	3
TRINITY_DN65110_c0_g1_i1	ATGATTGGGAGGTTGAGTTTTTATTATTTGAGAATTTGAAGTTTTACTCTTTTAATTGAATTTCAACTGGGGGTAATTCCCTAATTTACATGTAATACAGTATTGCATATAAATAATTTGTTGAATTAGGAAAAGTCAAAGGGAAAATGAATAATGAAGGAACCAATAAAGGAAAATAGATTAAGGGATGAAAGAATATGGAGCAATTTTGACTTATTTCAGCTGAACCAGACCAAAACTGGTTCCGTTTGGATTAAATTGGCCAAAACTATGTGGCAATGAAGGAGATAGCCGAT	296	7	1
TRINITY_DN65111_c0_g1_i1	ATAGTGCACCTTGCATTTTACTTCATGATAATTAGAGTTGATTTTTTTTTGCATTTACTTCATGATAGTTAGAGTTGATTTTTTCTGGCCTTGACGAGATGACTTGTTTGTATTGAGGTTAAGAATATTATTCATGTCTGCTTGTTTGTTGGGCATTACCCAAACAGCTACAAAATGACAACTTGCTACTAAATGACAACTTTTTGTTCATTTTTCAAAAGATGCTTTTCTTCAATTGACCTTTTTTCTAATTAGGGCCGGTAGCTTATATAGTTATCCAAG	282	3	0
TRINITY_DN65196_c0_g1_i1	GTACACCCAGGTCATCTTCCTTGAATGACTCTGAAATCCCCAACAAACATGAGCATAAGAAACTTCCTAAAAAATCAATACACTCACTACAAAAAGGAATGAAGAAGTCACTCCATGTAAATATCAATTTACTTTCCGCCTATTTGCCAACATGTTCTGTAAATAATAAAAATCAGAACTTTAATAAAAAAACACTGAATTCATATTTTCTGAACGAGCATCCAATCCCATGCAAGCACACAAGTAGATAAAAATTAAAAGAAAAATCAATAAACTCACTCGAAGCATGAATCAAGAAGCCGATCGATGTCATCCCGGGCGCTGGCTCCACCGCTGAGTCACGCCTCCTCCAGCTTCTCGATCTCCTTCACCCACAACCCAGCATGAATCCTCTATTTC…	444	4	2
TRINITY_DN65144_c0_g1_i1	TGCAGTAAGACTAAATTGCTTTTGCATGCTCAAGTGAGAAAAAGACTAGCAAAGAACCACAACTGGCACAACCACATAAGAGCAAAAGAGAAGGTTGCTTGTCCTTGATAATTAGAAAAGTACACCCAAATGAGAAGTTTTGTTGCTGCTTTATGCTAAATCAGTTTATAGGAGAAAATGTACAGGTTCCAGACATCTAGCACACTATAACATACCATCATCATCCTCCTCATTCATCATCATTTAAGCATTTCACAACAAAACTTGTTAAATTATGGAGCACAGCCCAGTTGACAAGGTCCTCAGACTAAATGCGAAATTTTATGAAATAAATTCTTTATGAATCCCTCTTATATTCTGAG	362	3	2
TRINITY_DN65165_c0_g1_i1	ACAGAAAGTCATCCTTATAATACATACAGAAATATGGATTTTGGTCAGGAAGTTTACATATTGCTTATGAAGTCAGTTAAAGACATTGCACAAGCTAAGATGATGGATGTGTCAAGCAACACTTTTAGAGAGAATCATCTCTACTGGTAACAATCCGGAATTATTTAGTTAATGAAGGAACTTTCATGATGGCCAGCTAATGGCAATTACTGTCAGCTTTACTCACTTGTTGAGAGATTGTTCTTTAAGCAGTTAAGAGCCTATTTTCAACTTCATTGCCGAAAGAACATACAAG	295	0	5
TRINITY_DN65129_c0_g1_i1	ATTTAGATGGCATCACCCAAATTATAAGAAAAATGTACACTATATGTAGCAACCTTCATGCATATGGGATACAAAATAACAGCATCTACAAAGGACCATATATGCTTCAAACATTAGTATATATAACAAGAATCACTACCATTCCACACCAACTCATGATGGACCAACCACAAAAAGCTTGCTCATTCATATTGAAAGAAAATAAACTGTACAGGCTTTATTAGGAGATCTGCAATACACTTGATGGAGTAGATGCAGGAGATCCATAATACACTAAAGCCAAAAATCAGATAAAGGAGAACCATAAGATTTTTGTGAAAGATGGTAAGTTAAAGAAAG	339	4	2
TRINITY_DN65194_c0_g1_i1	TGATTATTCTGGATATGGGCAGTCATCTGGAAAGCCAAGTGAGCAAAATACTTATGCCGACATTGAGGCTGCCTATAGATGTCTTGAAGAGACCTATGGAACTCATGCTGGTGATATTATTCTATATGGCCAATCAGTTGGTAGTGGCCCGACTTTGGATTTAGCTACACGATTGCCTGGTTTTAGAGCAGTTGTTTTGCATAG	204	2	0
TRINITY_DN65118_c0_g1_i1	GGCACAAGATCCTTCAACGTGGCTTCAGCGAGGGTTGCCTTATGCCTACTTAGGCCAGCTATCTCTTTTGAACTTCTAATCACAAAGTCATTACTGTACCGACAAATATCTTTACTAGTTACATATCTATTAATAGCACTAATAACAGAGAGTTTTGGATTCCTAGATTTTAACAAATTAATTTTAGAATTTTTAATACCTACGAAGAAGAATTTATT	218	3	0
TRINITY_DN65187_c0_g1_i1	GCTCTTCCGATCTTTTCATTTCAAAGGAATTCGAGTTCCACCAGTGCTCGCAGTGTCCAGCTCGTTTGAGTTTTTTCTTCTAAATGGGTTTTGAATAATGTGCTGCTCGATTTTGAGGAAATTCGAGCCCCATTTCTAATTATGAGCTCATTTGAGGCATTTCGAGAGGGTTTTCCGTAAAGGATTTATAAATTTTTTAAGAAATTCCAGACCAGTTTTTAGTTCCGAGCTTGTTCTTTTTTTTTGTTTAATTTAAATTCTCGATGCGTGGTTGGGATCATTATCATTGT	290	3	2
TRINITY_DN65146_c0_g1_i1	TCCGATCTGAGGTGTGAAATTCTAGAGTTGGTCTATTATGCTCTACACGTTTATATTCTGGTAACACTAAGATATATTATATTTTGCTGAAGTATTTCTGATGATTGGGCATATAGAAGATATTGCAGAGTTTTTCTAATATTTAGTTTAATGGAAGCGTGATGGGCCCATAATCCATAGGTCCCAAAATCTGTTTTATGAAGAG	205	0	1
TRINITY_DN65128_c0_g1_i1	CGTGGGCGCGCACGATGATGACGTTGCTGAGGGCGGCGGAGGGGCCGAGATGTTGCTCCCCACCTGGAAGCAGATGGCGCCGTGGTTCTCCGCCCTTAACGTTGACCGAGGAGCTCTCTGGCTGTTCCTCTTTACTGTAACCTAGCAGGCTTAACACAGTACGCAACCTTTTACGTGGCTAGCAGTCTGCAAGGACCAAGGCGGCAGCTCTAGCATTAAGAGTGCACCATTTGGGTATTTCCGCAGTCGAAAAGGCATGTCTTCCTCTGCTG	272	4	1
TRINITY_DN65184_c0_g1_i1	CCACGAGTCCCGTCAGATCACTACCGTCTACGGGTTTTACGACGAATGTCTGCGCAAATATGGTAGCGCGAATGTATGGAGATATTGTTGCGATGTATTTGACTACCTCGCTCTGGGCGCGATCGTTCTAGGTGCTTCGAACACCCTATACCCAGCCAGCGAAAGCCCCTCGGCGCAGGAGTACCTGGAGCAGAACACCGAGATCGAAGTCTGCAATGCAGACCGGG	227	0	2
TRINITY_DN65121_c0_g1_i1	CAGGAAAAGCAGTTGCCACTTGATTTCTTTTCTTCTGTGATGAGAATAGTAACTCTAGGCAATTGAGTATTGCTAGGAAACTTGTTGCGATTCACATATTTTATGCAAGCAATGCCATTTTTTACATGTTGCCTTTTTTTTAATAATGTTCTCCTTCGCATCTTTTAATTTTTAATTCCTATTTTGATGTGAATTATGTCAAAACTGGTATGCATATAGCTTTTTTCCCACCTTTTAATGTGATAACTATATATGATTAGAG	262	2	2
TRINITY_DN65199_c0_g1_i1	GGTAAAACAAAAGCATGATTTAGTAATCTTAGTTTCAAGATCCTGCTGTGATAAGGACTTCTCCTGTTACCTCACCCTCTTTCAAATCCCACAGAGATTTACTAATCTTCTAATATCTCTTACTATCACATTCTCCTTTAAATCACATATAAATTTAGCACACTTGTCTTTCATTTCTATCACCACCCCTGCGTGTATGAAATCTGTCAATCTAGAGAAGCAATCAAACAAGATTAATTTTTTGCTCTTTATTGTGTAAGCTAAGCAAGTTTCTTGTTACAGTTT	285	5	1
TRINITY_DN65185_c0_g1_i1	CGGCGACTCCTTTGACAAATGAAGCATGCGTCGTAGTGTTAGTAGTGGGTTTAATCTTTTGCTTATAAGAACAATCTGAGTAGGGTGTATTTTGTGGAACAATATGTTTCTCTCTGTGACATGATGGTGCTGTATTCGTCTTATTGGTGGATCTGTCAAAAATACTCAGAATATTGTCAGTGTGTTTGGTGACTCGTATTTTGTTAGTCGGATTCGTTTGCG	222	0	2
TRINITY_DN65103_c0_g1_i1	ACTTCTTGAACATCCTTCCGGTAGCCATAAATTGTGAGCAAAAGCAGTGCTAATTAAAGAGAAAATGATAACTATTAAGTCTGGAATTGATCCATTTGCATGCAAGCCCAAAGATTCAGAATACTCCAAATCCAGAAATAACAGACTAAAAAAAAGAGAAAAAAAAATGAGCCCAAGACTCAAAATCTCCCCAGCACCCAAATCCTCTAGTCCAAGAGACTTACATACCAAGGCCTAGAAAAAGCCATCTCCTTTAACGATTCCAATACCTTTCAGTCCCTTCATTCTCA	290	2	1
TRINITY_DN65140_c0_g1_i1	TTCGTAGGATGATCAGGGTCTTATGTTGGTTTCAAAAAAGAAAAAAGAAAAAGAAAAAAAAAGAAAAAAAGAGTCAGGTTTAAACCGTGAAACATTGAGCTAGCGGATTATGAGAAAATCCAGTGTACGGTAGTAGCTTGGAACCAACAGTTCAAACTGGGGCTCAAACAAAGGTGGACCTAGTAGAAAGTCTAAGTCAGGAGCACTGGAAGGGTGGTATGCAGCAGTCTTACTCAAGATCATGAAGGTAGTGCCATTCGCGTCTTCGCTAGAGTCCTAGATACCTTATATGATCATTTTTAGAAGGTCTGGATTGAGGTTCCTGACTCAACTTGTAATATATCCTAGACGAGAATTTTCGGCTAATTTTATTCCTAACTTTATAGAGGTGGTTGCAGC…	426	1	6
TRINITY_DN65193_c0_g1_i1	AGTAAAGCTTCTCCTCTCCTGTAAATGTATTGATTGATGGCAACCACCAAGACCAAAGTCACACAATAAAGAACAAAGATGACATTAGTGTACTTTTCCGTCAACTGCTCTGGTGTATAGACTGAGAGGACAAATAACCAAAGAGCAATTAGTTTCTATATTGGTACTTGAAAAATATGCACCTGCTTAAATTCTTCTGGCCTTTGTAAGTATGTCTACAGTGGCACAAGAGAATCTACATATAATATCTCAGACACATTCAGATACTGATAATAACTGTAATAGGCATAACGAACTTAGATGTGTGAAAAATGAACAGGTCTATTAACAGAAAGGGAATAGTTCATAACTATTAAATACAATTAAATCTCATACCAGGTGATTGATG	388	3	7
TRINITY_DN65138_c0_g1_i1	TTTGCGACTTTGTAGGTGACCCGCTCTCTTATGAAATAGCCAGATATAATGTTTGAATAGATCAGAAAGATCAAATGAAGCACAAGGAACAGTAGCTGTGTAGATTATTTTTACTTTTGTTAATGTCAAATGAGACTATGTAGAGTATTTAGTAAGGTGTAGCCTAACCGTCTTTTTTTTTTTTTCATTATTTTGCAAGTGACAGGCACTTTCATTGTGCAATTCTGATATTATGCATATGGAAGAGAGAGAAGTTGAATGAAG	264	1	1
TRINITY_DN65160_c0_g1_i1	CACACTTTCAGATCAGAGGAGAGGATAAGAAGGACCTGCATGCAGTCGAACAGCTTTATGTGGGCTTTGCTCATTCATCAGAAAAAGGGAAGCTTGAGTTGAGCCAGTGGATCACAAGAAAGCTAGTGGACTACAAGAGAGAGGATAAGATAAAGGGAATTAGTGACTTCTTTGGGAATGAGAAGGCAAAATATGAGACAACAAATACTATATCAGTCAATTCATATTCTTGTAAGGCCCCAGCATTGAAAAAACCAAGGATAAATGAGACACGGTTTGTCCAGGAGGATAGTAGCCCAAGCAGTGGCAGCAAAG	315	4	3
TRINITY_DN65143_c0_g1_i1	TATAAATAGGAGTTAGAATACTTCTTCTCCATTTATTTAGCATATTTATTGTCTTCAATAACTTGTAAATTTTTCTCTCTTTTCTTTTGTGTCTAGTTTTTTATTCGTACTGTCATAAACTTTTAAATTTAGTCTAACTCATTGTACTTATCAAAGTTTTTGACATTTTTTGGTGATTGCTATTTCTTAATATTCTATTTTCCTTAACGATCACTTGGATCTCATTGTTACACCACCAAGTGTCATTATGAGTGTTTTTCTTTAAAATTTCCAAGAACATCTTGAGTTACTTTCCTAATACAATTTGGCATTTGGTCCCATAGTAAATTTGATGTAGTCTCAAACTCCCATTACCATTTTTTGCTAATATCTTCCTAAAAG	381	2	2
TRINITY_DN65174_c0_g1_i1	GTGGACTGCGGATTTACTTCATTCGCGTTTGGCTGTGAACCTTCTGGAACTTCTCAGAATCCCTGGTGACCTTGTACCTACACTGGACTATCACCTCGACCGTTGCTCGCGATGAATCCAACAAGATCATCTACCCGACGACCAAAGCATCAACCCATGGCGTTCCGCTAACCCAGAAGACTGTGACAAAGTTCCTGCCTGGCGCCCATTCGACACTTACCGTTTTCTCTTCTGC	235	0	3
TRINITY_DN65191_c0_g1_i1	AAACCTATGCTCCAGAGGCGATCGACGCAATGGAGTGGGAATCCTTGGAGGCCGCCATCACCCTCTGGATCCAGCACTTCGAGCTCGCGGTGCGCACAGTCTTCGTCTCCGAGAAACAGCTCTGCAGGCAAGTGCTGTCGTCCATCATGGACGGCGCCATCTGGTCCGAGTGCCTGGCCAAGATCGCCGACAGGATCATGGCCGTGTTCTTCCGCTTCGGCGAGGGCGTCGCTCGCAGTTCCAAGGAGCCCCAGAAGCTGTTCAAGCTGCTGG	273	0	2
TRINITY_DN65112_c0_g1_i1	TTTTTGATGTTTTTTTTGTTCTTTTTTTTTTTTTCACTCCCACGTTATAATATCTGTCTTGCATTATTTTTTGTTGTATAAATTGTGTAGTTCATGTGAGAGGGTGAGGTTAAGTGGAAAAGTAGAAGATCTAAGATCTTCTTCTCAATAAAGTTTTCTTATATCTTTGATATCCATGCTTGTCAGTTTCCACAGGTTTATCTTTTATAGTCACATGCACCATCTTTTCTAG	232	2	3
TRINITY_DN65147_c0_g1_i1	ATTCTTTTTCGTTTTTGATGTTCTGTGGGGAATTATGTTTGAATTCTGCTACAAGATATTTGTATTGTAACTTGAATGGAGTAGAGCTTTGCATAACTAGGGCATATAAGGCCATTGGATTTTTCAAAGATGCTAGTCAAGATGATAATGCCAACTATAAAGACTTGTAAACTATCTAGTTGATAAGTCCAAATCTTGCAGTGTCCATCATATTCCTTGTTGAATCATGACAGCAGATTTGAATCTTTGCAACAAGATTTGTAGTTCTTCTTGCAGGTATGTATATAAGCCAATAGATCGGAAGAGCGTCGTGTA	315	1	2
TRINITY_DN65149_c0_g1_i1	CTATGCAAAGAAAGAATTGCATTTAGAATCTACCTACATGCTTTTTTCTGAGTGTATCAATATAATTGTAATGCTCTCTTTGTGTGTGCCTTATCCAATATTTGAAGCCATTATTCACTCGTTTCAAGAATCTCAGACTTCGTGGGACAACTTATGGGCTTTACAAGTTAACAGTCAGACTGAACAGCCACATTAGCCTAAAGAAGATCCAAATACTTAAGAAGCAATTGAAAACAAGTAATGATAGTGAATAAATGATGCACTGATTGATCTTATAACCAAACAGACTGACCTAGGACCTTCTGTTTTTCAATTACTTGATTTTCTTTAACTTATTTATTAAAGCTGTAGTGATACTAGCAATTTTTTGCTAACTCTGAAGCATCCTGTAAG	393	2	4
TRINITY_DN65190_c0_g1_i1	CAGGATCAAGCCGTGTCTTGATCACTACTGACTTGCTGGCTCGTGGCATTGATGTGCAGCAAGTTTCTTTGGTTATAAATTATGACCTGCCGACCAATCGTGAAAATTACATTCACAGAATTGGCCGAGGAGGTCGTTTTGGCAGGAAGGGTGTGGCTATAAACTTTGTCACTGAAGAGGACAAGAGGATTCTGCGTGATATTGAGACATTCTACAATACTACAGTGGAGGAGATGCCAATGAATGTGGCTGATCTCATTTAATCCCTGGAGAGGAGATGGTTTGAATGCAG	292	3	0
TRINITY_DN65151_c0_g1_i1	TACACATCATCCTCCAGCAAACAGCCTAGATAATGGAGGAATGCTTCCCAATCATCAGGACTGGCCAATTCAAAAAAGAAACATCACAAATGGAAGAAAATAAGGAAATTTTTTATATTACAAGCACAAATGAAATTTACTATTTAAACAATGCTTCAGTCTGACTTGCGAAATGAAAAAAAATAAATATGTGATGCCTTCTTAACATTGCCTAGATATGGCTCGAAGCACAATATATAGTATTCCAAAAAAAAACTG	258	2	0
TRINITY_DN65100_c0_g1_i1	GCCTCCCTCTATAGGAAGGAGGGTACTATCATCTTGGGATCTCTTCCTCCCACCTCCTTCCAGGGCTAACCACCAACATCAATCATGGCCTCCTCCCCAACCCTCCTCCCACCATCATCACCCGTCTCTTGTGTTGGCAGCCCATCATTACCTACCATCAACCTCCCAGAGGGAGAAAAAGGAGAGGGCTAAGGAGAAGAAGACGAAGAAGAAGAGGAAGAGAAGATGATGGCTTTGAGGACAAGGCATGACCACAAACTCAGCCTCCAAGTGAAAAAGAATCACTTGCCTCTTCTGTGCTTGCTCTGGGGAATCAAGCGTCTTGGTCCGATCCTTTGCTACATAAAGGACAACAAATAAGTATTAGAGAATTTTTATTATGATTTCCG	389	5	1
TRINITY_DN65132_c0_g1_i1	AGCTAGACTCCAGAGTTTCATATGTTAATTACCCAAAAATGCTTGCAATATCACGTCGCAGAGAGAACAGTACTTCATGTAGTTCCGCTGAGTATCATGTCGAATACTGGTTCAGTTTCACAGAAAATTCCATGGTGTACTTGGACAAACTAATGAACATAATTCCTTGAAGTGCCAATGGACAGCAAGTCTTCCTCTGCTAATGCGCTTCACACTACAGTCATTTCTATGAAGAGGTAATATCTGAACATTCAGTAATAACCACGCTTGTCCAAATGGGCATGGGTGAGATCTATG	297	1	2
TRINITY_DN65105_c0_g1_i1	TGTATATCTAGAAAAATAATATATTCAGAATTTAAATATAATATGAAAAATAATTCACCTTTACGCATGTTTTAGACCTGGCACAATAGAGGAGGAGCAGAATTGGAGCACCAAAATCAATTTGATATAGACCTGGCACCTGTACGCATCGAGTCTATTAAGCGCTTTCTTAGCAGCGAGCTCAAACGTATGTGCCAGTCCTAAACCTCTTTGCCGTTCGTTCCCAAGGGTGACCAAGAGAACTACCTCAAAACATTTGATTAGACATTTTGCAGGGCTTTACCCTTGGTTAGAGGGAGCCCTTCCAGAAATTCTCGACGGCGCTGGGCCAAGCCCAGGCCGAAGAGGGGGTTTGGAAATAG	362	0	16
TRINITY_DN65156_c0_g1_i1	TGCCTACCCCTGACCTCCAAATGGTGATGTGAAAACTAGGCTGGCGATAGTTGGGAAGGGACTAACATTTGACAGGTAAATATGCTATTCTAGTGGTCAGGTACATTAATTTCCTCAACAATTACCTATCTTATACTATATATCTGTCAATTGATTCTCTGTTTAATCTTTTGGCTTTTCTATTGTTGTCTGATATGTATTGGTTGAAAATTATGCAAATTTTAGGACTTCACAGTCAAGGAATTTTTTTTTTCTTTTTGATTCTTTCATCCTTTTGTTTTCTGTTGTAGTGGTGGTTACAACATTAAAACTGGTTCCATAGAGAGATCG	330	3	2
TRINITY_DN65188_c0_g1_i1	CTCTAAAGTTTAACCCCAAAGTTGGGAGGATGATCAAACTTATAATGCCTACAAACTAGTTTCTCTAGTTGCTGGTATTCTACATTTAGTTGATCTTGCCACCAACTCCATTATGAAGCCTCCCCTTTACCCCAACAACAACTTGACTATTTGATGGTGGCTTTCAAATTTAATATGAAAAGGCTATAAATTTCTCCTACATCGGTGTGG	210	0	2
TRINITY_DN65122_c0_g1_i1	TCCTTACTGTGAAGCTACTTATTCCTTACTGGTAAGCTACTCATTGTCATTCTATTTGATAGATTTCTTTGTTTCAACTTTCTAAATTTATGAGAGCATGTGTGCGGTTATTAGGCAGAAATGTTCTCTCAAGTTGTATGTTGTTTTGACTTGGTAAAGTCAGTACATAATAGGTGGGAATGTTTGTGATTGTGTTTACCAGATAATCTTTCTTTCATGTAAATGAGTTTCTCTTTTGCAGGCTACTGTCATGATTGCTGAAGTTGTACAAGATCAACTGAAAAATACACGGG	293	2	1
TRINITY_DN65120_c0_g1_i1	GCAGGTGTGAGAAATAAGGCAGTGAGCCTAAGATGCTCTGGAAGTCTCCTCTAACTTAGTAAGTGTGACAGGCATATTTTTTATCTCATTAAAAGAAATTCTGAAATTATACTAGATCCAAAGAAATTATCTGGATTACAGGAAAAATAAAAAAAGAAAAACAAAACTAGGGGCAGCCTCAAACAACAAGACTATGTAGAGAAGCAGAGGCTTTTGAAAAGGCCCTGAGA	230	1	1
TRINITY_DN65161_c0_g1_i1	ATAGGTTACCACAGCCAAATTGTTGTTCACTTTATTAAGTATCAAGCAGCATCATAATACACAGCCAATATTGCTTGACAAAGTGCAGCACATGAACATGTGGGGAGCACAATATATTCTGTCCCTCAATCCTGAGCTATGCCCATTCCCTCAATTTCTCAGGATATTACTCGTCTCATACCCAAAATCCATGTCGACCTTGGAATTGCCTAACAAACACGAGGACTAAATCATGAGGTATAATCCTCGCACTAACCCATTCCTTAAAATTAGTAAAAAATAATTTTGAATTCTTATTGAATTTGTAAATCTGACCCGG	319	5	0
TRINITY_DN65182_c0_g1_i1	CAGGCAATTGGTAGGAAGATCAGAGTCCTAAGAGAGGCAGAACTAATGTAGTCTTTTAAAACAGCAGGTACCTCAAGGCAACTCAGCATTCAGCTAGACCTTCAGCACTCATATCTGCTTCCATTCTCACCCAAAGAACTTACCATCCTTACTACTATAGGCAATGAGAGCTGTTTTGTTCCATTTCATCTTTCCCTAAAAGCCCTTTGAAGATAAACAATTACACTATAGGCAATGAGAGCTGCTACCATCCATGTCATCTTTCCCTAAAAGCCCTTTGAAGATAAACAATTACACTATAGGCAATGAGAGCTGCTACCATCCATGTCATCTTTCCCTAAAAGCCCTTT	350	1	2
TRINITY_DN65145_c0_g1_i1	CAAAACAAAGTGAAATTTTATTGAATATTTTTTTATCAAAATTTGAAGGCTGCTTGATCATAGATTCAGCTTCAGGTCAAAACTGTAAGACATTGTAAATTGTGCACCCTGAGATACCAAGATATAGATTTAGAAGTAAATGGATAAAGGCAACAAGAAAGTTCAACATGAAACATGGTGCACCCTTCAAGGATAAATGAGATAACTATCAAGCTTATATCCAGTAATATAAATCTGAACAGTTCAAAAGTGTAATGAAG	260	2	3
TRINITY_DN65115_c0_g1_i1	CATCTCTTGATCCCTTCTTGCGCGTCTCGGATTGCGCTCGTAGACGAATATCTTGCGGTGTGGTTCGACTAGTTCTTGATGGACACTTGGGTTCGCGATACGCTGTGGGTTAAGAAGCTGTGTGTGAGATTTTAACTTTAAAATGGTTTGGTATGAATACTAGATTTTTAATCTGGTTATGATGTGATTATGTAGATTGGCTAGTG	206	2	1
TRINITY_DN65137_c0_g1_i1	CATATATGCAGTGTGGAAGTATGAATCCGCAAATGAATTTCTATGGTCAGGAGCTCAGAGTTTGTGCAACAAGCAAAAATTCAGGATCCAGAAGGTATTCAACAAACTGTCATTAAATAATATAACTTGAGTATTTTATATAGATTAAGTAAAGCATATCAACGTAATTTAACTTCTGTGCATCTAATAGACATATATTTTATACAAGATTTAAATTTTATAGATGAAGTTATTCATTTGGGAAAGTCATGGGAGGACGGAG	262	0	3
TRINITY_DN65189_c0_g1_i1	GTTGAGTTTCTTAAAGCTTTTCCCGATGTGATCAAGTATAAGAAGGGGAACATCAACATTATGGTTGGTGCACTTTCGAAAGGTATGCTCTAATTTCTATGTTAAATACAAGATTAATGAGTTGAGTTGATTATAAAACGATACAAGGAGGATCCATACTTTGCTAAACATATGAAGAATGTGAAGGAGCTGTTAGGGGCTATTTTCGGCTATGCATTCCTTATAGATCTATTTGAGAATTTTTAGTAAGGAAGGCTCATAGTGGTG	267	0	1
TRINITY_DN76769_c0_g1_i1	GTACATATGTATATATATGATTTTTCATGAAGTTTTTAATAAGAATCTAAGCCTTTACACCTTAGATTGCCTCAAGGCTTACATTTTGCCTGGTTTTGGGTAGATTGCTTCACCATGCCCTTCATATTTTGCAACAACAATTAAAGTCATTCAAATTTTCTAAGACTAGCTCAGCTAAAGCCTTTTAATTTGTGTCCTATTTCTTCCTTAGACCAACACCTCTTCTTGGTTTGTGCTAGTTGTCTATCAGTCTGTATCACATGATGGCTTCTATATTTCGTTAGAGTGGGCCCCTGTCTATTACATGTGATCAAAGTGAGGGGACTTTCCTTCACTTAGGATGGGAATGGGAAAAGAATAGATTGCAACATGTTCAAACTTTTTTTATATACAACGGCT…	897	16	4
TRINITY_DN76709_c0_g1_i1	GGGACGTTAGCGTTGGGCCTGAGGGATTGGAAGGAGTGGTCAGGCCGATCGAGGAGGCCGAAGGCCGCGAGCCGGTAGGCTAGGTCTTCCATGTAGGCTATGTCGGAGGTGTAGGTGGGGCGGCGGGCGGTGGAGGTCGGAAGTCTGTTGTCATGACGGTGGTTGCAGCGGACACCGACTTCCGGAAAAATATCCGACGGCAACCACAGCTCTCCATCGTCCAAGTCCTCCTCCATCTTCCCAAGAGAGACAGAGAGAGAGCTGTGAAAACGAG	274	1	1
TRINITY_DN76719_c0_g1_i1	TGCTTCTCTACATTCAGTTTGAGTTTGTCGTTGACTTCTTCGACATGATATTTTCATATGGTTGCTATCAATGAGGAATTGCATACTTGTCCTCCTGATGCGTCTTGCCTGTCAAAATATTGGTTGCTAGCTAATCTTTTTCTTTGGTTTCAGGAATGAACATGTAGCATATGATTAGGATTTGTTTTTGGATTTGCATCAAAATCGACTGTGGGATCCTCCGAGTCTTGATTATACATGGCTTCACTAGCTTGTTCCATTCAATTGATGCCCTTGTTATGCTCCTTACCATCCTGCTTATCATTGGTGTACGTGTGTTGGATTTCTCCAATGGGATGTCGACGTGAGTGTTTGAGCAATTGATTCTTCCTAGATGAATCTCAAAACTATGATTTTTGT…	1044	22	19
TRINITY_DN76726_c0_g1_i1	TTCTATAATTGTATCCTTGATATGTTACTATAATTGCTTTAGTATAACTTACCATCTGATAATTCTTTCAAGATCTCCCTACATAGAGAGGTCACCTTAGTCTCCTAACTAAAGAAGAGACACCTCAATACAATCACAACCTGGATAAAGCTCAATGCCTTTTTAATTGGTTATATTAACATTTGTCCTTAAATTTATGAGTTTCCATTTTCCCCTGTTATGTATCGAATTACTAAATTATTGAAAATCTTGAATCAGTGAGCTTTGAATGCCTTTCAAATTGATGTGTAACCCTTATTCACATACAGTGATCCGACCATCTTGACCTTCAGATTAATCTCCTGAACTGCACAACAGTG	359	3	0
TRINITY_DN76703_c0_g1_i1	AATCAACAACCAATATCTTTAACAAAATACAATGTTAGAAAAAAAAAATCCAAATACCACAGTGCCACAGCTCTCTAATCAATAATTTCATGGACCAAGCTTTAAAATCTAAATCCCATAGTTAATCATATTATATATTCCCCCAAAGAATATCAACTGAAAAAGCCAGAAGAAACCACATCAAACCACTCTCGAACTCAAACGGATAACAGCTTCGCACTAAGACATCAAGCAAATTCAAAGATAACTTCATAGGATAATCAGAATCCACAGCGCAGATTACTCAAACTTCAATCCAATGAAACCCAGATATAAATGACAAGTAAAAAAAAAGGAAACAAAAAAACCTAGTCTTATATAAACATCTGAGCAAAACCAACCAAAAATCTTTTCTTTTAT…	573	7	7
TRINITY_DN76728_c0_g1_i1	GTATTTTTATGTTTAAGATAGGACTACAAAGTTCACTTGAACAAAATGTTTACCTTTCTGTTGACTTATGAATTTTCAATTTTTTAAGTAAATTACATCGACATTCTTCCTTGGGCTTCTGACATTGTAAACATTAAGGCACAAACTCATTTTTTATTCTGAAGAGTAGGAACCCCTTAAATAGACATTTGCAATAAAATGATTGAGGTATTCTTTCATTGGTCTTTTCACTTTTGATCCCCTTTATATTTATAGAATTTACTATGATCCTTTGTCTGGATCTGGAAATATGTTTTTGGTCATTATAAGGAGTTTCTGTAGGCATATGGTTTGATTGTTTTCAAGGTCCATTGTAACATTCAACTGCAGTCCATAATTTGCAGTATTGAAAACCATGAC…	828	17	8
TRINITY_DN76722_c0_g1_i1	TGTGGTGTATGCCTATCCAATGTTGGAGTATTCTCTTAACAAGTAAGTTCCTCTTCTTTTGTCTAGAAATTAGAGCAATCATTCTTCACATGATGTGCGCATAGAATGGAATAACTCAACGGTAGTTCTATCCTTTATTGAAGGGCAAACTTATTGCTTCTTGTAGGGTTGTGACAGTTCTTTAGTGTTTACTTCCCCAAATATTTATAATAGTAATGAAGAACTTGATATTTGTTAATTTTTCAAAAGGAAAATGTTAAATTATCATGCCTATAATATTATTAATTTGGAGTTATCATGTCTTAGTATCCATGTTATAAAGGATAACTACTATATGTTCATCATATGATGGTGATTAGGCATGATTTTGTATTGTTGTGTATGATATGCATAGTTTGT…	406	2	4
TRINITY_DN76742_c0_g1_i1	GATTGCTTTGTCAATGTAATTATTCTACTATGATTTCACCTAAAAATTTTGGTAAAAGAGAAATCTCTCTCATACAGAGAAACCTCTTCGTAAAGTCAATGGCCTCCGAAAACTGACTAGCTTAACTGTTTCAATAGAACTAAGGAGAGAGTTTTGGCCAACATGTTGCTAGAAAAGAACTAGACTCGAGAAGTGACTCCATGCAGTATTATTTGTG	217	1	2
TRINITY_DN76751_c0_g1_i1	CGGCCATCGAGTATAGGCGATCGAGGTTGGGGAATCTCGCGCGCATGATCGCGCGCATGATCGCTCGGTCTATGCGACTTGGGTTCTGCTGCGGGCGATTCGGCTTGCTTTTTCTTTTCGCGGTTTTCTTTGAACTTCTTGTATGTAAAGTACTCGAGCATGGTGGCGATGGTTTGCGACTTGGTTTCGGCGACGAAAGCGATGGTTCGCTGCGCAACGGGGCGCAGATGGGCAGCTAGTAAAACGGTGCAGTGTGTAGGTGCCTAG	267	0	3
TRINITY_DN76761_c0_g1_i1	CTAGACTTGGTACAATGTGCTCAGAGGGGTTGATGCGCCTAGAGAAAGGGTGTTTGGTGTCAGAGAAGGAGAAGAACAGATAGAATCCACCAACTAGATGGACTGATGTACTCAAAGGAAATCAGAGGCTTAGAGTCTAAAAGTTGGACAGAATTTTAGAAGTTGGGTCAAAGAAGGTAGGAGAGAATTAGGCAGTCAATGTTAGAAACAATTGGAAAACTTCAACAGCTCGATGTCGAAGAAAGCAAAAGAAGATCAAATGCTCAAGTCAAAGAAGATAAAAGGGTTCACAGCTCTATTTCAAAGAATGTTGGAGGGATCAGGGGTCCAAG	332	3	0
TRINITY_DN76739_c0_g1_i1	GAGAAATCTGCCATTCGAGAGGATCTACAGGTACCCTACATACGAAGTCACCATAAGAACAGATATATTAACCATAAGAACTACACTAAGATTGCTACAGTTCTATAGTTCAACATTATATGAGTTCAAGAAAGATAGAATGTAAGGGTGGCAAAATGAACTAATTCACTAGCTAATACAATTGGCATTCAGCAGAATGAGAAACAATTTAGAATGTCTCGCCAATCCAAAATATGAAGCAATAAAGGCATGTGTGTTATCAAATAGCATGAATCGCTGAGCATAAAACATAGGCACTAAATTATGATAAATAATGGTAACACCATGAAGTGGATAATGTGTGTTATCAAATTCCATTGCT	361	1	4
TRINITY_DN76796_c0_g1_i1	GGACGGACCGCGGTTCGGGGCAACTGCTGCCGGAGGTCGATCTGTAGGGTTTTCCAACGTCGATCGCGTGCAGCATATTCCTGTTGATCCTGGCAGACGGGTGCCTGACAGGTTGGAGAGGTTGTTGGATCGTTTGGACGTGGGTCCTGCGGTTTCTGATAAGTACTTTCGTACTTTGGTTTCCAAGGTGGTTCCCTCTCGACGAGTTCCGACGGAGCGGCCTGGCGCGGTGCTGGTGCTGCCGGGTGGCAATTTGGACACGTCCATGGATGTTGTCTGGGCTGGCTATGACAATTTGCCGGGTTGGTTTCTCGAGGAGTTCCGCGTCCCGGGAAGGGACTCTGTGGTGTTCTCTTCCGGTTGCGACGGTTTGATGAGGCACGACTTCGATGTCGATGC…	692	0	22
TRINITY_DN76757_c0_g1_i1	GTTGCAAACAAAAGCTTCGACCGCTCGCTCACTTCCTCCGCAGGCTGCCGATGCGTCGCTTCAGACCCTCGGCGATCTCCTTGGGACGGGACGTGGTAGCGGCAGCGCTCGTAGCACGGTTGCGAGAGACGGCGGGGGGAGAACTGGCACGCTTCCGACCGTCGGAGTCGCCGCGTCGCCGCTGAGGCACCATCTCATACTCGCCCCTCCTCTCGCGTACAGACTGCGATCGTCCCATGCCGGCGGCTTCCCTAGCCTTGCGCTCCCGGTCGATGGTAAAACCAGGCTCTGCCTTCCCCTTCAGATCATCAGGGTGGTATTTCAGGCCGGGCCATCTGTTATAAGCGCCTCCGCCAGCATGCTCGTCCCGGAACATATCCGTGTCGGTCTTGTAGTTCA…	521	0	8
TRINITY_DN76714_c0_g1_i1	TTGTCATACACTTATCAAGTTTGTCTGGTCTAACATATTTCTTTTTTTTTCTTTTGCAGCTTTCTCGTCAATCTCTCCTGTTAGAATTGGTATGATTTGAATCCTATTGTAATGCTAATTATAATGTATATGTAGAATACACCTGTGCACATAGAGAATACTCTCAAAAATGCATATATAAGTTGTAGTATTGAGTGTTAATAAAGTGAAGGTTTGTGACCATGTTGTGGGTATAATGCCTATAAATTCGAAATTTATTAATTGTAGTTCTTTCTTGCTAAGCATTAAGAGCATAGCAAAGATTAATGCTTACGTACCCTTATTACTTGTCCTCTAGGTGATTTTGAGGAATGATATTGTTAGGATATCCCATATGATGAATGGTTCTACATCGGATAG…	421	3	8
TRINITY_DN76755_c0_g1_i1	TGATCTTACAAATTCGATCTACTTATATTTGTACAGCAATAATCAGAGACAACTTAGACCATTGACAATCTGAATTTTCTCAGGTGCATGGAGCTGCAAGTAGGATCAGTTCATTCCAAGAATTTCTTGATCCAGATTGCACCCATTATCTTTGGGCCCAAAACTTATATCTAATTCGAGCCACTTATATTTTGAATTAGTTGAGCTGAGTTGACAAGTCAATCAAGTTAGGTTGACAGGTCGATCAGGTTGGGTTGACACTTTCATTACTGTGAGGTCTTGGGTTAGCTCAGTATGGTCTAGA	304	6	4
TRINITY_DN76730_c0_g1_i1	ATAAAAAAAAAAAAAAAAAAAAAGAAAAAAAAAAAAAAAAAAAAAAAAAGCAAATCTTAGTCCAGAAAACCAATTTGCATCTGCATAAACGATATAACCATGCAATAGAACATATAAGAGTAGCCTCTCCATGGCAAGATGCTCACAACAACAATAAGAGTGATATCCGAAAGAGGAAGAAGAATTCCCAAAACCCTCACTAAAGCTCCTTGCCTCACTTTGTTCCTCACATAGGATCATGAGTTATCCTACTGCTCAACAAAATCCACTTTATGAAATCCACCTTACTATATACACAAACTTGGGTCCTTCCATACACAAGCCAATGCAAAGCAAGTGCATAACTAATTACTAGTATATGTTTGTTATGTCAAGCAATACCCAAAAGCATAAGTGAAT…	566	6	7
TRINITY_DN76707_c0_g1_i1	GCAACCTCAATGCTTCCATCTGCATCTCTCAAATTTTAGAGTGCTTCCCACATGCTTTTGATGTTGTTATGCTCAGTTATGATGCCCAGATCCCAGTGTTTATTTGCTAGCCTCCCTGAAGTATATTATGTTCCCAACAAAATCATTAGTTGTTTCCCAACAAAATCAATGGGAGTTTGCAGTAGTTTCAGGTTTATGTTCTTCATTCTGCAGTTCGCTGTGCTGGATGATAACAGATATATTTGAGTGACGGTTAGAGAAGATTGGTAATGCCTGACAAGCTTTAATATCTGTTCGTGCCATTGATATCTTGAGCTAAACTTGGGATAAGTGATGTAATGATATCACTCTCTCGCTAGCTGAGCATTTTGGTGAACCGCAATCAGAA	388	3	1
TRINITY_DN76753_c0_g1_i1	TTCATAGTTCTCGTCTTGTAGAAAAAGTTCGAGCAACGAAGAAATAATGGCGACCTCAAAATCTTTATGTGATCCACCTTTTGAGGATCATTATGGAAAATTGTTTCAGGGCTCTATCAAAATCAATCGACGCTCGCATGAACAGAAGCTCGAAGTCCCAGAGGAATGCGAGCTTCCATTGATAGACTTACACGGCCTTAGAAGCGGAAATAAGGAGGTGCGCTTGTCTTGCATGGCAGAGATAGTTAGAGCTTCCTCGGAGTGGGGCTTCTTCCAGGTGCTGAACCATGGAATCAATCCCGAGCTTCTAGGAGATATGAGGAGAGAGCAGAGGAAGGTGTTCGAGATGCCCTTTGAGAACAAGGCCAGCTCAAGACTCTTCAATGATTCTTATAGGTG…	526	0	9
TRINITY_DN76779_c0_g1_i1	GGCTGCACATGCATGCATGTCAAGCAGTAGGGGCTTTAATCTGTAGCTCAGTTCATGTGCACAGAAGGAGATCCCCTAAGGGTATTTGACGATACAAGTTTTTCCATGAAAGTCTGAAGCCAATCTTGGCTAACCAAATGTGTCCAGGGCCTTTGTGATCATAGAATGTGCAGGTTGCAATGAGCAAGAATCTGGAAAGTTCAGAAAAGGGGGCTGGCGTGCTGGGAGGGAGCAGGGGGAAGGAAAGAAAGGATGAGAAGGAAAGGAAGATGATGAGGAGCTCCACAAAAGGCCAAGTGGCAGGTCATAGGCTGCAAACACACATATTAAGCACTGGAAGATCTGGACGGGTGAGCAGTGTCACACATGTGAGAACTACTTATGGTGTTCAATGATCCA…	883	16	2
TRINITY_DN76702_c0_g1_i1	GTAGAAGCTGCTTCAGGAATGGAACAGGACTTTCTCAGCTTCAGCGCATGGGAGCCGGCCGGTTTCTGATGATCCTAGCAATGGCAACAGCTGCATTCTTAGAGGCACAGAGATTGGAGAATGCAAAGATCGGCAAAACAATTAGCGTTGCATGGCAACTACCTCAGTATTTCCTTCTGGCCGGTGCCGAGGTTTTTAATTGTATCACCCAGCTTGAGTTCTTCTATGGTCAGGCACCTGACATGATGAAAAGCACCTGCACAGCCTTTGCACTGCTCACCAATTCTCTTGGAAGTTACTTGAACTCCCTCATCCTGACCCTTGTTGATGTTTTAACTAAGAGAGGAGGAAGCCCTGGTTGGATACCAGATGATTTGAATGAAGGACACCTTGATTACC…	561	13	1
TRINITY_DN76724_c0_g1_i1	TTTTATCATTGTTTCTAGCTATTAAGCTTTTTCTGTTAGATCAGAGTGTACAGTGTATATGCAATAAGAAGTGCCTCTGGTTATCTATATCATATGGCTGACCATTTTTTGGAGGGGTGCGTCAAAGGGAAGGAGTGTAATAAGCCTGTGGCTAGATTAATTATAGAGAGCAAAAAAAGCAAAGAGGCCAGCTGCAAGAGCAAGTCGAACCTCATAGGCCCAAGGAAATTAACTGCAACCTAAGTGTATTTCCTATGAAAGTGTTCTAATAAAGAACACATATAACAAAAAATATTAACAAG	302	1	2
TRINITY_DN76701_c0_g1_i1	GTGAAAAACAATTTGTTTAGTAAACCTTCTAGTTCTACATGCATCCCTGACTTCATGCATATACTACATGTACAGACCTATCAAGGTTTACTTCCAAAAATTCTTTTCCTGGACCAACTAATTTTAGATCTTTATTCCCTAATACGCTTTTCCACATGACCAACCAACTGCATTTACTTAGTTTTGTATCATAGTCATCTCATATAATAAAGCACTCAGCATATAATTTCAAACTATGATAACAAAAAAAACAACAAGAAGGAATCATATATTGAGTAAGAACGGAAACCCATTTCCTCTGAATATGGCAGACTGGAATGCTACCTAATCTAATATTTCCCTTTAGTGTACCTATTATGAATGAATTCTGCCATGTGGGTGTGGTTTGGGGGTTTTGAG…	692	9	2
TRINITY_DN76787_c0_g1_i1	AAAAATAAAAATAAAATTGCAGGTTCTCCATGAGGTTCACAAACAGATTCCTGTCTATAATTTCTTCTTCATCAATGTTGAATCATGCATAAAGATGCAGAATCAAAATTGCCAACACCTACAATACCGATTCTCTATTTTGGGTCTCAAAACCAAAAAACCACAGGCCTGAGTCTTTAATCCATCTTGACCTCTTAGAAACCTGCTATAAAGTGCATTGAAGGCATATGATACAAG	237	0	3
TRINITY_DN76784_c0_g1_i1	GTCTGACCGGCCAGTTATGATGTAAATATGCATGAACTTGTGAGGCCGTCCGAGTTGAGAAACACAACTAGACAAAACCACCCAGCTAGACTTTGTCTACTTTCAACCGTTTGGCCTACATGAACCAAACTAGGGATGTACCCATCTGTTTGGATTTAGGTTTATTACAGGACATTGCTACTTCATGGGTTGCAGGAACTCAATGAAAATGTAGATGTAGGACTATATTGTATATACATCGACAAA	246	3	0
TRINITY_DN76711_c0_g1_i1	GGGCCTCTTGGGCTTGTTGGGATCCTTCTCAGCCTTCCCCTTCTTCGTCCGCCGCTGGCTCGTCTTCTCCGCCGCCTTCCTCTTCACCGAAAGCTTGGAGTCCGCCCTCTTCGAGGCGTCGGCCTTCGACTTCGCCCCCTTCATGGCTCTGTCGGAGCAAAACAGGCCGGAGAACCGCGGGAAACGGCCGGGGAAACGGAGTTTAACCTAAGGGAGCGGTGGGGCGCGTGCGTATAAAGGAGCGGTCGTTGAGTGGGGGAAGGCGGTGAGCGTAGGCTGAGATAAGAAGGAGAGGGAGAAGAAGGGGAAATTAAAATCCG	320	196	191
TRINITY_DN76773_c0_g1_i1	TGAATAAATTTTTTAATGACCAATTGTCAATCCAACATTGAACCTCTTTGTTCATGATGAATTCCTAACGAAGCAAGCAAGCTTGGGCAAGAAAAGGGCTTAGCACAAAACTTATAAGTCTAGTTAGAGAGCAAAGAGATTTGCTTCATAGATTTTATAGCTGACTCTCATACAATTAAGAATAAATTTGCCTAGACCGGAGATAGATCTAGACAAAGAGGTAAAAATGAAAGTTTCACTATTGCATTTTCCTTTGAGGTATAAGTAAAGCCAAGAAGAAAG	282	3	2
TRINITY_DN76783_c0_g1_i1	GATCTTTCTGTTCTATGAGCTCAACAACAAAGTCTTTCCAGTACACTTACGGTTCATATATCAGTGTCCCCATTTTCTTCTGGAGGGAAGCGTATGCTTGAAAATTGTGGAGGGGAATTCTCCTCCTACTCCTCTCTTTTGAAGAGAAGCTGGCTTAGAAGATAAAAATCTTGAAACCTCTCTATCAAAAATTGCTATCACG	202	1	0
TRINITY_DN76765_c0_g1_i1	GGACACACTATGATCTAAATAAAAAATATATATATGCTCCGAAACATTGAATAAAACTGTGAAGTCCTAGGCAATAGACAAGGATTGAATCAAGCAATGTACCCATTAAGGCTTACAAGTGCATCCTATAGACTACAAAAGCAACTGAGATATCTCTATACAAGGGGACTCAATAAGGATCTCTTTGGTTGTGCTCGCATGTGATGTGCCACATCATAGAGATTCTGAATATAAAGGCCCAATTGCATAAGCTAAGGCTAAAATGGTCGCTTCGCATACTTGAGCATCAATTAAAG	296	6	2
TRINITY_DN76735_c0_g1_i1	GTGATGATAAAAAAGAATGGTCATAAAAAAGATGATAATCAGCACAGTTAATTGGCTTGCTTTTTATGTCATCAATAAGGATAAACAGGTAAATAAAGAAAGGGATGATCCTATGGCTACTGATTTTCGACTACAATGTTCTTGCTTTGATATCGACCTCCAAACTCATCGATAATGACTGCCCCTCTTACAAATTCAGTCTTTTTTCCTACTTTTTTCTGTTTACTCATAGAGGCACAATAATTCACGGAAAGTGGGAGTGTGCGTTCATGCAGATTTGCATTGAGTATGAGGTGTACA	300	0	2
TRINITY_DN76718_c0_g1_i1	ATGTCTCACAAGAAGTTTTTCAACTCCTTGGCATCCCATGCCCCAAAGAAGAATTTGGGTTCAAGTATTCTGACATTGGTAATAGTTTGCATCGTCAAAGGAGGTTAACCATAAAGTACCCATTTCACGAGAGTGATTTCATCTTCTAGCGACTGAACTTTAAAGTAGTGCATCCACAACTGCACTCAGATTGTTGATTGAAAAAAGTAGATTTGCCTGAACAATGAGACATTCACTACTGTCTTCCCTGGGAGTCCCATAAAGTCCTTAAGAGACTCATAAATGCAACTCTTGTGTAGCCTCACCCACCACTTAGGTAATTATTGCTTTCACATGCGTGCGAACATGAACAAACTAGACTTAGCAATAGTGAAGTTGCGACCATAATGAAGCTCTTAT…	492	6	8
TRINITY_DN76723_c0_g1_i1	AGAGGCAACGTTTAGCAGCCACTTCGGGGGTGACATGTGGCAGAGACAGGGGAGCAGCGTTTAGATCCTTGGGTGGATTTACCTCTTGTTCAGCCTATGGACACTTTCATTGGGGAGTTGTGACCGAGGACCCTTATTGTACTTTAGTTGTGGTCGACTTGGGCATATGTGCTAGGAGTGCCCCTTTCAGCCAGAAGACTAGCAGCAGTTCAAGGGCCCGTGGTAGGAGATCGCCATCCAGG	242	1	2
TRINITY_DN76708_c0_g1_i1	GTACAGAGTAAATTTAAGATGACATGTTGATTTAAAATTCTTCACAATCAGTGAAAAGTGACTGATGGAGATTAATAAAAAAAAAAACACACAAGCTCAACGGATGCGACGAGGCGTTTCAGACATGGAAGGCATTGATGAGAGCGAGAGACATTATTTCGTAACGCTGTTTGCTTCTAAATTCCCCAAAACAAGACAATTGTAGCACTGTCTGATAAGTAGTTCCCTTATTCAAATCTAAACCATTAGTATCTTTCCTGAGTCTAGTAGCGTGATTGCAATCATCTTTTCCCGACGCTTAAATCCCCCAGAACCAATGGAAGGTAATCTCAGACAAATCAAAGCCGAGATTATTCTTTACAAAAACAATCTAATCTGCATTTTTCGTACTCGTAATAG…	475	5	1
TRINITY_DN76774_c0_g1_i1	ATTAATTAGGATTTAATACTGATTTAGGTAATTATACCTTTTTAATCTGCAATTTTTCAAATATTCAGCACGTAAAATTGTGAGAATATGGTTGCAACCAAACTCTCAGTTCATTTTTCAGGTAACTAAACCTATTTTTATCTTTAATTTTACTTGATACATACTCTTTGTTCATCTTAGATATGTGGACAATCCTTAGAAACAGAACTAGATGTTAAGTTGTCAGCCTTGATATGTTTGTTGAATTGGAGAGTAGAATTTGTACTCCATTTTTTGGGGTGAATTGCCATTGGAATTGACCAAAGAGCACCCTATTAAGCCCAAAGAAAGTAATGGGTGGAGATCAGGAAGAGGGAAAATAGAAGAAGGAATAGGGGGAAAGCTAAAAGACGGCTGATT…	599	14	5
TRINITY_DN76746_c0_g1_i1	AGCAGATATTATTTCATCACATAGCAAGTACATCTCCATTTCAATGGTAGAGAGAAAAAACACACACCTACGTAATTTTTAAGTGAAGTATGAGCAAGCTCTGTACAATTCTAATAAATCTTCTCAGAAATTATTACAGGGCTAGCAATGTGACAAAAATTCTGAACTGATTTTGATCATAGACTTATCTGATTAAAATTTAAGCATAAAAGCGTCTAATT	221	1	2
TRINITY_DN76736_c0_g1_i1	GATGAGGAGAGATTGTAGCAGTAGCAAGTACTTGATGGTGAAAGAGCCAATACATTCCTAGTATAGTAAACCTCAATTATAACTTCAAACCACCTTAAGTGAAAATAGGATTTTTGATTGCCATATACATGGCTGACTAACCAAACATGGTGTGGAATTTGGACTATAGTACTTGTTGCCATGTGTAAATACAAGTACTATAACATCTATTTCCTAAACAGACCAAACAAATTCTTGGTGAATGATAATTTTCTGATACGGTCTTTCTAGTTTAGAGACAACATCATTCTAAAATGACAGATCTTTTTGTAATGAATGGTGCACTAATACATCCCTTTTTTGGGGATTCTAGATGGATATGTCAATGATTAATGTGAGAGAACTTTTTGAGTCAAGAAT…	661	15	7
TRINITY_DN76705_c0_g1_i1	GCCACACATGTGTTATCGCAGTGCTTTAAAATTTACATGCCTGCCTTCATTCCCATCTAATCAAAGTGTCTCAAAAGTCAAGAAAATCTTGGTGTTACTAATAATGCCTTGAAGGACTGAGCTTGTGCCACTGAACTACTTGTCAAATACAGGAAATAATAACTTATCAAGTGCAATTAATGGTTGTCCTACGTTACACACATTCATTCCTTTGAGTTTTGCTTCTTACAAACTAAGAACTTGGGTTTTAAGCATGAGGGATCTAATTTGTGTT	274	2	1
TRINITY_DN76778_c0_g1_i1	GGACGGGTCGTGCCTGTCGTAGACGAGCTCTACGATTATGTGCATCTCGCGGAGGCCTACTATGAATGCTGGGAAGAGGTCGATGCCGTATTGGGCGTGGCGCTCGCGCGCGAGCTTGTAGAGGGCTGTTGCGTCTCTGCCGCGGATCGGGGCGATGGGGCTGAAGGCTATGTGGGCGCTGTTGGGGACCCAGTTTAGCCAGG	203	0	3
TRINITY_DN76729_c0_g1_i1	GTTATGTGATGCAGAACTATATTAACCTGCATAGGTACTCATTATGTAAGAGTATACCCTTCAAATGATGTATCTCATTTGGGAATGTAAAACATCAGATTGTTCATTCTTATCATCAACTTTTCTAACATAATTTGAAAACTTCAGTTGTCATCTCATGTCATAGACAAGTAAAGTCATTAATCAGAATGTAGAATGCTCGGTGGTGAATAATTATCTGGTCATGGAGGGCATATTTATTTCCCCATCTAGAATTTGCCGTCTATCCAGATAGTAATATTGTATAACCAAGGTGACAGATCGGAA	306	4	0
TRINITY_DN76706_c0_g1_i1	AATCGTTTAGAGATAGCCATTGATGTTGCTCATGGTCTGACCTATCTACACCTATATGCAGGTATTATTGATCAAGCTGAGAATCTTAATGATTGAGAAGTTGCATTTAAGAATTTTTTACATCAGATCATCTTCTCATCTTTGTGAATGAAATTGTAAGGAATGTTTTTGTTTTTAACACAGTGTTAGATGGTTTTTGACTAAATTTTTATAATGCTGATGTCCCATCAGAAAAGCCGATAATACACCGAGATGTAAAGTCATCAAACATTCTGCTGACAGAG	284	1	3
TRINITY_DN76766_c0_g1_i1	GTTTTCTAACTCTATCACCTTTTTCATCAAAATAATTTGCCTGATTATTGTGTCCCCCTTTATCTGAAGAAAATTATGCAATTGAAGAGAATGCTAAACTTTATCTATGGTGCAAACACAAACATCTAAACAAAAACCATTGCTTATATATTTTTCAAATCTTATATTATTGATGTCCTGTGTTTAAATCTTATATTATTGATATCATGTGTTTAATGTTGTAATTATTACTTGTCAAGATTTTCTAACCTCCATTAAAAACGGTGACTTTTATATCTTTATACCATATTTTTGTTAATTAAGGAGCATGTCATTTGAATTGTGCAGTCACAAATTATGAAATTTCATTAGAAACATGTTAAAGCTTGTGTTTAGGATCCTACATTGTCAAAGATTGTG…	724	13	7
TRINITY_DN76750_c0_g1_i1	AGCCATACATGACCAGGACGATCCAACGTTTGCTTGATTGGATGGACAGGTATTCACAGAGCACAGCTCCTATCAACCTGGATGACTTCTTCGCATATACAACATTTGATGTCGTTGGCGAGGTCGTTTTCGCCAGGCCCTTTGGCTTCCTGGAACATGGAAGCGACATTGGCAACTCGATCACTAACTCGGAAATGTTGAGCTTCATGGCAGCCGCCGCCAGCTTCTTTCCTCGCTTGAGAAATGTGTTGATTTCGAACCCGTTCA	267	0	3
TRINITY_DN76710_c0_g1_i1	AGGAAGTAGTGAAAAGAAAAGAAGGGAGGGGGGAGGGCGGTAAAGGAAATTGGCAAAGTGGTTAACTACGCTCTACAATCTCCAGAAATCTTTTGCCTTACGGATGTAGGTTCCATACTTTGTACTTGTAGAAAGAGGAGCCAAGAGATAGCAATGTGGTGCCACACGGTGGCCACATTCAAATGACATTCACATCTAGTATCATGAAAATGTTTGAGCTAAGGAATTAAGTTCCATTATTATTTTGACAACATTTGGAGCTTGGCCATAGTGGTATTTGTTAATAGCTCCACTTATTTAGGAAAGGTCTTGTAACAATGCTTTGGTATTTGAACTGATGATGCCTATCAGGGTATTTAACATGGAATTTAGTTTTCATTAATCCTTGTTTTACATGCA…	555	4	5
TRINITY_DN76760_c0_g1_i1	TCTCGGCTTAACCCAGGTCAACTTGCATCAGCATCGTCTCTCTTCTCCTCCTCCTTCCTTTCTCCCCTTCTCCTCTAGCTTTCTCGTTCTCTCTTTCCCCCTCCTTCCTCTCATCATTAACATAACATTTCATGTGTGTTTGCATTAGAAAGAGCACTTGATGGTGGAGTAGGCCTTGGTGAGGATGGATGCTGGTGTGGGGGTGGGTGGACCACAAGATGAACATTTGCTTTGTGGGATTGGGCGAGGATGTTGGCATTGTGTATTG	268	0	2
TRINITY_DN76763_c0_g1_i1	ACACTCTTTCCCTACACGACGCTCTTCCGATCTCTTGGGAATTGTACATAACATGCGCACCAAGGGCTTTGGTTCCTCTGAAACCACACATTCTGACTGGATCTAAGATTCACGAAATTAAGAATTGCTTGATCATTTATAAAGAAGCTCAACTTAAAATTATTAACAAATTAGAAAAAGGTCCTAACATGGAAAGCTCAGGAAGCTCAATTGGCATGAAGACTGGAGCACAAGATTCATCTCAATATTAGATATGCAATTAAACAGGGATGATGAACAAAAGATTTTATATGAGGATTGGTTCTATAACAAGTAGACCCTGCAAAGTTTTACTGGCATGCTTATCACAACAATGTAAGCAGAAACTGACAACTTCCATTTTCATAACATTACTAAAGG…	1024	34	45
TRINITY_DN76767_c0_g1_i1	CATTGTTTTGAAGATGATCTTAATATCAGCATCCAAGGATCAGGTGCTTTCCTAATCCTTTTAGGAAAGGATGGGTAAGCACATTTCCCAGCCAAAAAAATGCATTTTGTGGGGCCAAAAGAATTCTGTTTGTGATTTAAGTAATATCATGATTTGTTTTTAAATGGATTACAAGTATGGGCACTAGTTTGGATATCTCACACATGATTATCTGCTGTCTCTTCCGTGGTCCTAGATACATTGTTTTGAAGATGATCTTAATATCAGCATCCAAGGATCAGGTGCTTTCCTAATCCTTTTAGGAAAGGATGGGTAAGCACATTTCCCAGCCAAAAAAATGCATTTTGTGGGGCCAAAAGAATTCTGTTTGTGATTTAAGTAATATCATGATTTGTTTTT…	462	1	3
TRINITY_DN76767_c0_g2_i1	CATTGTTTTGAAGATGATCTTAATATCAGCATCCAAGGATCAGGTGCTTTCCTAATCCTTTTAGGAAAGGATGGGTAAGCACATTTCCCAGCCAAAAAAATGCATTTTGTGGGGCCAAAAGAATTCTGTTTGTGATTTAAGTAATATCATGATTTGTTTTTAAATGGATTACAAGTATGGGCACTAGTTTGGATATCTCACACATGATTATCTGCTGTCTCTTCTGTAGTTCTAGATTCATTGTTTTGAAGATGATCTTAATATCAGCATCCAAGGATCAGGTGCTTTCCTAATCCTTTTAGGAAAGGATGGGTAAGCACATTTCCCAGCCAAAAAAATGCATTTTGTGGGGCCAAAAGAATTCTGTTTGTGATTTAAGTAATATCATGATTTGTTTTT…	462	2	3
TRINITY_DN76791_c0_g1_i1	GCAGATGGGATATTTAAGGTGTTTGGTTTGCAGTAGTTTAGTCCAACTACTGCACTTAGAACTGTAGAAGACTCCTAAATGCAGCAGTTTGTACTGCAACTGAAACAGCCACAGTACAAACTACAGCAATGTCCTTCATTGTGTTACCACCAAATAAATGTAATAGATTCACATTACGTCTTGCAATATAGACTTTTCTAATTAAGGACACCTAAATTTAAACACCATTTCTTCCTTCATATAAAATACCTATAAAAATGAATGATCTCTGATATGTGAACCCATAAACAATAAAATCATGAGAAGCGATTCGTAAAGATACCAG	325	2	2
TRINITY_DN76780_c0_g1_i1	GTGCCAGCATTCAACAGAAGTACATATGTGAGAAGGTTTTTGATCTCCTTAAGGAAGCTTGGAACAAATTCAATTCAGAAGAGCGTTAACAAGGTTCATGTGTAACTCCCTTTGCAATAAAAAATCATTGTAAAGTTTGACCAATTGTAGCTTACTCAAGCAGTAATTTAATCCAACAGGTTTAATGCTAAAGGACTTGCAAGCATTCTTGTATCTTATGTACATAAAAACATGGTATATTTTAGGAAAATCAAGAACAACATGTAGAACCCCTGCCATTCCGAACAGCGTCCAGAGAGGGGATACAAGTGACAGACCACGGGCCGTTTGTCCAACCAGTAGATCCAATTCATCGACTTAATCAGGACATGAAG	374	7	6
TRINITY_DN76700_c0_g1_i1	GGGGGGTGGTTGGGGGGTTGCTGATACAACTCGCTTAAGGCTACTGGATTCATCATTACCTCTTTTCATCCATGGAATACAACAACAACGTGAAAGGCATACCACACACTTGCAAATACTAGTCAACAAAAATCGATACAATTTGTAAAATCATATATCGAATAATAAAATTCAACTATTGAATCATAGATTCTAAATGGGGATATGAGTCATAAAACTGGGATCTTAAAATATATCATAAAATCATATCGTAAATCGTAATATTTTGACAGCAACGGAACCAATGTTTCTATAACCCACCTAGTTTGGCATGTTTGAACAACCCTAAAGATCAAACATATTGCGAGAATGCAACAATACGGAGGAAAGGAGACATCAGTGGAAGAATACATCAACAAG…	520	9	4
TRINITY_DN76777_c0_g1_i1	AGTTATTTATGAAAACTTAATGTTGGTCTATACCATCATTATATCTTTTTGGTTATTTTATGTTTTATGTTATCCATACAGAAATTTCTCTCACTCTTGAAAAGGAAGTGCATGATGCTACTTGAATCTTTTTCTTGCAATTTTTGTCGATGTTGATATTCCATGGGAATGTCAATCACTGTGTGCGTGCTTTATCAGAGATTTTCTCAATAGAGTCTGGATTTTAAGAGCATAAGTTAGTTGTTTCGAGCTGCAATTCATTTGTCATTTACTATCTTTAGAGTGTTAGTTAAGTAGGCTCTTGGCAATATAACTAGCTCCTTTTTCTATTTCAGTTGGATCATTAAGATGTAATGATTTCTGTTGGTTTTGATTCTTTTGATAGATCAATACTGTGAA…	1130	27	11
TRINITY_DN76752_c0_g1_i1	ATCTGGATAAGGGCTTGCAGGTTACAATTGTTTTTATATTTATGTGTATCCTTTAAACAACAATAGATGAACCCATCTTATTTTGACATTTACCTTTTCCATTGAGTTGTAACGTACACCTGTTTTATGAGGATAAATTTGTATTAGTATCGGGTCTATTGATTACATCATGCTATAGTGACATTAAGATTGTTAGCAGATTTTATGAGTTTTTAGTTTTTGCAAATTGAGCAATGTTGTCAATGGAAAGAATTGTTAGGGTATTAATTGTGATTTAAATTTGATGCCTAGAGTAGCTATTTTCATCTAAGATCAAACTTTACTGCTGGTAGTGGCAGTGTTGCTTTATTTGAATAGCTGCTAGGTCTCTGATAGTGTAGTATCAGATATTTTAGACCT…	489	8	10
TRINITY_DN76731_c0_g1_i1	AATGCTAATGCTTTGTTAAGGGGGCAAGTTGACATATTTTTATTAAGTGATAGATTGAATTGAGTTTTGGACAATCATGGGGTTTCGGTTGGTTTATGATGCAAAAATAGTGTGTTGAATGTCAGAAATCTCTCAGTTGAATTGTTAATTGAAGGTCTTGAATGGCAATTTTTTGGATGGGTGCAGTAGAGTTATGTCCTCTCAAGTTAATGTCAATTAAGGTACTATTCTAACATATGTGGTTTAACTTTTGAAAGATGTTACTGTATGGTTTGGAGATTATTAGGGGAGAAAGAAAACTTGCATAGAAAGAAAACATCAG	322	3	2
TRINITY_DN76756_c0_g1_i1	GTCCCGGATAAGGATCCAAATTAGGAATATAGACCAACAGGAGGGCTCCAAACACAAACTGCACAAAAGAAATGCCTGAAGTAAATTTGCACAGATCCAAATGCTTTGGAATAAACATAACATTTTCAAAGTTAACACCATATCATAAAGACACATATGATGACTTTAGATAAAAGGGTTATAAAAATTAATAGAACCAAAAGAGAGCATATACAGTGCACTTTAAGGAAAGTAGACCTCAATCATGAGAAGATAATTAAACTTGGTGGCCAAGAATTACCA	282	4	0
TRINITY_DN76717_c0_g1_i1	GCTTGTTATTGCACATATATAACCAACGAAATCCCTCAGACCCTCACAAACCCTTGTGAGTCCCTCCCTTTCCATTTTGTAACATATTGCACTTGAAAACTCCATGGCCATCAATTAAATAGGAAATATTTTTCCTTCTTCCTTTAGTGCCTCCTAAAGAAGCTACATTCTTGCCACAAATAACAAAATAGTTAGAAAAAACATTATCAAGTCAATGGTTGGTTATATCCATCCATCCATAGAAGCATGAGAAATTAAAATATGATCAAGAATGAAATGTATATAAGTTTAAAATTCATTACATACTCACTTATTCCCATTAAACAAATTCACAGAAGCACAGGAGAGCATTAAAATATAGATGGCAATATACAAATTTTTGCATTGTAAGTTAATAGA…	607	8	7
TRINITY_DN76770_c0_g1_i1	ATCTTTTTCTATGATATTTGCCTTTATATTTCTAATTTACTGTGAACCTAATCTTATCAATCAACATTATGTCAATTATTTCATAGCAGGGTTTTGAATTTGTGTTCTTCACAAGTCACTAGAACTAGCTATTGACCTGCATAGATCGATCATTGATAATATTAGCATTCATCTTAACAAAAAAATTTGAACAAAATACATAGTTGATTTATGGATTTGGAAACTAACATACATCTAAGTTGTAAAAAATCTATTATTCATTGTGGAAAGAGCAAAGATTTATGATTTAGTTAGATTGACTTGCATTTTTGTTTGATAGATTTTTAATGTATTTTTTCTCATGGTTCTTACTTTTATCATTTTTTGTTTGGGTATGACCTTTATTGAGTGAAACTATAA…	414	3	5
TRINITY_DN76740_c0_g1_i1	GTTCTTTGCAGAACTGAGAGAAGTCTTGAGAATCTTGACAATTTGATGAGGGTCAGATTTACTGTAAGAAAGTAATAATATATCTCTTGGATTGATTGAAAGATGAACTTCAAACTTTGAGCATCTCCCCTACATTTTGTATCAAGAATTGAATGCTCACCCCACATATGCTGAAAACATGTGGCAGAATGGTCCCCACGAAAAATTGATGTAGCTGCATTGTATATTTGTTGGAAGCATGATAAATGTCAACGAAATTCCTAGTCAGTTTCTCGTGCTTATGTTGCTTTCCATAGCATTCTGCAGCTTGTGTTATTACAGTACAAATTAGGACTTTCAGTGCTATCTAGGTCAAGTGAAGAGCAACGAAGTTAAATGACCTCCATGGTAATTTGAGTC…	1482	36	11
TRINITY_DN76797_c0_g1_i1	AGCAGTTGCAAACACAGTTAACCACTGAAACCAACTTAGGATGCGGCAGACCCTAAATAAACTAGAGATGCAAGCAATAGACGCTATTAGCATTACCAACCAAAACATTTGCATTTCTTTATTATATGCAGCATAAAATATTCTTCAGAAAACACTGTTTACTACATTAATCAATGTGCATACAGCTACATCCACCTTTGGGAACAAAAGATTGATTAAGTTAATAAATACAATAACACAAAGAACTGAAAAGAACATCATTCAGCAGTAATTTACAACACTTGATAAATCAACACAAAGG	301	1	3
TRINITY_DN76793_c0_g1_i1	AAAAAAAAAAAAAAAAAAAAAAAAAAAAAACACGAAAGAACAAAAGCCATAACTTTAATAATAAAAAGCAAGAAAGGATCAAGCTTCGGATATCAAGAAGAACGAGAAATGGTATTACAAAGCAGGCAAACGAAGACGACTAGGAGAAACATATTAAGCCTCTGGTTCCTCCATTAGAGCTTACTAGTCGAGCTTAGAGTCCAACTCGAGTCATGAAAAAGCAACAAAATAGATAGAAAAGAAAGAAAAACAAGCAAAACAAAGACCCAGGAAGAACACTCAAAAAATCAAACTTTGGTCGAGGGAAACCGTAGTAGAGATCGAAACATAGTCCATGCACAGCACACAAATAGATAAAACCACGTTACACGTACCAAACGGAGCAGAAGCCCAGAAGCA…	431	17	18
TRINITY_DN76793_c0_g2_i1	AAAAAAAAAAAAAAAAACTTTTGCCGAAAAAAAAAAAAAAAAAAAAAAAACACGAAAGAACAAAAGCCATAACTTTAATAATAAAAAGCAAGAAAGGATCAAGCTTCGGATATCAAGAAGAACGAGAAATGGTATTACAAAGCAGGCAAACGAAGACGACTAGGAGAAACATATTAAGCCTCTGGTTCCTCCATTAGAGCTTACTAGTCGAGCTTAGAGTCCAACTCGAGTCATGAAAAAGCAACAAAATAGATAGAAAAGAAAGAAAAACAAGCAAAACAAAGACCCAGGAAGAACACTCAAAAAATCAAACTTTGGTCGAGGGAAACCGTAGTAGAGATCGAAACATAGTCCATGCACAGCACACAAATAGATAAAACCACGTTACACGTACCAAAC…	451	0	0
TRINITY_DN76745_c0_g1_i1	GACAGATAATGAACAAGTATATGGATGAAGAGCAGATAAAAGTGCAGGAAAAGTAGTGAGGAGCTGGAACTAGTCTTATGAAAAAGGTACTACAATCATGATAAAGCACGCAAAAGAATGAACATTGCAAAACAGACAGAAAGCAAACTACGGCAAATTGTTTTAACATGCTATGCTTAAATCAGCAGTCTGTTGTCTGAGAACTAACTTAGAAGTCATTCTTTGTCTCAATCAGAAGACTAGCAGGCTGTCAAAATCGAGAACTCGAATTGCTTTAAGTTGTACAATCTGAACATAACAAGTTCTTGATATTTCCGGTTGTTCAACTCCCAAAAAAATATAAATAAGGGAAATGAATATGAATAGCAATGAGCTGCTTAAGAAATGTAGATCTGAATT…	855	17	0
TRINITY_DN76747_c0_g1_i1	GGCTTTTGTTTTTTCTGCAGATGACACCATCTGGTTGTGCATAACATGATTTGGCAAAGGAGTGTCATTGACATTGTTCTATATTGCATGCTGGTTTTAAATAGACTAAACCTTATGGCCATGATATATTTGAGAGAAAAAATGGGATTTACAATACTTTCTTGATTTACAATTATTCTCTCTGTAGCTTAGGACATGTTTGCAGATTTTAGCTATAGGTTGCTACCATTTACTGAGCATTGTGTCACATGATTTGTCTCATATGTATTGCAAATCAGTAGACTACAGTCACAACTGAGGTCATGCCATATTTTTCAGTTATCCATTGAGACAATTACTAAAATCTAGATTTAAACATAGATGCACAGGCATATAGTTACCATGTTTGCTATACTAATT…	517	7	5
TRINITY_DN76741_c0_g1_i1	ATGACATATGTGAGTCTAGTGAAACCAGCTAAGGGGGTAAGTAAGATATCCTAGTATGCACAAGAGAATACCAGTTAAGGGTAATTAAGCTCATGCAAGACTTAACATTGGCTGTTAATCTATCTTTCCACATAAGTTCTAATATTAGGCATAAATATCTCCTTTATACAAGGCCACTTAATCTTCATGTCTCACGGGGCATAGAGGCTGAAGAATGGCTTATACAAGTACATGGTTGTGCTGTTGAGTTTCCTTATTGATCTTCAAAGACTAGGAAAGTGTCATGATGTTCAATTATGGTTGCTTATGTGTTAAAATTCCTTAGTTATCCTTTCCCCCTCTACTTATTCATTTACTCTCTTCCCAAAATTTTCATGACATCAGAAATATTAGAGA	396	6	0
TRINITY_DN76744_c0_g1_i1	ACCAAATCAAATCTGGTCAACTGGTCACTAGCAAGGATCACGTTGCGTCCATCCCTGGACGGAAGTTGGCTGGAAACAAGGAGTAAGGTGGCGACATAAGTAGAAAGGGGTTCATGTGGCTGCGGGGAAAACTTTATCGCAATAGACAAGCTTGGGCTTGGTGGAAATGGAGAAAATAGGAGAGAGAAAACATGGGAGACAATGGCCTACCCAGTATGGACGAAGGTATAAGAAAGCTGGCGGTTGTGGAGGCAGCACGAGGACTATTGAGTTGGAGGGAAATAATTGAAGGGGTTGCTCCAACCTTGGCCATGAAGATGGATTCGTGACATTACTTTCCATAATCGCAGTTGGAGATGTTTGAAAAGAAAATAAAAAATGGAAACTGTCAGCTAACCT…	425	8	4
TRINITY_DN76704_c0_g1_i1	GGGAGAAGTAAATGAGGGGGAAAGGTTAGGGTGGTTGGCTAGCGGCCAGGTTGCTTCCCATGGCCAATTAGCCAATCGGTTGGTCCAATGGAGTAGTCTTCATGAAGCCCAACCAACAGTGGCTGGATAGCATCAGGCCTCTTATCGTTAGCCATGGAACATGGTTGGCTCTCCATCCTTGCTGGCACATGGATGAAGGTGGCCAAGTCAGGTGGTAGCTTGAAGATATTTAGGAGAAACAAGGGGAAGAAACAAAGCATATGATTAGCTAGTGCTTATCTTGTCGGTGAGGTCAGTCACCATCATTTGGGGGCTGTTGTGATGAGG	327	2	1
TRINITY_DN76789_c0_g1_i1	GAGTACCCCTTTTAGTCATATGAAAGTTATTCACTCAAAGAAGCAAGTGGCGGATTGTTTTGATGCAAGATAGCCCCAGTCCTCGTATGATATGCATGATACTCCACTCCAAATACCCATCAAAATTTGGCAAGTCAACTTAGAAGCTTTGGTTGATTTTCCCTTGATTACATTGGAACTCTCTTTGGCCACATATGCCCAAGCAGAAAAGTTCTCACCTCTCCTCACAGATGCAACTATGCCACTAGTTTTACAATCACAAATGCAATTATGTTCTTGATTTTACAATGAAATAATGAAAAGATGTAGCTAATCCATGAAAGTTTTGATGTGGTAAGAGATTTTGGGTTAGAACATTAAAAAATCAATTTGGTTTTCTCATCAACTTTAATCACTTGA…	988	16	7
TRINITY_DN76743_c0_g1_i1	CAAGCTGTAAAAGGAGAAAATTAATAGGGTAACTAAATGTCCGAGAGCACAAAAATATTTAAAGTGAATAACTATATAGTGGTTCAGATAAACAAGGAACATCTCTGAGCATAAGATAAGTTTGCCAGAATTCATTGTATTCAAAAAGTTCAGTAAATTGTCCAGTTATATATGAAACTTCCAAAAGGCAAAAGCTCAAAAAAGATATTGTGAGTTCCCAAAAAGTTAAAAACACCAATTGAAAAAGAGTTGCAGAAAAGAAAAAACCAAGGAAAAATATACCTTTTGCATTAAAAGAGCATTTTTGGAGGCATTGCCAGCAAGATCTGTTTGACCAG	338	5	1
TRINITY_DN76713_c0_g1_i1	GGATCATGTAATCTATTCTTGTTGGTAGCAAATCATTCTTTTTTTTTTAATTTGGGGATAGATTCGAAATCTGGATTGCTCTAATTTCTATACTTTTGTGGGACCGGGGGGAATAGATAGTAGTTTTCATATTTCTATAAGAAAAGAATGCCCTAGTGCATGAGGCTTCTTGCATTATGGGGTCTGTAGAGGGTACAATGTACACAACCTTAGCTTTGCTTTGTGGAGAGGTTGTTTCCAGGACTAGAACATGTGGGCAACCTTACCATTGCACCAAGGATC	282	0	5
TRINITY_DN76759_c0_g1_i1	AGCATGAACATGTAAATGACCAAAGTATGTAAAATCACAACTAAACAGAAAACAAACCAAAAATAAAAATCCCAAAAGCTATAAAGAACTCATCCAAGCCTATATTAAGTCCTAATAGAAAGAGAGAGTAATGTCAACTCACTTCTACCATGCAAGATAAAACCCATGCACACATTCAAGCTCTAACATGGCATTACACAACTGATG	207	1	0
TRINITY_DN76786_c0_g1_i1	AGACTTGCTTTCCCTAAAGACATTCAAGTCTTGTCTTGTCCAACGCTGGTTCAAATCGAGACTTTCTGTTGCATCTTTAACTCTCTCAGTTACACCTATAGGTATGCATTAAGATATCTAAATCGATACATCACACTACAAAATAAAACTTATAATGCTCCTTGGTTTTTCTTCTTATTCTTAAATTTATCTAATATCGCTATTTTTCGATTTCCTTCTGTGGAACTGAAATCATCTGCACTAAGCCTGAAAAGTCAAATTGCAGCTGTGTTGGCCAGTCCAAATCTACCAAAAGTAGATCTGCATTTTCAAACCTTGTTCAAGAAAAGTCAACTCCAAAGACAATTTGTTCATGGTGAAGAATCATTT	369	5	0
TRINITY_DN76782_c0_g1_i1	ATGAACCGGATTCTTCAACTGCAATTGAGGAAGCTGACTCGCCTGATTCAAATTCCAAATTGCCACAAAGCCCATGTGCACTACTGCATGTACATGTGTAGAATGCCAGATATGCATGCTAGCATTGTCGCATATGAAAGTATTGCAGCACATACGTAAGTGTATGTTTAGTGTTCTTGTGTGTATTGCCACTTGCATTTGTGCACTTCCACCTATGTTTTTTTGGGTTGGGCAGTGGGGTGGATAGGGGCATTTTGGTCCTCCATTACTAGGTAGTCTTCTCCTGCAAAATATGAACATAACAGGCTCTTTGTGTAACACCCCGATTCTGAGTCTAGGGGTATTTTCATAATTTTTCTCGCGAGTATTTTTAATTAATTTAAAAAGGT	389	7	2
TRINITY_DN76748_c0_g1_i1	ACTTTACATGACCTCCTTAGACTTGGAAAAACAACTCATAGTTATGAAATATATAAAGAAAAAAGAACTTAGTGTTACAATTACCATGATGTCTTTCATTATTTGTCTTCAATTTGATTCATCTAGAAACAAACTCAAACTAAACTAAACTGGAATAGAATAGGGCCCAACTAACTCTAAACTAGTTTCAAACTTAGATTGATGAGAATTACAGTAGTCCAACTTATAAAAGTAACCCAAAAGAACCCAATTTGACTCAAACAGGTCTCTATTATGCCTGAGCACATGCCAATATTTCTCGATTGTTAAAGCCTCTAGATCCAAGTGAACGTCTCTATTATGCCTGAGCACATGCCAATATTTCTCGATTGTTAAAGCCTCTAGATCCAAGTGAACGTC…	419	1	7
TRINITY_DN76762_c0_g1_i1	GAATAATAAAGATGGTCAAAATGCATAGGAAGTTTCATGCTTTCTTTAAAATGATGTTTGCCATTGTAAGTAGAACATGAATGGACAGATGATAAGAGCACAACAAGATAAAGTCGCTAATATTCTCTTTCCAATTCAGTACAACATGAGAAAAATTGTATCTTTGAGACAAACTTATTTTTAAGAAAATGAGATAGAGTCACCATGGAAATCAATCTTACTAAAATCCTTGCCACTTACAGAAGCATTTTCCAAACAATTGTGTAATAAGCAAACCCAATGACTCCATGATGGAAAACTTACAAAGAGGCCCCCACCAAG	321	1	5
TRINITY_DN76727_c0_g1_i1	GGTCACTATGATGAAGACTTCATCGCCTACTTTATCATGTACATACGAAACTAATTTTTTATATAAATAACACAAAAACTAAACTTTTCCATGGGGTTAGAACAAGTGGCATTCTTCCTGTATCTATGGTTGTGCGCACTACTTATTTATGTATCTCATGAAATTGTCATATTCACACCAATATGATAATACATAATGGCAAAATTTGTTAAGACATCATCCACATAGCCCATGTAAGACTAACATACACATTTGTCACCCTTCCAAGTTATATAAATAACCTTC	285	3	2
TRINITY_DN76732_c0_g1_i1	CCCACCATTATAGGGTCTAGGGAGGGTATGTTGTACACAACCTTACCCTTGCTTTGCAGAGAGGTTATTTTCGTGACTCAAACCTATAACCTCCAAATCATAATGGAGTAACTTAACCATTACATCAGGGCTCGCCCTCAGCCTAAATCTTTCTTACTCAATTTATTCTTTAAGGCAGCAGCCATCTACAAAGTTTATAGTCTCCCTTTTAGTGCAATGTAACAAAATTGGCTTCTTATAAAATATAATATCCAACTAACATGGTCTAATAGACGATATGGTGAAAAACAGAGATATTCAATGATAACTAACTATCATGTTGAGTTATCTTCAAAGAAATGTTATCAGCTCTTCCAATCACAAATATATGCTTTGTGACCTGCAACAAATTACATAATA…	685	5	6
TRINITY_DN76716_c0_g1_i1	GCACACATGAAATCAGTGACAAAACACAACACCATTTATGCTTATTAAAAAGTATCCACATATCCATGCACCTAAATGTCATCAGTTCTGTCATGGAGAACAGTTTCAGTTGTGTAATCAATTCCTCTAACTTATTCCCATACATCCTTGATGCAATCTTTCATGCAGCCATCTGTTTATGCACACACCCATATGTTTCCACCCAAAAGAAAGAAATGTTCAATTACAATAAGCAAACTTTCATACTGTTGGAATTGGAATTGGATGAGTCCAAGTTACCTGTTTAAGAAAGCCAGCCCCAAAAGCTCTTGTGACCTTCAATGATCCCTTCACACGATCATTTACAATGGATGATGCATCATCAGGAT	368	7	2
TRINITY_DN76776_c0_g1_i1	GCGGATCTCCGCCACCCACTTCCCCCAGTGCCGCTGCCGCACGCCGCGGTACAGCTTAGTGGGCGCCACCGGAGCTGGCATCAGCGGCGGGTGGAAGAGGGAAGCATATGCCGGCATCCTACTATTCTGCCCGCCCATCAACATTGGGTGGCACCGCGGGTTGAGGTTCAGGGCCTCGCTCCAGTACCTCAGCAGCTGCTGCTGAGATGCGATGTCAGCATTGTTCGTAAAGAGTTGAGGATAAGATGCCATTGGATGTGGGCTTTGGTGCGCAGAGGATATCATCTGCTGCTGTTGCTGCTGGTACTGAGCGGATTGCAATAGATTGAGAAGAGGAGGCACGTTCATGGTGGGTTGAGTGGTGTCGCAGACGAAGGGAAAGAATGGCCTGGAAGATGA…	869	8	10
TRINITY_DN76758_c0_g1_i1	TGTTGTGCTGGGATCTAGAGAGAGGCAGCTATGGAGGGTTTTGTTGTGAATCTTTGACCCTATGCTTCCAACCTAGCCCAATTCTTTGCCACGTTCTGTCGTATCTTGAAGACTATGATCTTGAGAACTCTTTTCTGCCTTCTTACACACACATGCAAAGGGACGGGCTAGAAATTTGTGTGAGGAGAAGAGTAAGGATGGAAGGAGATGATGGGAAAGTCTGTTGTATAAATGCAAAAGCGTAGGTGGATTCATTGGATTAGGATTGGGTGGGAAAAATTTGAATGTATGACCTAAGAAAAAAGCCTTGATCTTCTAAATTTTACATGTATTGGCCATTGGTAGAGAAATATGTAATAAAGTTTTGAGATACAAAGTAAGGTAATTTTGGTAGAAATT…	590	9	7
TRINITY_DN76738_c0_g1_i1	GGCTCCATGACCCTCTCCTATAACTTCATAGTATGACTCATTTTAATAGATTCTATTGTATTTAAAAAACTTTTGGGTCATCTTGTGTCAGGTTGGATTAAAGGAAATGCTCTCGAATCAGGTTTGGGTTTGGTATGGATAGCCAAACCTGAAGTTTGGTCAGCTTAAGTTCAAAGTAAAATATTCTTATTATAAGTTTGTAACAAGACTTGACCTAACCCATTGCCACCTCACTCCCATTGCACGACTGGCATACCTACTAGATAGTTTGATCACAACCCCAACATCCTTACATGAGTTCATTTTTCCTATAGACCCAACATCCTCACATTAACATCTTCTATAGAGGACCCTACATCTCCACGTGACCGCCACTCTTCATTGCCTTGCTTCCCATGG…	618	10	7
TRINITY_DN76725_c0_g1_i1	CTACACGACGCTCTTCCGATCTCTAGCAGTATGATATTTGTATTGAAAAATAAGCAATGGTTTTGAGCTTTACATTTTACCATGCTCTAATGTACTTTAGATTGATGTCCTTTTTTTTTATCACATTGCCATCCTTGATTCCTTGTTTTTGTACCCAAAAATCCTCACCATGTATGCTAAGCCTTGTTTGATGTAGATGTTATCACTTCATAGAACAATATTTATTTTGTGCATATTATATCATATTCATCAAGTACAGAAGCATGAAATTGATTGTGCTACATCTTAAAGTTACGTCTCCATGTTCTATATTATAACTTTGCATATTTTTGACATACAAAATTGATAATAGATAAAAGAAAATGATCCTTATGTTCTTTCTTAGTGAGCAGGCATTAA…	573	5	7
TRINITY_DN76790_c0_g1_i1	GCCTTCGATTTGCAAAAACTCCCACTCGATAAAAGGTTATGAAGAAAAAACCAAGATTGTCCTTTAAGGGGCAATTTGTTTCAATTAAGATGGAAAGGCAACATAGTCATTTACCCTTTAGCCTCTATTAGGTGGCAACTGCCTGTTTCTTCTTTAAAGTGGTGATGAGGTGGGAAGATCTTCCATGTAACCTTTCTTCCTTTGTTCTCTTCCCTCTCATTGGAGCTCACTACTGACTAGACTAGTGCTCGCTGGCTTTTGCCATTTGAGTTTCCGTGGACCTTCGTTGGGATATCACCAGAACTTAGCACCTCTTACGGTGAGTCCTAGTACTTGTTTTATATAGATCGGAAGAGCACA	360	0	9
TRINITY_DN76734_c0_g1_i1	ACCAAACTACACAGCTCTAATATTAGTTCTTTTTTTTTTGGGTGAACAACCACATATGAAGATACACATGCACACATAACTCATTCAAATATCTAACATCTATGAACCAAAACATCATTCAGATTTCGTAAGGAGCTTCTATAGGGACTATGCCAGAAATACTATGTGCAATTAGTAAGGTACATTGACACCTACCACAAGTTATGTTGGTGCATACTAGATAAATAAATGTTTAGAATAGCACAAATAAAGGGATAAAGCATTCACTCAAAATAGCATGCTTTATTTTCTCCAAAAGAACACTATATAAGTTCCATTCCTCCACATTCTTCA	333	1	2
TRINITY_DN76754_c0_g1_i1	AAATGGATGCCTTGAGGCAGCCGGTCAACAATCAAATGGCTGCCATAGGATAGCCCAGTCTAAACTAAATGAATAGAGTAGAAAATTGTTTTCAGGGGAAGATAAATTGAAAAAGAATCTAAAAAGAATGAAAGACTGGGAGTCTAACTTCTGCTCTCAATTCCAATCAGCCATATAAATACCTGAATCACAAGGAGCTCTTATTATTCTTTCAGGCAGCCTTAGGAATAGAAAGGAGATAAGGGGCCCCTCTTGATAACAAAAGCCCATGGGTTCCTTACGGTGAAAGGAACGGAATTGGTAGGATGCAAAAGAGGAACACAAAAGGGAAAAAAAGAAAGAAGAAAATTGAAGAAAAAGGTGACA	366	2	2
TRINITY_DN76799_c0_g1_i1	GTACTATTACTCTTACGACCTAAAATCGGCCACAGATCGTTTCCCTGTTGAATTACAGGAGAAGGTTCTGGGGCTACTGGTAGATCCAGAATATGCTAAAGCATGACGAAGTATCATGACTTCGGAGCCCTTTACTCTAGCAGGTGTCGAGGGACCCATTCGTTGGGCCACTGGGCAACCACTAGGGGCAAAGAGCTCTTGGGCCATGTTCACGCTATGCCATCATATAATAGTGCATATAGCAGCGATCAGAAGTAATTCTGACGCGCATTACGCGCTACTAGGTGACGACA	293	4	0
TRINITY_DN76785_c0_g1_i1	GCCTCATCAGTCACCCAACCTTCCACTTTCTCTGACCAGAGTCTTGGCAGAATGCAGCATCTAGAAAGGATGGAGTTCCCTTTAGACCACGAATGGGATCATAATATTTCTCAACGAATAACTCAATAAGGAAGTCAGTCTTGAGCATCCGCACGGGTCTTCGTGATCAAAGAAGCTGGAAAACCAAAATGGAGGCCGCTGATGCACTTTCCAGTGAGACAGCTGCAGACGTGCCAAAGTTCCGATGCATTTTTGCAT	258	1	1
TRINITY_DN76721_c0_g1_i1	GCCGACAAGGCCGCAGTCTCCAAGGGCAAGGGAGATGAGGATGAATCCGATGGCGAGATCCCGGTGCACGAATCTCTTGCTCAGGCTCAGAACAAGCCAGACAACGAGATCGAGAAGGCATCGCGCACCGTGTTCCTCTCGAATGTTTCTCTCGAGGCTGCCAGCTCCAAGAAAGCGAAGAAGACACTCATGGCGCATCTGTCTTCCATCCTCG	214	0	2
TRINITY_DN76768_c0_g1_i1	GCATTCTTGAGTACATGAATTTTGAATGAGAATTACAAAGAAGGCACTCATATATACGCACATGGTGGATTTCCCTATCTCTTAAGTTATTCTTTTTTGTTTTTGCTCCTCATGAAGGGTCCGAATGAAGTCACTGATTAGCTATGACCCTCTTCAATATATAGTCTTCTTCTTCTTCTTCTTTGGATTTCAAGTGTTTTGGAGTCCGATGGATTTCAATTGATTTGGATTGGAATCTGATGTCACCTTTTTTTTGGAAGTTGATGTCCTTGAGGTGACTTGATTTATCCTTGGTGTTAGGTGTCCTTGCTTTCAATGCTGAGATAACCTCCACTTTTGACTTTGTCTTGCTTTGGAATCTTAGATTTTTTCAAAAATTCAACCCTTAAACATATGACT…	801	10	11
TRINITY_DN76733_c0_g1_i1	TTTCCACTACCTATTTCCATGATATAATATTTACTTCCATCACTCACTCCCCACTGTATAAGGATTGATGAAATGGGCTAACAAGTGACAGTCAAAATAGAATACTCTTAATGTGTCATCTTTTGTTATCTAACAGAAAGATACGAGGAAGTCAAATTACAAATATCAATGATATCGATGGATTTTCATAACAAATGAAAAAAAAAAGAAGAG	213	0	2
TRINITY_DN76792_c0_g1_i1	GTAAGGCATCTGTGCTTTCAGAAGAAGTTACAGCTTACTATTGGTCCTCTGATACATTCTCTTGTAAGATATTCATTATCTTATGTGAATACAGAATCTTTTTTTTCTTCCAGATACATTATTGTGGACTATTATGTAAAAAGATCACATGCATGGTGCAATAGTGTTCTATGTCATCATATGGATATGTATTAAATTAGCT	202	1	1
TRINITY_DN76712_c0_g1_i1	GAAAACCCCTTATGGATTAAAAGTTATGGTGAAAATATCAAGATTGCCCTTTATTGGGCAAATTGTTCTATTTAAGGAGAGGAAAAATGGTCATTTTGCCTTCCCGCGACCTTTTTATCAGCACCTGTCGGTCCCCTCCCTCGCGTGCTCTTGAAGGTTCCCCCCTACAATCACTTTATTCCGCTCGAGCACATTGCCAGAGGGGTGCCTGTCGGTGATCTTTCGATCAGATCTCGCCGACCGTCACCGAGACCTCATCGGACCCCGTCAGCCTTTGTCTTTCCCGGTAGGTGTTCTCTCTCTCT	305	2	1
TRINITY_DN76772_c0_g1_i1	GATCTCTCAAATACCAATGCATGCCTTCTTGCAGAGAACTTTAGGTGACATGAGATTGGATTTAGCCTATAATTAATGGTTTTAGAATCTTTATATGTTGTTATAATTTTGTAATCTTGTACATACTGTTCTAGCTTCTTTCTTGTTGGAATTTTTGTTTGTGAATGTTTTGACCATTCATTTTATTTGATTTAGGCAAAAGAATATTAAAACTTGGGTTATTGGTTGTCCAAAGACAATTGATGGTGACTT	252	1	1
TRINITY_DN76794_c0_g1_i1	AGCGATTCAAAATTTAATATCCCCACATCCAAGATATCACTAGGCATGCCACGAATGTGCCACTACAAGTGTGATCTAAACCATTGACCGGTGGGGGTGAGAACTCTGTCAGGCTATGCAACATCATATTAAAAAATCAACAAACAAAATTGACGATCACCATTGTCAGATTGCCGATAATTTTTTTTAATCTTTGGACAAGATGAATTAGACTAATAAGGGCATCATAGAAGAAATGCCCACTTCCACATTGCAAGACGGCTAACACAAACTTTTCCTATCTCAATCAGAAAAATGTAAATAAGAAGTTGCTTAAAGTATAAATTACATGATTCCATAATGAAAAACTACTTTCCTAACCACTCCA	367	2	5
TRINITY_DN76749_c0_g1_i1	GTTGAGACATAATGAGAGGCCCTGCATTAGACTTGGATTTGTAGTTGGGCCCGGACAGAAGCCACAACCACCAGGTTTGGAGTCTGGATAGTGTGGTCACACTCCAACCCAAACAGAACCCATGACTCTGGCAGACAAGACGAGCAGAAGAAGAAGATGGAGAGCATCACCTTCTCGGCATGGCAAGGCTTGTTCTTGTGCCGCATCCTTGGGTGGGTGGTGGCGTCGTCGCTGCTGGACCTGACTCTCCATCTGAGGTCCCTTACCCAGCCCTGCCTCACCCGCCGCGTCCTCGCCGACACCCCCATCATCCTCCGCATCCAGGTCCGCCCTTCTTGCCCTCTCCCATGCCAATTTACAAACTTGTATCCCCTTCATCTCTCTCTCGCACTCTCTTTT…	445	6	3
TRINITY_DN76764_c0_g1_i1	TGATGACGGCGACTTGTTCATCTTGAGTCAGGAACGTGCCCTCTCCAGCATGGCCGAGAACCACGAGACCTTTTACACCGTCGATGCTGCCCAGCCATGAGCCAAGGCGCTGTATTGCGTCAAAGTCGACCTTGCCTTCCTTGGTGAATGGGGTGACGGGGGCAGGGGTGAGGCCTCGTAGGTCCAGGCCGAATGAATTGCCAGTGTATGAGCCCATGGTGGTTTGAGTGAGATATGAGGGTTGAATGGTGTTCTCAGTTGATTATCTTACAATTACCCTGAACATGAATTGAATTAAA	299	0	3
TRINITY_DN76720_c0_g1_i1	GTGGTTTCTGCTTTCTTTCATTCTGTTGATTTGTATTAACAACAGGATCACCTAATAGTTGAATTTCTTTTTCTTTTCCATCTTTGTTGTTTCTTTATTATCACTCTATTCTCCTCTTGTCAATGTATGGATGCAAGAGTAACAATTTCTTTTGTTTCCTTTTTGTTTATCATTCTCTTCATTTTATTTTTTTCCCCTATGCTACTATGTAACTGGAAATGTAATTTTATAGGAAGTTATAACAACATCAACAACCAGCAGGAACATATTCACTTATCGTAGTTTACATAGCTTTGGCCACATAGGATAGTAATTTAATACTATTTGATGTTCTACTTTATAGATCGGA	349	3	0
TRINITY_DN76798_c0_g1_i1	AGCATTCATAGAGAAGTATCTCATGTGATCAGCTTAAAACATTGAGAAATTCTTCTAAAGTGCAATATAAGCATATTTCTTCCCATTTAAAAATGGTGGAATTTGGATGTCATTGGAGGGGTAAAAGCAGAATAACACCTTCTATTAAGTCGTTGAAGGAGAATTCTACCGAAAGAATTAACCTCGAACAACGAGTCAATCAAAATTAATGGGTGGAAGTGGAATCATTCTGTTAGCCAACCTTCCAATGGGATCTTCAAGAGAATGAAGATACCAAACTACTAAAGGAGCAATGTGATAGCATTGGCAAATTATCTTAGCTTTAAACTTAATGTGCTATGCTGAATTGATCAAGAAAGTCAGAAGAAAAACTTGATTTGAAAAAATACTAACAATTTC…	1222	14	20
TRINITY_DN76795_c0_g1_i1	ATGCGGCATGGATAAGAAAACTCTTGAAGAAAAGTTTTTGTACTTTTATGATAGTTAAAACAAAGGAGATTGGTTGGTCAACTTTGGGATTATGAAGATCATGCAATGCAACTACTTAGCTGGTTCATGCTTGTTGATGCAATGCATTGTATCTCCCATGCATGTGGTTGGTGAATCTCAAGTAGAACCCTAAATACATGGGTTTTGGATTGAGATATGTTGTAATGAATGAATGATCCATACAAAGGTTTTAGAATTTGGTTTCCATTTTGGTTTTGGTCTTCTCCTTGAGTGAAATGGAGCATTGGTTTTGGTGGTTTCGCTTTTGGTTTATTTAAAAAATAAATTATTAATAGAAATATTTTTTTAAAAAGAGAAAAATA	383	5	4
TRINITY_DN76788_c0_g1_i1	GTCGGCTTTCAGGATACCAATACGACAGCAGGTTGAAGAGTGCTTTGAATAAAACCGAAGATGGCGAAAAAATACATCATATAATAAACGAAGTTCGTCGATCCAAGAATAAGGATTTGGTCAACATAGTCGACGATTATGTCCAGAAGAATAATTTCAAAGAGAAGTCCGTTAAGAGTAATAATAATAAATCTAGCAAAGATAAG	206	0	3
TRINITY_DN76715_c0_g1_i1	GCCTTCTCTCCACCCCTTTTTGAATTCATTTGTATTAAAAATTACAACAACTCCCTATATCATCATCACCATGCATGTTAAGGCTTCCAAATACAACATTATTAGCATGTTTTGCTGAAATCATTTAGAGACAAATATTTTGGTATGAAAATAGACAGCATGCAAAGTATCCGCAATAACAATCACAAATACAAATAAAAATAAGGATGTCAATTTAATTGCAACTTGCAAGAGATACAGATAAGAAGCTAAATCCATTGTGTGCTTTAAATATCTATAGAACACATCAACCAACTTAATCACATGCTCATAATGGATAATTGGCCAAGGTGCAGTTTATAACTCAGCTAAAAAACATAGCAACAACCAGCAATCTCACTCCTTTTATGGATGAAGAAT…	550	18	5
TRINITY_DN76737_c0_g1_i1	CTATGATTGAAAGGCCAGCACCAATGCTTGCATATACAACCATGTCAAGTGAAGCTTTGCTTCACATTGAGTAGCAAAAGAAAAAATTTAGATGTTTGAAATTGTGAAGAAAATGCCTTCTTACACTAAAGTAAGTTGGCCTTTGGTGGTAGAATTACCAGTATCCACAACCACAACAGATGAGATGAGAGAAAGGGGAAGGCAAG	206	1	2
TRINITY_DN76781_c0_g1_i1	ATCTCCGCAAGCCAACGGATTTCATGGATTTTTTTATTTTTTATTTTCATTTTCTGGGTGAAAAAACTCGACTAACATGCTAGTGTTTCATACGTAAACCAGTATTAATCCAATAATCAGAGCATCTCTCACCCCAGCAATCCTGTGAAACAAATTGCATGTAAACATCACTCGCACATTTCCCCATAGGGGAGAGAAAATAAAG	205	1	1
TRINITY_DN70860_c0_g1_i1	GCGTCTGTTACCCAAAATTAGAATTTCTACTCCCATGAACAAGTATGGAGGTAAATAATATATAGATTACAGATTGTGTCTTCACACAACTATCACTTACCAAATCAGGAAATATGATAAATAATAAAATAGATAAAGGCAGTATCTACGACATGAATAAAATCTTTTCTTCAATTTAAGATTAATGACACACATGTGGAAACAGATATGGCAGATAATGAAAAATAATCATGATACGCTCTTTTGTATGGTTCTCCTAATTCTCAAAAAAAGTATACATGTTTGATAAATCAAAGTACAAAAACACATGGCAATCTCTCAAAATAAGTTAATAAAGGGCAGACTAAAGGTTTATTCACAAAGAAAAAAAAGATGAATTCCCAAAAGCTTCTTAACTGG…	497	3	2
TRINITY_DN70873_c0_g1_i1	GCTTAGCTTCTGTTATTGTATGGAATTGTTATGTGGATTTGCTTCCATTGTTGAGTTCATTGGTTGGAACTTGTTAAGCTATGTATGCAATGAAGAAAGGAAGAAAAGTTGGCATATGAATTCATGCTCTTTTTTACAATGTTTTCTTTTGTGTTTAGATTCATCTTTTATTTTTTCTTAGGAAGAAGTGATGCCATCAGGACAAGTTAGCTCATGACCAACATGTTGTTCGATGGGGGAAAAATCTAGTGTTGTACAACGTTGCCTTTGGTCCATGCATGATTAGATTTTCCCCAAGTATAAATTGCTATTCTAGAGCACTGTTAAGAGTGAAGCAGTATAAAGATCAGAAGATCAGTCATGGAAGCTTTGGGTGATATGTGGAGATTAGAAGTAGAT…	842	12	10
TRINITY_DN70849_c0_g1_i1	AGAGAATCTAAAATATAAATCTTTGATAAAAATAAGAGTTAATCCTTTTGTCACTCCCTTTATTGGTTTCAGCTTGTTAGGATACAACGGACCATACCTAATGATAGTCCATGCCAAGGGACCTTGAAAACAAACTACAAAGAAAAAAGAGCCAACCTTTTCGTTGGCCCAGTCTTAAGATATGCAATAATCAGATTCACTACTTACCTATGACACACTTGTGTTTCGCCTCATGACAGATTTCACTTTTCACTGATGAACCCATATTCATGTGAAACACGGGGCAATGGATGACTGAAATTTGAACAAACAAAACTACATCGTAATAGATAATTGAGGCATTATTGACAAGTAAATCATTTTCAACTGCACTAAAGGAAGAAATGCATTGATACATTA…	405	4	2
TRINITY_DN70895_c0_g1_i1	GGTTGATTCAGTATATACCTTAAGTCTAGAATTCACAACTGATAAGAGCCTCGAGTCTTGTAACTTTCAATGTAACCAACCACACATGTTGCGACTGATCCTACAAACCAATAGTGAAATTTGAATGACAGTATAATGCAATAATGCACTAGCGCATTTTCCAGAGAATCAAGTGGCCCTCAATCTGAACCCAAGGATATGGCTAGCAATTGTTAAGTCAACTCAATACATGCATTGATAATACCACTGCCAGCTTGTAGATTCAATATATACCTTGAAAATATGGCTGACTTAGTAGACTCCTTAAGCCTATAATTGGATGCTATTAGATTCAGTTAATACCTTGAAATTACAAGTGGTGACTAGATGACTTAGCATGCAAGTTGAGAGTATGACTAC…	1162	26	3
TRINITY_DN70812_c0_g1_i1	AGCTGCAATTTCCGCCCTTAGCAAATCTCCAGCAGCAATATGCACTAACCCATACTGCATATATGAGCAGCATTTGATTCAATCTGTTTCTCTTTACAGGCAATTCCAGCATAAGTATTCATGAAGCAAACAAAAGTCATGTGATCATTTACATTATTTAAAGTGCAGATGAAGAAACTTGATCATAATACCATGATTCTCTAGAGAGAAAAGGGAATTGTAACTTATATGTGCACACAAATGTATATATATTTGACTGAAAACGTATACACAAAAAACTATTCAAACAGCATCCCAGAATCAAGAAAAAATTTTGGGGTGTGAGAAACATTTGAGTAGAAAATTAATACAAACAAAATAAATACACAGATTTTTTTTTCTTATACATAACATAACAGG…	628	4	6
TRINITY_DN70802_c0_g1_i1	GATTTGGGTCCATATGATCAGGAATCCTGTCTCCTGACTAGGGAAGGTAATACTATCATAGTTTATCTATCATTACATATGATAAAAAAATAGATCTTGTTTCCAATTATTTTTGTTGGTTGATTTTATCTTGATTGAATGTCTAGAAAGCTGTGTACATGGATCTGCTGCTGATGTGTATTCTTGGTGTTGAAACGTATGTCTAGTCTATAATTTCTTTTGGATCTCTCATTTGGATCTTTTTCTATTTCTGCTCATTTGTAATACTGGCATCTTGATCAAAGATCTCTTGTGACACTGTGTTTTTTGAACGTAATTTGGAGACCAAAGGTAGTCTTTTTGGAAGTAGATATTCTTCATGAATTGTTTCAAACCACTGACTATTTTTTTTTTTTTTTT…	407	12	4
TRINITY_DN70884_c0_g1_i1	GTGCATATTAGCTGGAGAATGAATAAATTAACTGCAACTATTAAATTAATTCCTAAAATTATGATAACTTTGGAATTTAACTTCTAAACAGATCATACAGATCAACTTGAATGGTCATTTGTGGAAGACAAGATCAGTTGTAACATTTGTTCCTCTAGAAGAGAAATCATTGGACCAAATTTAACAAAGAACATACCATCTATAATCATCTCCATGGGCAG	221	0	1
TRINITY_DN70867_c0_g1_i1	CACAAAACGCAGTGAAGGCCATGGATGGAAGGGTACACTGCTTTTTATCTATTTTTCTTCTGTGCAAAAATATATTACTTAGAAATTCTCTAGTGATTATCTAGTCCTTTTACCTGCATGCTGATGAAATGTTCTGCTGTGCAATTGTCCATAATGTTCCTTCTTTCTTGCTTTTTTTGATGTGATTGAATTTGAGCTCCTTATTTGAACATGTAAAACTTGGCTGTGGACATCGGTTAATGTGTGCCATACTGAGAAATAAGATTGCTCAAATACATATGATATTTAGTTACCTCAATGTCACTGAAGTGATAGTATTTTGTGGGCTATTACCATAGTTTAGGTGAAGAGATACCCAAGAGTCCAAAGATATCATATCTTAAATATCTTACATATGTG…	459	4	5
TRINITY_DN70807_c0_g1_i1	GTGAGGATAAGTTCTGCCTCAAACCTTGGGAGTATAGGAATTTTGGGTTCTGAGATCATTATAGGGATAGTTTACTATTTAGAAAGTATGAGTACTTTAAATTATGATGCATCCGTATCATATCATGTCAGACACGTGTTCGCTTAAATGCATCTGCACATGTCAGACACATGCTAAGCATGTCCTATTTCAAAAACAAAATATAGGACATGTCTCGGTTGAGTGTCCAATACCCATCTTGACAAAGTTCAATGGTTCATGAATATCATTGGGCAAAGGCAAACTAAAAAAACTAATCATTTTTTGGGGTGGGGACTTAAGGAATAGTTGGGGTGCAATGTGTTTGAACCCTTCTTGTGTGTGTATGTCCATGTGTATATATATGTATGTGTATATGTG…	571	4	3
TRINITY_DN70814_c0_g1_i1	CTTCTTGTCTGCTTTGGGAGCAACCAAAGAGCCCACCGTCAACATAGTGCTGAAAGTTGATGCCATTATGCCTTGAGAGAGATTTGGACCCGGAGACTTGGGCTGTAGTGGTGGAGCAGCACGCGGATGGTGTTTTATAGAGCGAGGGTTCTGACCCTGAAGCCTCCGAAGAACCTCGTCCGTTGATCTCCGAGACCTCCCGTCTCTCCATCTAGAAGGCTTTCTCTCAGGGTGATGTCCGATCTCGAGCCATGATGAAGAGTCCATTGCACTAAAGGCTGAAGCACGAATCTCAAGTCAATTTGTTGTCTTTGGATAAAGCGGCACAAGACCGGAGAGAGGGTTCCATGCTTTCGTGATTACGAGGATTGTTTAATGCTTTGGGTGGTATTAAGGACA…	702	1	6
TRINITY_DN70838_c0_g1_i1	GTTCAGGTATGGTTGAATCAGGTTCATTTCTTAGGAACCCAAACTTAACCTGTTATAATTTGAACCAGATCAGGTTCTAATCTGGTAAGTTTTACCACAATATGAACCCAACTGGATTTGTTTTTACTTGGAACCAACTCTCAAACCCAACCCTATCACAAGGTAATTTTTCAGATTGGATAAGATCAAACTAGAACAGATTCAAGTTAAATTCCAAGTCAACCAGATCTGTTTGCAGGCCTATTCAAAAGCTCCCTCAACAATGCAACCTTGCCCTTCAAATTTCTGGACTAACAGCTCAAAAAGAGGCCGTCAACATGATTGATAAACTAGCCTTAGAAGAACCAAGTGAGTACACGTCTAATTTAAAATTCAATTAGGATAACTTCACCCTACACA…	521	4	6
TRINITY_DN70827_c0_g1_i1	GATCTGTAGGAGAGAAGTCCTGAAGAGATATAGTACTAGAATCCAACCCCACAATGAAAAGCAATGAAACAAGCCAGATGTGCAGTGCAAGAGAAACAAATAGTACTAAGCAAACATTTAATTGGTCATTACACTGACACGCTTAAAATATAAATGTCACTCAGGTTTCATGGTATCATTCATCTATGCAGACTTACAACAAGCCTTAGCGAACTAGATCAGCAGTGATATCTGGTGTTCACACAAGATTTAAAGTTCGGACAACTTAATTTATATCATTAAGGACCATGTTAGTGTTTATGCTGGATGTCATCATGTGCCTCTTGGTCTAAGAGACCAAGGATTAGATGCAAACTTGGTATAAAGTCCGTGCTTATCGTGTCTGATCTTCCCTAATAG…	421	3	6
TRINITY_DN70861_c0_g1_i1	ATTACAAGCATTTGTGGCAGAACTATGTTATCTTGCAGCTATTCCAGTCTCTCTATCCTAAATGAGAAATTTCTTCAATAGAAGCCCAGAAATTTGTCTGCCAGGGATGGCTATACCAAGTTGGTGAATAATTGTTCTAAAGATATTTAGACTATAAAAGCATGCACTAGATTGTGTGTCACACATACTTGTCATTCGTTGTTGAACTTGTCGAACATGATTTATTAATAATGATCTCAATCTGGTTCCAGGCTGTCAGTGCAGATGTCTATTCTTCATTGAT	283	2	2
TRINITY_DN70870_c0_g1_i1	GGACCGAGTGAGCGAGAGAGCAAAGAAGGCATTGGATCTCGTGGCCAAATTCGTTGAAGAAGAATGCATCCCCGCTGATCCGGTCATCGAGGCCCAGCTGGGCTCTGGCGACTCGAGATGGGACCACTATCCGAGCTTCATTGATGAGCTCAAGCAAAAAGCTCGAGGTCTCGGCCTGTGGAACATGTTCTTGCCTAAGGGTCACTACAGGGAGTCTCCGGGCTTCACCAACCTGGAGTACGGTCTCATGGCGGAATGGCTCGGCAAGTCCAAGTGTGCTTCGGAGGCAGTCAACTGTGCTGCCCCTGACACGGGTAACATGGAGGTGCTGGCCAAGTATGGCAACGAGGCACAGAAGGCACAGTGGTTGAAACCCCTGATGGAGG	386	0	5
TRINITY_DN70823_c0_g1_i1	GCCCTCCCTTTTTTATCTAATCCATCCAATAAACGAAATTTATTACCATGAAGTGCACCAAACGAGAAATGAAATCAAAGAATTGTAAGCCTGCTATGCCCTCTCTTGTATTTGATGCATTAGTGCCATGATGACTATACAATCCACTGCACGAACAACCCAGCAACATATGAAATGATGATATTTAGTCAAGAATTATGAATTCATGGAGAAATATAGATGCTATTTCCTTAAACAATTAATGAAGAAATATAAAAAGAAGAAAAATCTATATATGGTATTTATTGACTTCAAAAAGCATATGATAG	308	5	1
TRINITY_DN70803_c0_g1_i1	CTGCTCCTAACTCTAAGTGCTCTTATCTTTGTACTTCACCACTAAAAATATTAAGATTGCATCCAACAGATTTAGTTCCTTAACCTTAATCTTTTGGATGTTGTGCACAAATAACCATAAATTTGCATAGTACTCAGGCTTTTGCACTTAATCAGTTGCACCTTCGCCCAATTTATTAATCCACAATCATAACAATCAACCCACAACAAACCATGTAGAGAGCAAGGGAATCATCCAAAATGTCCCACCTATTTCATAAGGTTTTCATTCCTAGGAAAGCATATAGAGCAAGCATCAAGCAAAGAAAGAAAAGGAGGATATGCACATGACCATGCGTGTGTGTGTGTGTGTGTGTGTGTGTGTGTGTGTGTGTGTGTGTGTGTG	384	7	3
TRINITY_DN70890_c0_g1_i1	TGAATTACTAGATCACTATATCTTATTATTGAATTAAAGTTTTTATTTTACTTTGTTTCTATAAATGTGTTATGACTGGCTGGTGTGTATGATGGAATGCTTACGTTAAATTATGGAATTGATTGAATTATGAGAAGAAAATATACTATGTAGGAAGTTCTGCATGGATGTAATTATGATCAATTTCAAATCAATCCGAGAAAATCCTTCATAAATCCAAAGTGTATGTAATGATGTGAGAAAGATATTTTTTGAAAGCCTTTTTTTATCAATGGAAGAG	280	2	5
TRINITY_DN70881_c0_g1_i1	GATCTCTCATGCACCACTCCCTATAGTGAGCTGTAGTCCTGACCTCCAAGGCCTACCTACAACTTCATATCCCTATGCTCACCAGCATGCAAGGGGCGGGGCATCCCATGTTTTGCATTAATTACCAAACAAAGTTGTAAAGTTAAATTAACATCTTCAGAAATTAATCTGAGGTTTCAGTCTGATATAAGTTAGCACAATCAATATCCTAAAATTAAACAAAGAAGATTCTATCTATTGAGTTTGTGACTGATAATTGTTCTTAATAAAACCAAAGGCCTACAGTTTTTGATGGGCACTTGGTATATTTAAACATGACAATGAGATGGATTCAGCTCTCTTGTCCTAGGATGGGGTGAAGAAGAGGACTAAACATAACTCATCAATCAACATGGAATG…	713	16	11
TRINITY_DN70875_c0_g1_i1	TGATGTTATTGTGTGCGGTGAAGCATTTGGAAAGGTCCGTGCTTTATTAGATGATAGAGGAGCTCATGTGGATGAAGCTGGACCATCCATGGCTGTGGAGGCCCTTGGGTTGAATGGGGTGCCTCTTGCTGGTGATGAGTTTGAGGTTGTTGGTTCCCTTGATGTTGCACTTGAAAGAGCAGAAGCATGTGCAGAATCATTAAGGATTGCAAGGATATCTGCAAAGGCTAGAGAGGGAAAGGTCACTTTATCTTCAATTGCTTCTGCTGTTTCAGCAGGAAAGCATTCTGGCCTGGATGTGCACCAGCTGAATATCATATTGAAGGTTGATGTCCAGGGTTCAATTGAAGCCATTAGACATGCCATTCGAGTACTTCCGCAGGACAATGTCATTTTAA	398	8	6
TRINITY_DN70818_c0_g1_i1	GTGCGGGTCCATCACCATTGACTTGGGCAGCTGCAGAAAGTAGAATTCATTAGACCTATTAGAATAAGAAACAAACATTTTGAAAAGGAATATATCACCATTTTAACAGGTGGCAACAATATGCAGATGTCCAGGGGACTGCATATGCAGTAAAGATTGTCAAAGAACTGTATACATTTTAAGAGGAAGGACTGTATATTTTTAAAGAGGAACTGTATACTTTTTAAGGGGAAGGACTGTATACTT	246	2	1
TRINITY_DN70822_c0_g1_i1	GTGTAGAGAAGATATCAAAAAGACATTTATGCTATAAAAAAAGGTATAGAATTGATCATTTTAATGCCAAATGATTAATGCTCAACAATTTGCTTAAACTTGTGCATTATCAGTTCAATCTGTAACCTTACCTTGCTTATCTGCAATTTCTCTTTTTCCAGCATTTTGTGTTTATGGGTAGCTTCACTGAGATGTTTCAGCTTGTTATACGAGGATCAACAGAACACAACTAGTCACATATGTGTGCCATTTGATTCTTGATTTGTCCCCTGTTAAAGAAGTTCTTTGTCTCAGATAGAGAGAGAAGGTCACTTATGTAGCG	322	3	8
TRINITY_DN70871_c0_g1_i1	TCAGGGTCGAGTTATCAACAGTTGGGCTGATATCATCAATTGTGGTAACCTTGGTATGGAAGTAATGCATGAATGTATTGCTTACAACCTCCCTCTAGACCTAGTTGACTAGTACTTTTTTGAAATTGCCAAGAGGCAAGTCTCAACCTTTTATATCCATTGAAAAAAAGCTATTCCTAAAAGCAAGTTCTCTCATCTAAAAGTTGGTCTGCTATCAAGAAAGTGTGACTAATTTCAACACAAGTCACCTACTCATATTCAAATAAAGCTTCTTATTTGGGCCTAAATGGGCCAAATTTTGAACTAGGCCTGGCCTAATTCAAAATTCTCCCTTAAATGGGCCTTCGGCCAGCCCATTCTCAGCCCCGTAGTCAAATTTACTTCAAGTTTTGTTATGTA…	461	4	5
TRINITY_DN70869_c0_g1_i1	GAAAGACTTTGTGATGGGGAACCTTTGAGGAGATTCATCATAGAACAGGCTTTTGTTGTGGCATATCTTTTGAGAGGGTTGGCAGAGAAACAAAGCAATCTGCTGGTTCTCTTTGGTAGACAGGTGAGAGTGGCTTCCTTATGGTGCTTCTACTTGTGGCTGAGAGGGAGAGTGTGACAGGAAATCGATAAGCACTATTAAGAGTCATAACATTAGTAAGCATTTTTACTCAATGTTGATAACAAGAGTCTGAGACTGAGACTTCCAGTGTAACATATGAATTGTTTCTAGTTGCCAAAGGTGTGATCTTTGTTCTGGTAACGTCCAAGGGTAAATGATTCTCATATGAAATGGGGCAAAATGCTCAACCGCATACACTATTAAAGCTGGGAACGGAGT…	420	8	3
TRINITY_DN70805_c0_g1_i1	GGAAGAATGTGCAGGACATGGACCACCTACATATCACTTGAGCATTGCTAAGATGAGACAGTTACAGAAGACTCATGTTTAGTGTAGCTTGGGAAATAAAATTATTTAGAGCAGAATATATTCAATTAGCACATACTTGTGGGGTTATTTCTTTGAATGGCGTAAAAGTCCAAGTTAATGCAGAACAAAGCATCATGAAAAAAGGCATGAAATCAGTCATTTAGGCTTTGGAGTAGGATAAAGTTAATGC	250	1	1
TRINITY_DN70893_c0_g1_i1	GTTAGTTAAATTATCCTATATTTCTTAAGCAAGTTGTTGAGTTATTTTTGGGTTCAGTGAGTTTATTAATTGTCATGTTACTTTGGTTCAAGTCACTAAGAGAATTTGTCTTTTTAACATAAAGAAGTTGTTGTAGTTGTCAAATGTCTTCATATAAGATGGCTAGCACCTTCTCTTTGCATAATGATGGTGTATAGATCTAGTAAAATTAAAAAGCTTTCTTCTTCATGCTTCCGATTGTGTAGTGCTCAATGTAAGGCCAATCCCTTGTGATCCATTCCATCACATGGTACAAACCACAATGCTGCTCTCTTTTATTTTCCTTCTCCCTTCTTTTTCTCCTAACCTTTTCCTTCATTTTTTTCCCCT	369	4	1
TRINITY_DN70859_c0_g1_i1	GACAAAAGTTGGTACCGTTTGTGCAGGTTCTACCATTTTGCAGCAGGCTCCTCAATCAAGGTGTGTAGTTCACTTGCTTCAACTAAATTACATTTTACTTTGTTACTCATTTAAATGGTTAGTCAGCCTACTTATGTTCAACTGCATGATGTCTAAGTTCTTGCACAAAATCTGGTGTCATAGGAGTGGGTCCATTAGCACCAGTCAACTAAGTCATGCCATCTTTGGTACTGGAGAAGTGTCTTGTTTAACAATGGATGAGAACAAAATAGCTTTTCCTACAATTCTATTCATGATAAACTGAGTCCGAGGCATATATGTTAATACAAAAGAACATATTGGCGATTTGTTTAATTTATTCAAATATGAATTCTTTATGGGATTATATTTTCATGTCCT…	1672	28	25
TRINITY_DN70844_c0_g1_i1	GGCATATTGCATGTGACATTCCACAGGAGGTTCTATTCTTATTTTTGTTTCCTATCCTATGTTGAAGTCATGGAAGAGTCACCACCAAAATCTAGTGAGAATTTAGGAAAAGGCAGGAACCAGACACAGTAAAATTGACTCCAAAATTTTCACTTGGTAAGCAGACCCCATTGCAGGCTCAATAGGAGATAAGTTAAAAAAGAAACCACAAGATTAAAGAGATAAGCCAAGAAAGGGCAGGACAAAGTTATAGAGTAATCTACCTGGATACCACGTCTAATGCCTACATGGCCATTATACACTACATCCTTTACCATGCCTGCATCCTCTTAAAATACCTCAAAGCTTTATCCAGAAAACCCTTCCATCTTTTTCTTCTCA	381	4	3
TRINITY_DN70874_c0_g1_i1	CGTTGCCAAGAGTTCCCATGTAAACCTGTCAAATTAATATAACGTTTATCATTATCATCATCAAAACCATGATTTGGATCCATAAGAAAAAATTTCATATCTAATTGGGGTTTGAAGTCATTTTTTATGTATCTGTAGCATATCTGTAGATAAATTTCACCCAAAAAAGTTAGAGCAATGTCAGAGTTAGAAAACATGGTACAACCTCTTTTCCACACTAGTTACTGAAAATACTCACTTGTATCTTGAGAAAACAATGTAAACTAATATAATATAAAAGCTTTATTCCCAATATTGTTTCTGATCACTTGAATTTAATGAGAAAGTATTTGTGATTAGTTGACTGAAAGGCATGGCTGTATTTGAGTCCATGTTTCAAATTCTTCTGGTTTTTGGTTC…	488	10	1
TRINITY_DN70828_c0_g1_i1	TAATAAGGTTGAAAAAACACATCGTACAGGAAGATACCAACTCCATGTCATATCATATAGAACTGCAATCCTCAAGTCAGCTTTATAAAGTCAAATCTTCTTTGCTATTAATTCGTATCGAAGTCTTGATCTTAGATCAACAAAAGTCTTTAAAATCCTTCTTCAAAAGAAATAATGGTAGAATAACTCTGTATATGCGTTACTCCTCTCCTTGATTGTAGATAAGAATGTATAAGATTCTTTTTCTTTTAGTGAAGTATCCCATAGACAAACAATTAAGATGAACATAGATGTGAAATGGAAAAATTTTATACAATTGAAATCGAAAACAGCAAAGGGATCCTCAATGTCAGAAGTCATGATAATTGTGATCAGAGAAAAGATAGTGATGGAACTTAC…	626	6	5
TRINITY_DN70817_c0_g1_i1	GGGCCTTAAACTTCCTCATGAACCATGATTAACTATGAAATTTATCCTCGGTTATTGATTCACTGGAAGTAAATTAATCGATTGAATGCCAAGAATTAGTCGGAATGACTTTTTTAAGTGTACCATTGTGCTTCAAAATCTACTATGGGGTTCCTTTGGTCCTAAATGGAAACAGTGTCATGATTGAAGAATGTATTGTGAAGATGGCTGTGGGATGATTCAAGGC	226	1	3
TRINITY_DN70817_c0_g2_i1	GGGCCTTAAACTTCCTCATGAACCATGATTAACTATGAAATTTATCCTCGGTTATTGATTCACTGGAAGTAAATTAATCGATTGAATGCCAAGAATTAGTCGGAATGACTTTTTTAAGTGTACCATTGTGCTTCAAAATCTACTATGGGGTTCCTTTGGTCCTAAATGGAAACAGTGTCATGATTGAATGCCAAGAATTAGTCGA	205	0	0
TRINITY_DN70815_c0_g1_i1	AGCCAACCTGGTGCTTGCTTGTGGAGAATCAGGGATATGCTACTCGGCTGTCAAAGGTTGGATGCAAAGGTGTCCAGATAGGAACAGCAACTGCCACCTTTTATGGTTGCCATCCAGCCTTCAACATTTCCACATGTGAGATGTGATGGATCGAGAAAGAAAGCAATAGTTGGCAGTAGACACCTATGGAGCTACAGGTGAACTGTGATAGAGGGTTTCCAAACCAGCAGCACTGCTT	238	1	3
TRINITY_DN70883_c0_g1_i1	CGGGGAAATGGGCCACATATCTCAAGATGTTCATTATTCGAATATGGATGCTCCCTCTGACCTGCCCCACCATTGCATGCAGCCCATGCAGCCGAGGGCACGCCGTTTTTTTGTTCACCTACCAACGCCAATAGGTTGCTTAAAAGTCCTGAAGAAATTTTTCGAGAGCCATAATCCAAACACGTATCTGGAGGCCGCTTAAGCGTGACCGTTGGAGGCCAGAATCTTCTGGCGCTGTTGCACAGCCGTCGCGAGTTCCTCGAGGACACTCTCCGTGTCCTCCCATCCGATACAAGCATCGGTGATGGACACGCCGTACTTGAGACCCTCCTTACCCTCCTTGGGCATCTTCTGGTTGCCTTCGTTGATGTTGCTCTCGATCATGACACCCATGATGGC…	895	2	22
TRINITY_DN70877_c0_g1_i1	AGCTCATGCATATATTCTTTCACATTACCTACTCTTGCATTCATATCTGCGAGTCTTTGAGTACAAGCCAACAAACACCGGTAGAGCTTACCCACTTCTAGTTTTATGTTGAAAGATTGGTAAGCATGGGGATATCTATAAGTTGCTACCCATGAGATTGAGATTCTTATGCCTTGAGTTTTCATCGAAGCGAATGCCGGACCAAGTTGACAACCAACGGCTGGTTCTATCCGCCGACGGCAAGGCGCGGCTCAAATGGACATGGCAACTGCACGAGCGCTTCGTTCATGCCGTCGCTCAGCTCGGGGGAGCAGATAAGGCCACGCCTAAATCAGTGATGCGGTTAATGGCAGTTCCTGGGCTTACTCTTTACCATCTGAAGAGCCATCTTCAGAAATA…	438	8	11
TRINITY_DN70889_c0_g1_i1	GGGACCTTTACGTTCTGGGCCCCATCCCACCAAGACCAAACTCAAGTCTATAGGCATGAACCTCCACTAGTCGAGCTCAAGCTCCTACTCAGGATCCTCACCACCAACCCTCACCACAACCTTTCATCATGATAGGGAGCAAAGCTAATGATGGGGTGGATAAATGGATGCAATGGATGGGATGCAAGGCTGTCATGATGGAGCAAAGATGGCATGCATGGAGATTACCTAAAAAATTACAGAATTTTCCTTCTTTTTAC	260	2	1
TRINITY_DN70878_c0_g1_i1	AAGCATGTTTATATGATTGCCACAGTGCCCATTGTTTGGCCAAGTTAGACTCTTTACTTCTATAGTTGAAGGTGGAATTGATTCCACTTGCATATGGGTGATAGTTCCACTTTGTTAAAAACTATTTTTGGTTCATTTTTTTTAATTATTCTTAGATGTACAATTTGTAATGTGTGACCTAAGTTGAGGGTATTGTTGCCCTTTATTTATTATTTCTGTTATTGTGGGACCAAACCATAGAGTTGCTATGGTAAAAGCAATGGAGTTGAGTGGAGACCTTTATCTAATATCCAAAATTTTGGCATGGATGCTTGGTTGGATTTTAAGTCATGGTTCCATGTGCTTGAAAAGTGTTTGGGTTGTTTTGGGGGAAAATAGTGAATACTGTGTTTCCTAAAG…	769	12	2
TRINITY_DN70836_c0_g1_i1	GGGACATTTGTATTGTTCCTCTTACATCCATAGTCTGCATCTTGAGTGGCTTGTGTGAAGTGCTAGTCCTTTGTGAAGATCAACCCATCACTTTGCTCATCCTGCACCTAAAACTTACCACATACATGACCTCTTTCATCGCTTCATATACCTACCGTCACTAAACAAGTCATCATTGTCATTGTCTGGAAAACAAGGAACATGAGCATTGAAGGAGAGGACTTATCCGAGTCACCATCACCTATATCTTGTGCGTATTAGGTACATTATGACCTTTTCTAATGTGAGGATATCAACAGTCATTTTTTATCCCCCTTGATAACAAGTCTGGATGTTGTCCTCACAAAGCTGAAAGGAGGAAGAAACATTTGCCACTATCTGCAAGTGTTCCAAGACCTA…	545	10	2
TRINITY_DN70841_c0_g1_i1	GTACATTTGTGATTGGTTGTCCCTGTGATTCAGTGCATATATCTATGATTGACTATTCGTGTGGTTCGGTATTTATATCTGTGATGGGCCATTCTTATGATTCAATACATATCCAGGATTAGTTGTTCCTGTGATTCAGCACATACATCTATGATTAGCTATTCCTTGATTCAGTACTCATATTAGTGATTGGCTACTCTTATTATTTAGCATGCATATTTGTGATTTATTGTGATCTGTCCTGTTTTCTTTATTGCTAGAGGTTGGATTTCCCACTCATTGAGTGTTGTCTCACTATCTCTCTTGTTGTGATTTTTG	318	4	6
TRINITY_DN70876_c0_g1_i1	GCAGTTTCTGATGGTTGTAAGAGTGGTCATATGTGACAACTCTTGTATCATATGTATATAAATTTTATATTCAATGTAATATTCTTGCAAGATAACCTGATAACAGTAGCTTCCAGTGACATGTTTTCATCTTCTGCACACCAAAGAAATCCTTCAGGAGTTTTATGTATTTCTTTATTATCCTGCCACTATCATTTATAAGTCCAAGGTGACTCCTTTATAATCTGCAATGCCCACACTCAGAAGAGTTATAGATAGTGGACTGTATCACTTTCCCCATGCGGTAGGAGATCGGAAGAGC	301	1	5
TRINITY_DN70863_c0_g1_i1	GTTAGACATTTGGGGTGAAACACCTAATAAGAAATGCTACTTATTCTTTTAGATGACTTGACATTTGACAAGCATATCATAAGCGGTGGCCAAAAGAGACACGCACACAAAAGACTTCTGGACATGCAGACAAGAATCACTGATCAATATATAATTACTTCACTAAACTCAAGAGAGTTGCTCCTTGATGGCCAGCTCCTCCATCATGCATCCATGGACAAGAGATCGGAAGAGCACACGTCT	243	0	3
TRINITY_DN70810_c0_g1_i1	CCTGCGCCTTCAGGCCGTCCTGAGGCTGGTGAGGGAAGGTCTTCTGGAGGGTGTCATAGCGAGGATATAGGTGAGACATCTTGCTTAGTGAGGTTGAGCCTTATTCCAGACCTTGAAGCACCCAGACAAACACGCGCTCTTTGCAGTTTCCCGGGACCTGCACGCAGTCTTAAAAAGAGACGGCTCAAATAGAATATCTCGAAGAGCTGGCTCGAGAAGCCCAGGCAGATGAAAGCTACTGCACAGAGGGG	251	0	5
TRINITY_DN70894_c0_g1_i1	TTAGTTTTAGGATTCTATAACATGGTGTGAGTTTTCAACAATAAATTTTGTGAAACTTGTACGTGTGGGATTGATGTAAATTTTCTACATGGAACTAATCCAATTTGCCTCTTTGTATTAAGTACGGAACTTTCTCTATCCATACTAGGCTCACTATGGCATCTTGCTGGCCTGTTCCTTTGTTGACAGTCTCCTTTTTGATATACATGCCACTTCCACCCATGCACTCTCTCTCATTCTCTCTCTTACTCCCTCTCTG	259	6	1
TRINITY_DN70843_c0_g1_i1	AAGTATAGTAGCATAATAATCATGGCAAAAAGGAATTCAATAGACCAACATTGTGATACTAAGATAAATCATGAAATATGGAATGAAAAGATGGTTTAACCAAATTGATGTCAACATACTCCACTTTATGACTCAAATTTCAAATTGAGATATCTTTCAATATCATTATGTTGAATTGTAGCTTAGTTGCACTTTTCCCTACAAAATGCACCTTTGTAGACCCCCCTTCCTTTAAGATTTTTGCAGAAAAAAACTTCATTTTGTAAAAAATATAACAAGTATATCATCTAACAAGAACAAGTTAATCAAAAAAGAATTTTCAATCAACAATCTCACAAGAACCAATTGTAGTAATTGAGATACCCTCACCACCGCCAAAATAACTTGGTTAGGATGAAT…	2112	210.43	123.41
TRINITY_DN70843_c0_g2_i1	AAGTATAGTAGCATAATAATCATGGCAAAAAGGAATTCAATAGACCAACATTGTGATACTAAGATAAATCATGAAATATGGAATGAAAAGATGGTTTAACCAAATTGATGTCAACATACTCCACTTTATGACTCAAATTTCAAATTGAGATATCTTTCAATATCATTATGTTGAATTGTAGCTTAGTTGCACTTTTCCCTACAAAATGCACCTTTGTAGACCCCCCTTCCTTTAAGATTTTTGCAGAAAAAAACTTCATTTTGTAAAAAATATAACAAGTATATCATCTAACAAGAACAAGTTAATCAAAAAAGAATTTTCAATCAACAATCTCACAAGAACCAATTGTAGTAATTGAGATACCCTCACCACCGCCAAAATAACTTGGTTAGGATGAAT…	1233	0	0
TRINITY_DN70843_c0_g3_i1	GGGTCAATTACCACTCCACCAATTGCTGCATTATTCACCATCATCAAAGATAACATGGTTAGAGCCTGTATAGCAATCTGACTGATGAAGAAGACTGCGATGTGTTCCCATAGGTGGTGAACTATTGTTGAGCTAGATTTGAGTAGCTATACCATTGTTTCTGAAGAAAGAGCTAGTATACTGTGAATTTTGACTTGAGATTTTGTGGAATAAGGACCATAAGGTTGGTTAGTTCATATAGGGGGGGAGCATGAATAGAAGTAGGCTCGCGTGTGGCGGACATGGCATTACTAGTATCTTCCCATACATTGCTGGAACCAAGAAGCTGACCTTTTGGCACCCACGATTGACGATGCGGTGCAGTATGGAGCGGTACCTGAGAGTGACCTTACTCTTTGC…	651	3.57	12.59
TRINITY_DN70830_c0_g1_i1	GTGAAGTTGGCATTTTTGGTTATTACAAGTTGTATGTGCAAACATTTTTTATATATTGTCTTGTACTTGTAATTAAAACTTCACTATGTTAATGATTAATTTTATGTGTGATACAAATCTCCTAAACAGGGAGAACATCTAGGTTCAAGCTCAAGAAAAGTGAGGATGGCAGCTTGGGGTCCTATGAAATGCCTTAAAAAATATTTTAGTCCTATATTGATGAGATCAGCAAAGAGTTAAAAGGATTATAGAAATAATGAAAAGAGAAGAAGGACTTTGCTTTTGAGATAATGTTTTTTAATTCATGGTAACATTTCTGGATTTGAACCCACAGTTTTTAGTTGTAGGTATTCCGATCAACTAGTTGAGTTATGGCCCGAACCCCTTTTGGGGATAAGT…	547	7	9
TRINITY_DN70886_c0_g1_i1	GGATAAGAAAGAAGTGTTCTTTCATTGATTTCATGTGTTCAAAAAATCTCTCAAACTTGATTACGCCGGATGACAAGAATCCTTTGCTTTCGATTTTGGGAAAGTATAAAAATGAAAAATATTTCTTTGGGAAAAAGAGTATGCTGTTTTGGAGATTTCACATTTTTTCATTGGTATGATTCTTGAACGATTGCCCTTATCATTTACATTATAAATGTGAAAATTTGCCTATCATTTCTCTGCATATCTGACTTCTCTTTATT	263	3	4
TRINITY_DN70813_c0_g1_i1	GGTGAACAATGTATCAAATATTATTTGACTTTCATATGTTATGTCTTGAACTAATTTTGACAGCTACACAAAATCTTCTTATATGTATATATCAGAAAAATAATGTATTACTATCATTGGGTCAAACAATGCTTTGATAAACCTTTATGCAGAACACACCATGAAGATATTATTCCAGGTAAAAGAAAGTTGCATCATACTGCCCCTAGAACACTCATCTCAAGATAGAAAGTCATTCATAATACTTGACAGGGCTTTACTTAAAATGTTGTGTTAGAAAAACAAGCAAAAAAGTAGGCACCTAGGGATCCAATAAGATATCCACAAAGCAATATCAGGCTGCTCTGTTAAAAGCATGGATTTGAGGGCATAGTTTCTCCTAAGGTACAACAAGAAGGA…	1215	20	12
TRINITY_DN70809_c0_g1_i1	TACTACAGAAGGGGATTTGTACTCCGCAAGGAGTTGAATAATTTTATTTTGTTTATGTTAGACGTTTTAGGATGCATGTTTTTTTATTAGTAATTTGTGAACATATAATTGTGTAATCTGTTTTCTCAAAATACCTTATCTTAGAGTTTCTATATGAGCTTATTATCTGTAGTTTTTTAATATTACATCATTCTAGTACATAAGTTTATGTTGTTATTGTTGTATTTAACTAATTGCTAGTGTATTTCATGATTGATCCAAGGTAATTTGACCCTCATGAATAGAAAAATTATGTTGAGCAGAATTACCAAGTAGCTGTATGGTGTTTTGGGTGTTTCTTTTATAGGAGCCTTGGAAGACCTGAGGGCTGGGTCGGTATGTAGAAATTGAAAATCCTTG…	611	11	1
TRINITY_DN70825_c0_g1_i1	GTCATTTGTTGTGCTCTCTCCTTGCAGGAGCCACAGCTGACATCGTGCTATGCAATTGATGTGTATCAGACGCCATTTTCTCTATGATGGTCTATGTTATTATTTTTCATTCTCTCTGCACTGCCAATTTACTTCTTTTTGGGCCCTTTTGTACTATAAATTGTAGTTGGGGGCAACCCTCATGTAGGATGGGTGATGTTTGCAGTATGTATGTGGACAAAGTTTATTTTGAATTACGC	239	0	2
TRINITY_DN70872_c0_g1_i1	AAGATAATAACACAACATTTCATAAAGGGAGGACTTGGAGATAGACGACATGATAATTACTATTCTTTATGATTTTTGAAAGGTGAGATGGATCTCATGGAATATGAGGAGTGTATAAGATGTTTCTAAACTTCTAAGCTTTATGGAGTTAAGAGTAAGTTGGGTGTATTCCATCAAAATGGTCAATAGCTAACTGAGAATCAGGAAGGATGTTTAAAACAATTAATAAGTGAAATAAAAGTTGAGCTAATGGTGATACATGAAAGAAAGATAGGGATTTACAAGACATTTGAATTAGAGATTGAATGGGGATGTAAGAAAGATGAAAAGGTAATATTGAAAGGAAATTTAAGTCACTAGAAGCCATATGAAGTTCAGAGGGGTTTTATGATTTAGTTC…	797	7	6
TRINITY_DN70831_c0_g1_i1	GTAGAAAATGCCATATCCTTATGATTAATCTTGACTTTAGCCTCCTTGGAAACCTCCTGCCTACAAAATTGTCAGAGGGGGAACTAATCAATTATGTAGCTACAAGAAAACGTGCATTACAGACAAAGTAAATTGTATGAGATAGAAGGAAAAGAAATTATGAGTATATTCCGCCAATTAAAAAACTAAACTCTGGCTCAGAGCTTAAATGCTATTCTGTTCCAATTCACAACACTCCTTATGCTTAAGAGCAGAAACAAATAAGCAGGAAAGCAAACCATCATTTGATTCTGCATTTAGGTCTACAAACAATAATGAAAGAAATATGCACACAGACTATATAGAATACAACAAACAATTGCGTCCTGCTCTTCAAATCCCAATTAATTTTAGCTCAAC…	961	19	10
TRINITY_DN70835_c0_g1_i1	TAACAATGCATTGGATCGTTCAATCAAGATTGTTAATCGTAGATCTAGGATCACTATCGTAGGATCCAAACATGAATTGTAGGATCCTTTTGGATATGGATCCTTGAGTAGTGTTCTGTTCAGAAACTCATAACTTGGGATTGGATTATAGGATCACATTGTGAATTGTAAGATACTGACAACATTGGTTTTGATATCATATCATATGATAAAAATTTGCTTGATCAGAAATTAGATGCTTTGTGGTACAAAATCTTGCAAGGAGTGCGACAGCTACGTTACAATGTATCATTTCCTGACTATGGACTGCCAAACCTTAGTTCTGAAAAAACCTTCTGTCAAATAAATAATGGGTTCTTTGATTGAATTATAATGTGCATGATTGTATGGCCATCATCA…	979	22	7
TRINITY_DN70852_c0_g1_i1	GTTTGTTATGTATAGATCTATCCAAATGATTGTTATCTAAGATTTCATAAGGATAGAAGATATTTCTTATGAAAAGAGTGATAATAGTTTGAAGTCTCTAAGAGTGACTATGAAAATTAGGTCCAAAGTCTTCTAGGTCTTCCGAACAACCAAAAAACTAGAAAATAGGACCTTTATGTGTATGAGAACGACCTTGCCCATTATTTAGATTTCTTTTCTCTTTAACTAGACTAGATATTATGATTACAAACATGGCCG	258	0	3
TRINITY_DN70865_c0_g1_i1	AATATAAGATTCTTCCCCACTACTTTAATGGCAAAGGTTTACTGATTACAATGTCCAAAAAAGAAAACTAAGTAGAATACCAAACATATGAGTACAAGGCATGATTACAAATAAATTTCCTTCACTAAACCATTTGAACGCAAGTTCAGGTAAAAGCTAACATGTAAATGGAAGTTACAATAGAAAATGGATTTTCCCTGCCAAAAATGAAAGGTCAAACAAAATCTATGTGAGACATTTAGGAAACAATATGGAGTAAATTACACTCAGAAGAGTAATTGGGGACCGCAAAGAACATTTTTGCTTCAACCAGAAGCCGCAATGAAAAACAGCTGCTGATTAATGCATAGAAAATGCAGTGGAAGGAACCGATGTAAGCCAAAA	384	7	1
TRINITY_DN70845_c0_g1_i1	AATTCAAAATAAAAACTTTTGAGTGAAATGAAATTTTATTGTCATATTAAAAAATTATGTTTGTTTCTTATCTATAGATGATTTATTTCATCATCCTTTCATATATGCAATGCATAAATTACTGCTAATAATAATGAATGCACACTTCCTTGACAAAGTGCCTAGCCGAGTAGACCTAGAAGCATAGAAGAACACCCATGCACGCTGCATTCTATTAGAGAAATGGATAAAGTATTTTGCAGTTTGGATAGGACCTACAGACTGGGAAGAGATAGGAAATGATAAAAAAGTTGGCAGGGAAATAAGAAATCAATCGTTTTATGTATTGTTCTTGTGCAATCAAACATTAACATGGAATATGTGATGTATTCTGTTGTATTTAAAAGTGAGAACCAAAAA…	626	16	0
TRINITY_DN70806_c0_g1_i1	TTTTTAGCTATTTATAAGATTTTTTTATTTTTGTATTTTGTCCTCTTGTTAAATATTTTTAAATGATTTATTTTTTAAAGTAAGTTGAAGCCAAGAACACCGAAAGTTTTTATGAAAATGTGGAAACACTTTGCTCAACAATGGGACTAAAACCAAAATCGAGTTTTCAAGCCTTGATTCCAACATATTCATTACTTCAATGCAAATGGCATATGGTTAAATTCAGTCCATTCTTAAATCTGATAGTTAATTCTCATTAATACAGGCTTTGGATTTGTATTGAAATCTTACAATTTGATGGCATCGTAAGACAATCCTTAGTCATAGGGGTCATTAATTTTAGTAGTGTTCCCACTCCTAGACCATGTCCATGCTCATAGTGTCATTTCCAACTTTGAA…	660	11	7
TRINITY_DN70816_c0_g1_i1	GTGCAAGCTTTAAATAGCTCTGTCTGTTGGTCCATAAAATAGCAGGTCATATATCATTGTGTAGCATGTTTTGGGCAGTTTATAGAAGTGTAATTTGTTCGAGCATTTCTCTGCATTGTAAGATGAATGCTTGTGCATTCTAAGTATTGGGATGGTGGATTTCTGATATAATGTGACCTTGAATTTAGTTCAGGATGATAAC	202	2	1
TRINITY_DN70820_c0_g1_i1	CTTGCAAAGGACTTAATGAGGTTGTTGTATGATATCCCATTAGTCTTATATTGGATATGTAAGAGAAGGTTATGAATGATATGTATTATTAAATAACTTGACTTAATTATTTTAGGTGGTTTGATCTGTTTAAAGTGATTGTTTTAGTCGACTTAACTTGGGGCTTTACAAATTGACCTTAGATTAGGTATAGTTTTCAAATAAGCCAGACTTATGTTTATAGAATATGAACCAATGATTTGAAGTAGTGTTGAAATCACTTCTAATACCAGATCTAATTTGAATGCTTTACACCCAACTGGATTGATTTAGTTGCATTTCAAGATAAAAATGTCATAGATTTAATATAAAGGGCTACATAAATTTGGCTCAAGTAATTGAGTTTAAGATTTTATTGAT…	417	3	5
TRINITY_DN70851_c0_g1_i1	ATCTAGCTGCTGTCAGAAAAATCGAAGCAACTTCACCAATGTTTGAGGAGATCATGTATCTGCAATGATGAAAATTTAAGAGCATAACCAAATGAGTTTGATAGCAACATATTCGAGGAACATGCACAAATTTAGCACTGCTAATGCAATAAGAACCTTCCTTGTGAAAAGGATTGCCAGCAAAGATATCAATATATATGATGGAGTATATTTTAAAGTAATGTATAGTGGATACTATGTATATAACTCCAAAAAACTTAACTATCCTAGAGATTATTCCATACTTATGAGGAATCTTGCACCATTGTATCTCTCTCCCCCTTCTCAAGTTAAGAGTTGTGCTTCATAGCCAATCCCATATGTGCATACATACATACACATATGTATG	388	4	6
TRINITY_DN70855_c0_g1_i1	GAAAATTATCTAATATGATGTATCATATCCATTAACATTGTATAAAGTTTCATGGACTTTTGTTACTTACTATGGTTTAGTACAAAGTTTCATGGACTTTGTTACCTACTGTGGTTTAGTAAGATTATACACGTTTTCAATTGATAGCATGTCTCAAGAAAATTATCATGTGCATTATTGGTGTTGCACTTCATGGAATTTGAGCATAATTCCATAAGATAATCATGTGCCTAACTCGAACCTATCCGTTTCATACTTCTAGGAGAATATATAACTTTCCTTTAGCAAGAATGCTTAAAACCCTGGCATAGGCAATGGTTCAGTGAGAGTCCTAGTTTCTCCCTCACTGCTAGTTCCTTGATCCACAGCCAGAATATCTACACTGACCTAAGTAAATTG…	854	16	6
TRINITY_DN70862_c0_g1_i1	TAAAATAATGAAATTATCTGTAGGAGGTTGGACTGTTCTAATTTTGATTTTGTTGACTTTTCTTTTGAAGTCTGCATAAAACTTGTTCTCCCTAGGTTTGTTGAGATATGTCATAGATCCATGAATCTATTGACTAAAGTACGATTGAATCCTTGTATGTAAATTGGATGGAAGGAGTCCTGTTTAAAAATTTGAGAGAGGAAAAACCAAATTGTCTCCATTTGTATAGTGTATTGTCTTGATCAGTAAATCTCTAAGAGTATGATGCTTGGTGCACACTAACACACACTGAGATTGTGCAATGTAGGCTGATATAAGATTTTATCTCTTATTAACAATGGTTTTTTACTTTATTGTTTGCATCAACTGGTACACAATTAATGATGAGATGGTAACTAC…	491	2	6
TRINITY_DN70833_c0_g1_i1	GCATAACATACGTAGGTAGGTACGTGACGCATATCGCGTGAGAAGGATTATCAGTTCAGTCCACCACCAAAGAAGAAGAAGGAGAAGAAGAAACTAGACTAAGAAAAAGGAATAGGTAGAAAAATAGGGATGGAATAGTAAAGGTGGAAAGGGGGGTGTGATTAAAGCATTATAGTAGTCAACGTAGTTAAAAGAAGGATAAAGAAGAGAAGGTGTCA	218	0	2
TRINITY_DN70837_c0_g1_i1	CGAGATCTACACTCTTTCCCTACACGACGCTCTTCCGATCTCTCAAAAGTAAAACTCCGGTGAATGCACCAGATTCCATCACCAATTCTCTTCCATCCACACAACCAAACACCCAACCAAACCAAAATCAAGGTAATATCCAACGACTGCCTTGCAATTTTACTCCTCTAGAAGAGACATTGAGGGTTATACTTCCAAACTCCTTGAAAATGGTGATCTCATCCTACCCCGTTATCAACAAGTGAACCCCACCTCAAGAAGCTATGACCCCAATGCTTATTGTGAATAACATCAAAGCAAGGAGTACACCACAAATTAGTGTTTCAATCTCAAACATGTCATTCAAG	347	4	1
TRINITY_DN70888_c0_g1_i1	GTTGGGCTCCAGCAGATGCTTGAGGAATGGATGATTTGTGTAGAAGAATTCTCAAGCTGAAAAATAGCATTTAAAATTTATTTAGTTATCTTTACCATCAATCACTAGGCAAATTCCATGCCAAAATGTTTATAATATTTTTCATAATGTATCATTAAGAAGTCAACTACATAAACCTCAGACACATCAAAAGCCAATTGTGGCATACTTGCCAAATATGATGCTCGATTCTCCAACATAATTACCTATTGGCATTTAATGCATTGCTACCACCTT	276	4	4
TRINITY_DN70879_c0_g1_i1	CGATCTGTGCAATCGTCCATCTCACTTTCTTTGAGGTATTTTTTAGCAAGTATGGAAAAGTGATTCATGCATTTTATTAAGGAGAAAGGTTAAAGAAAAGAACAAGGAAACTTATCTTAGGTCAAGGAAGTTCATTTTTTATCCTGACGCAAGCTCAGTAATAAGACTCTCAACTTAGCATTTCGACCCTACATCACATTATACAGACCCATGCTATGTATACCACTGCTGCTGTTATGTAGATTCAGTTCCGTGTATGAAGCAAATTCGGCTATGCCCTTGTATGCAATGATCATTTTTTTATTGTCCTTTTTCAATCAGTTCCTTAGCCAGTTTTCCTTTTTATTTTACTTGTCATTTTGGTGAAGTACTTTTTTATTAGAAACCACAAGTAATGCC…	623	7	6
TRINITY_DN70897_c0_g1_i1	GTTCTGCCTCGAGTCCAAATCCACCATCGGCGTCGAGTTCGCCACCCGCACCCTCAAGGTCCTCTACTTGGATTCTGGATGTCTTTATGTTGTTTCTGAGTGGGTCTTTTTAAGAGATATCTGGGCTTTCTCATTCATATCTAAAGTTGGATTGGTAGGCCTTCCTGGTTGATTTGTCCCCTTTTTTTAGCAGTCTTGGTTTCTATGAATGTTTGAGAAGGTCTTTACGTCGTTTTGTTTAGAGTCTGAGTTGGTTTCTCATAGATCTGAGTGTTGTCGCTTTGATTGAACTTAGCTTGGGCTGTGATTTTCTCTATTTTTGCTTTCTTTTATTGATCTCCGTGGGCGTCAGTGATTTCCTTCTTGCCTGTGTATTTCTTCGAATTTGGTGTCTAACAG…	1899	44	56
TRINITY_DN70899_c0_g1_i1	GTTCATCTTCAGCAGCAATTACTGGTAAGAGTTGTATGTTAAGAATTCCTGAATTAATATTAACTTCCATCTTTATCTGAAGGTTTTGTCTTGATGCTTTTGATTTCTTGGGTGTGTTTATTTAATCCAATTTTTGTCACTTGTATGCTTGGAACAAGGCTTGTTGCCACAAGATTTTCTTTCTTAATTTACTTGAATGATACAAAATCTTTGTTGAGTCTAGGTCACATGATTAAATGTGTCGTTCGGTGCCATTGTTCTTTTAATTAAGACAACTCTTAGGCTTAGTACCTTAATTATAGGAGATTTGAAAAATGGGGACCCAAATTGTCCCTTACCACCTGAAGTTTTTTTAAAGTAAATTACCTTCCAAATAATTTTCATTTTTTAAAAGAAAAT…	431	5	2
TRINITY_DN70829_c0_g1_i1	GCTAGCAAGATATATATTTAAATCTGGGACATAAAACACCAAAGCAAATAAAACAGTCTTCTACAGCACGATGCGATATAACAACCTCAACACATTTCAAATTTGTTTATCCTCCATACCAATCACCACATCACTAAATAAACAGTTTAATTCTCTTTAAAGAAAATTTAAATTCCTAACTTCTTTTACAAGTATAACAGTTCTTGTCTTGACTCATCTTTCTGATTAATTTGTAGTATTTTTGCTAATAATATTGCACTCTATAGCACCCTTGACACATATACTCTGAAGTAGTCTTATTTGATGAATCTTTTAACCACCAGGGTATTATTAGTTTGTCTACCCTTCAAGGTTAACACCAAAGTGATCCATATTTGGCTCAGTCTTTACCCCCATCAC…	678	8	7
TRINITY_DN70896_c0_g1_i1	CGTGTGCTCTTCCGATCTTGTGTCCACAGCGGTATGTTAAAGTTTGGAAAACAATAAATTTAATCAGTTGCAAATTGGTAAATTTTGTTTAAGATCATGCAACAAATATTCTCAAGACATCTGTCTACCTCGATATATTTCCTTCTCTTTATTCTCTGTTACTCTTAATGTTGAAGTAGAACCTTGTTGGTTTTGACAATGTGCTGTGCCTGCAAATAGAGACCTTCTTAAGACTCATCGGTTCTAGAGAAAGACGAGCTAGTTTCTGTAGCAGAACACTAAAATGCTTTGAGCACATGTTTTTAAGGTAACACATGAGATGGTTTTTTGGCTTGCTCTTACGTTAGTAACTAAGCTGTGAAGTTCGGTTAATGGACTAATTAAAATCTTGATGAAGGT…	1320	9	41
TRINITY_DN70808_c0_g1_i1	TACTCTAATGATATATTAGTAATAACAACGAATCACACAATAACCCACATAGTGGGCAGTTCATGTGCATGTCAAGACAAGGGGACCATACCACAATTTCTTCCCACATCCTCAACCCATGAAATTTTCAACTCTAGAAGGGACTGAACTGCAAATCCAGCATTTATTCCACCTAAATCAATGTTGTTATTCTACTTATGCTGTTACAAAGTGGAGTAAATCTTTTAAGCCAAACAACCTAATTCGTGTGCAAAGTGGAATAAAGTTAGAATAAATTCACTTATTCCTGATTTACTCTCCAGTTTTTACTATTCAAATAGGTCAACCATGTAATGAATATTCAAACATTCACCCATGCAAATATAATATAAATCAATGCATAAAACCAATTTTCACCAA…	1109	21	17
TRINITY_DN70864_c0_g1_i1	TGAAGGAGGATCCATAAAATGGACCCCAAATAGTTTGGAATAAAGGCTTGATGATGATGACAACGATTTTGTGGAGCTTGCTCAACTTAGAGTTCTGCTTCATAGACAACCCAACCAATGAGTAAGCCTTGGATGGTGGTGGCAGCGGCAGTGGTGGTGATGATTATGATGGTGCATTGGGAGATGTATGGTGCAAATTTGTTATTAGTCTAATGATTAGAAAAATAAAAAAGGATTGAATGTAATGCTACGAAGACTGCCATGCCATATCAGGTGAATCAATTCTAATGCAATTTAATGGAGGTTTGTTATATATTTTTTTGTCCAGCACATGCCTTTAAAACGAATAACTGGAGAAGAAGGATCCATAAAACCGACCCCAATTTGTTGAAATAAAAG…	416	16	16
TRINITY_DN70846_c0_g1_i1	ATATACTGGTCTTTGGCTATAACTATTAAATTATTATGCAAATAGATAGTTTTGTATTATAGAAAAATATGGTGCAAATCAAGAATTATTTGGTAATTCATGAACTATATTTAGGACTTCCATAAATTGGGCAATTTCTACCGCATACTAATTTGTCAAGCCTATTGTACCTGAAAAATAGGTCTAGTTTTGAATATACCCAATTTTTTGGGAAACAATTAGTTTGAACACAATTCACCCTTAAGTTTGGTTAATCTAGTTCACTTTTAGGTTTATTTCCATGAATCTAGTATGGATTCAAGAATCTAAAAAATGTTAATACAAATTTTTTCCTCATATTCACAAATTTTAATAGAAAGTTGACCTTTTTGGGCTGTTTATTCACTTGATATGAGACAT…	433	8	3
TRINITY_DN70891_c0_g1_i1	GGCACGCTCCTTAGGAGCTCTGCCTAGTAGGTACGACAGTTTGCATCTATTTGTTTCCATAACCTTGCTTCTTCATGGAATACAAGCTAAACTATGTAAATTTAGTGTGATCTCTTAAGCTTCGTTCGATAGAAACTTCACTCCTGCATCAGGGATTGGAATGAAAAAGAAGCCCATATAAGATTTATTAGTTAAAAAACTAGTGACTGTTAGCAACAACTAGCCTACAAATACATAAGGTTGTCATCCCAAGTGCCAACTTAACCCCATCGTGTGTGCATGCAAAAATGGTTTGGTCTTAGGTTTCAAAGGTGTTAGCATAGGACAGGATAAAATTAGGATTAAGAATCTTAAGGACTTTAAGCTAAAAGTAATTTTTACTTTTTTATGTTTTACTAG…	922	13	7
TRINITY_DN70853_c0_g1_i1	GCTACTATTTGTTGAGTGTATTCTTAGGCACAAAATTGAATTTAACAGCTATTGTTCAAAGCATGTATTGAGTCTACCAAGTGTTAGTTATATTCTTAGTCATAGAATCAAGTATAATGGTTCTGAGCCCTACTCTCAAAGCATAAGCCAAGTCTACAAGTTGCCAGTTGTAGCCCTAGGCATCAGCTTAGTCTACCAGTTGTTGCCAAGTCGTTGTAAAACATGGAAGATGATGTGCAGGTGGCGTCTACTAAATTAAAAAAAAAGAAGCTAAAACTACATAGTTAATAAAAGATCAAATAATCAAAAATAAATATAGAGGATGCTCGATATTCTAGGTATCCAAAAAATGAATTGACAACTCAAAAACTATGTATGTTTCCAATCCATAATAGATCC…	639	16	6
TRINITY_DN70801_c0_g1_i1	GCAAGGGATGCCTCCGAATGTATTCATTTAACATTCCTTCAGCAGACTCAGTGCTGAGGAGGACCAGCTGAAAGTCACCCCTCTGAATACTCAGCAGAGAGACCTTCAATTCTTGTGCACCATATTGGCTACACCATATTACCACGTGTCATGGGACTAATCTGTGGTGGTTGCAAAGTTCAATAGCATGAAAGATGCATCTCCAGTCCTAAGAGTTTCAGAGGCTACATATCCTCGTAAAGGCAAAGTTAGCCCATTGTATGCATACCAAAGATAGCTTCCGTGTTTAAGATATGCACAATTCAAAGAGACTACATCGAAGGCTTCATTACAATAAATTATCATTGGCCACAAGCTCCACTGTTTGAGCAAACAAACCTTTAGGTACAAAGCTCACCT…	660	6	9
TRINITY_DN70842_c0_g1_i1	GCCCCTTGAAATCGTTAAAGCTTAAGTCAAGAACCTATGAAGAGGCATGAAAAAAACAACACACCACATCAACTCCGAGCTATTAAAAATGCAATTAACTCACAGGTGATAATAGAAGGCTAATTCAAACTCAACTACAATTTCAGAAACATGATCCCAGGAAACAGATAAGCAAATACAAGAAGAGTTTGGAGCAGAAAAAATGTAAAAAGCAGACCTTCACCCGCTTCAAT	233	4	1
TRINITY_DN70882_c0_g1_i1	CTTCTTGGGGGGCCTGAGTCGTAAAGAGCCGGTGGGCGGGTCTGCAAATGGGATGCCTGCAAACTTTTCAACCTTGCCGCTGGCCAGCCCAACGACGGTGTTGGACGGTGAGAGAACAACAGTCGGCGAGACTGCTCTCCCATTGACAGCAGGAGAGCCCTGGGGCGCTGGCAGGGCCAGGACGCAGGCCACCAGAGAGGCCCAAGCCGAGATGGAGAGGACCTTCATGGTTGATCCGGGTTGCCCAAGGGAGACTTGCAAACCACCACTTGGAGAAGCTGGAACCAGGCCGGTGTGGGAGACAGG	306	0	7
TRINITY_DN70868_c0_g1_i1	GAAAAACTGATTTTTACCTTGAAAATTGACTTGATCCGGTCACCAACAACAAATCCAGATAGATCCTGTGATCTCCGGGGTGTGGTTGAGGTGGTGCACTCATTCCCTAAGATCGATTATGTGCCCTTAATTTGTCTTTGGTCTCCCCGATTCTTGCACAATTCAAATGCATAGACCAAGAAGCGAAGGAACAAGGTTTAACTTAGGTTCCCCTATGTTGATCACATGCCGTGATGTATCACACTATTTTATGCAATATGCATAGTACAATATAGTATAACATGGTATGAAGCGGCCCAAGTGGAACTTATGTGTTTTGAGGTTTACACCTGTGCCACATACCAGTAACCTTATGAGAT	359	4	3
TRINITY_DN70840_c0_g1_i1	AATATATTCAACATGTTTAAGAAGATGAAGATGACTGTTTTTATGCTTGAAGGTGTGTGCCCCCCAACCCCGTAAATAGATAATGTTTAAGGCACTTGCTGACAGAGTGCACATATCTAAAGCAGTGCTAACAGCAATAATGGCAGGTTTTCAAGAGTTTGGAAGACAGGAGACTCTTTGGTTTGCATCTCATTTTTATTATTGTTTCTTGTGGAAAATGGTTTTCCCTTTGTATGTTTTAAGACTAAATTCTCAGTTTTACCTATTAATGAAACTGATCGTTCTTGTACTGCATTGGATACAATGTTTGGGAGATCGGAA	321	2	5
TRINITY_DN70819_c0_g1_i1	GTGGGCGCGGACCATGGCGAACTGGACGGAGATGTCGAAGAGCTCCTTCGGGCTCTTCGCCGGAGCTCCGGCGGCAGAGGCGAGCGCAGACTCGCATGCAGTTGGGTAGAGGGTATTCTTGCATGTGGAGACGATGGTGCTGGAGGATGTTTCAGCAGTGGCCCTAGAGACCTCGTGGAAATGGTGAGAAGCAGCTAGCTTTTTAGCTCCTTCTGGCCTTGATGTGAGATACACTGCAGCAGTTACCACTAGTACAAGAGAGACAGAGCATGCCCATAGAATTGACTTCTTCCTGTGCTCTCTATCCTTGGAGTTTACCCTTAGGTGCATTCCCATTCCACAAAAGGATGACATCCTACACACACGCACACACAGAGAGAGAGAGAGAGAGAGAGAGAG…	408	4	0
TRINITY_DN70804_c0_g1_i1	CTAATCAAATTCCTCAGCGAGGACGACGCCCAGGACCAGTATATAAAGGCCGCACTCCTTCGTTTCTACGCTAAGCTCGGGAAGCTTGACGCCTGCAGGCACCTGTTCGACGAAATTCCCAATCCGGATTTAGCCTCTTGGAACTCTATCTTAGCTGCTTACGTTGGATCGTCTAACGATAGTGATGACTTTAGTGCGTGCATGGAAGCTTTGCTTCTCTTTATCAACATGCAACGTTCTCCAGTCGAGCCGAATGAGATCACTCTAGTTGCATTGATAGGTGCCTGTGGTGGTCTTGCTGCTCTGGGCCAGGGCATATGGGCGCATGTGTATTTGGTGAGGAAGAATTTGCAAGTAAATCAGTATGTGGGCACGGCATTGATCGATATGTATGCCAAA…	545	10	8
TRINITY_DN70850_c0_g1_i1	AATTCATCAAGGATGGGTAACTCCTACTTATGATTGAATGAAGGAAGCTGCTCCTAAAATCAAAAGCTACAACATGAAAATTGGTTTTTTCATCATTAAAATGTGGAAATATTCTTGAATGAGAGTGTAGAAGTTTAATCTATATACTTTTTGATGAGATATCCTTAAAATTTTGTTAGTTTTCCAAGTGACTTTATGAAGCAGCTAGAGAGCTATGTCCTTTAACATTGAAAATGTTAAGATCAAATGAATTGGAGCCAAGTATGGAGATTCATATGAATCCATTTGTTCACTCAATTTATGATTCTTGAAGCAGATTCTGTTAGAGACATTGAGTCTAGCATCCAAACATCTCAAGGCAAAACCAATGAAGTTATCTTTGTGCAGTGAAACCACCTA…	586	6	7
TRINITY_DN70856_c0_g1_i1	ATTGTTCTAAATGAGAATATAAGTAATACTAAAATCAACTTAATTAATTTAAAAGGGTAGATAACAAGATATTGATGACAGATTGTCAAGGTAAACAAATAATAAAAGGGATGTTCTTAGAAATTAATAAACAAAAACCTGAGTACGAAGATTGCTTTACAAGAACTACTAATTCCTAAGTTAGCAAATCTAATAGAATTGAACCCAAAAGACTGAAATAAAGGAGGCCTTGAAGAAAAGTAAAATAATAAAATTAACTGGATAAGTTATGAATTGGGATACGGAAAGTGATGGTATAGATCATTTGATTTACAAGCTCACTTCCTGATATCTTGAAGATAAGAAAGATCATTAATGAATGAAAATGAAGTAATCTAGCCCATTTATAACAGCATTAAT…	723	6	12
TRINITY_DN70887_c0_g1_i1	AAAGAAACAGCAAGGCTAAACGATAGCTTACAGCTGATGCATCTCAAGTATGCATCTCGAGAGAATGTTTTCAAATCTCTCCAAGAGAAGATCAGAGAGGCAGAGCAAACATGCAGAAACCATCAGCAGAAGATTAGAGATCTTGAAAACCAACTAGCTGATGAGAAGAAAGCTAGACATCAACTGGGAGGCACAGGCTCTTTTAAATATCAGAAGCCACCACTGGTCCCCGTCAAGCAGCGGCCACCTCTGAGCAGAATTACTAACCGTTTGCCACCTCCAGCTCCTCGTAGCAGTATTACAAAGATGCTACCTACATTAGCAGATAAAGAGAACATCTTGATGACAAAGAAAGTTGCTAATAGGAGCCCACTCAAACCAGTTATGAAAGCACAAAGG…	584	11	0
TRINITY_DN70811_c0_g1_i1	TGGACGACCTCATCTTTGCCGAGGCAGACAAGTTCTTCAAGGATGCTGATGCCGTCTGCATCAGCGACAACTACTGGCTCGGTACTGAGAAGCCCTGCCTGACCTACGGCCTGCGTGGCTGCAACTACTACAACATCGAGGTGTCAGGACCCGGCGCCGACCTGCACTCGGGCGTTTTTGGCGGCACAGCACAGGAGCCTATGACTGATCTGACACGCATCATGGCATCCCTGGTCGACACAGACGGCAAGATCCAGATCCCCGGCATCATGGACCAGGTAGCCCCGGTCACCGCTGAAGAGGAGACGCTCTACGACAACATCAGCTTCACCATGGAGACACTACACGACTCGCTAGGCAGCAAGACGACCATCTTCGAGGACAAGAAGAGCACCCTGA…	1040	1	20
TRINITY_DN70847_c0_g1_i1	GAAACGAGGTATGCTGGCATGTTTAAGCATTGACTTTACACCACTAGATTGAGTGGTTTGTTTTCCTCGTCATTTTCATCTAATCTAAATTTTGTCCGGCCTGTCTGTTTTAGGATTCATTGCTATTGAATCACATAAAGCTGATATCAGTTATCTATATACTTCTTCCCTGACATGTCTTTTGATGCCTTACATGCCACTATTTTATCT	210	2	0
TRINITY_DN70857_c0_g1_i1	AGAAAGCTTCAAGAGTTTGCCCCGTACCAGTAAATGACCTGAATCCACAGGCAATCCCATTAGCTGCAGCAAGTTCTGAATATAAAGCAACACAAATGCAAAGTTTCATTCCATGACATTCGCAGCCCATGACATGAATCCTAGTTTACCATCAATTTCAATCCAAGGCTAATTCTCCAAGATGGCAACCATTTTCAATTTTGTCCAGCCACACAATACACAAGGCAATGGGGATGAGATGGCATCTATATGTACATACTCCTATATCTATGTATATATATGTATCTGGATTTCAACTGCTTTGAAGAGAAGGACTTGAGTTCCCTCTAGCAGTCCTACTAGAAAGGGCAGGCCTCAT	358	4	12
TRINITY_DN70824_c0_g1_i1	GCACTCTAAACTTCTAATCATGATGTATTCATTGCTAATTTGCTCATAGTTTACTTGTTTAACTACTATGAAATACCTTAAACTAAATCTTTCAACATGCTATGCAAGTATGATGTAGATTTTAATATGCTCAATGTGATCTAATATCATTTTCTTGTCATCCTAGAGAGTTGGATGAATGTGTGGGAAATTTTTCAGAAGCCTAGAGGCTAAAAAGTTATTTGTAGATCATATAATTGCTTATTATCATTTATCAATTATTTGAGTACAGTGTTAGCTCTCTTCACTCAAAAAAATAAAACAATCTCCCAAGGTCTACTAAAGCACACCAATCACAAGCTCTAGGGGGGAGTTCTTGATAGAAATAGTAAGATACATTTCTAGTTATTAAAGGAGTTC…	1155	12	12
TRINITY_DN70885_c0_g1_i1	GATAGGAATTGCCACCTGAAATTGATGACATGGGACACTTCACACCAATCCTTGGAGAATAGATGATGTTTCAAGCAGCTAAAACGTAGATATCTTTTGCACAACTGTAATACTTGAATATAGACATCATTGAAATGATTCAAATGAATCACTACCTAAAGGTCCTCAAGAACGGGAATTTGGATACTAGCCATTACTTTCACATTTTAATAAGCTTTACAGTTTCTGTTGTCAGTACCACCAACACTATTTTACGTATCATGCTTGCATTAGAGTTGTAAGTAAACTTACAGTTGCCAGTTGTGAAGAAAAGTTTCTACCACAGGCAGTACATGGTGGAGACCAATTAAGAGCACTACAAATATTGATCCAGAATATATGCACGAGATTCATAGGACA…	561	6	3
TRINITY_DN70834_c0_g1_i1	GGAAGACCATAAAAAGCTATACATCATAGTGGGCAACTTGATAATGAATGTGCTAGATGTACTGCTACAAATTGTTATGGGATACATCAAACCAATGCAAACTCTTAGAGGTACATGTCCATAGTTGTGTAAAATGGTGGAGTACACTGTATGTTAATGCTTTGGTGGCACCTAATTGATTATGGCAGACAAGATGTAGTTGTAAATATTCAAGCAGGGTGAATAAGAATAGTAGACTAAAAGGC	245	5	1
TRINITY_DN70858_c0_g1_i1	ACCATCTAAGGGATGCATAGAAACCATAATCCAAGGACATGACAGAAAAAATAATGAACTGAATAACAAACAAGTCTTTCAGGACTAAATACTTGTTCTTATCTACCATAACCAACTTCAAAGTTTTGTTGTATGCAAGAACTCAACTCAACTCAACCATTGAGAGTAAGACAGAAAGATTATGACATAAAGAAAGAATTCACCTGTAGTCATAAAATTCTAACCATTGGATACCATAGAAATAATGAGCTGAAGTTAAAATTATTAAATCAACTTATATGCTTGTATAAAAAGTAGTCATAAAATTCTAACCATT	316	3	0
TRINITY_DN70832_c0_g1_i1	CTTCTTGCTATCAAAGAGATGAAAAGCTATGTGAAGTAAAAGAAGAAAAGGTCGCCAACTACTACTAAGAAACTAACAGAACTTTTCAAAATGTGGGTTCTAAGACCACTTGTGTAGGATGGAGTTGAGAATTGGAGGGCCAACGGTGCTAGGGCCAAGCATTCTGTCGACACTGCTGGGATCTCGTGCCACGAGAGGCTCTGCTTGCCTATGATCTAGTGGAAAAACGAATATTTCTATACAAAAAGTCCTAAATTCCTTTTATAAATTCTATCTAATCCATGGAGTGGTTTACATCAATTCTTAATCAACCTTCTCTAGTCATGTAGTATACTTAATGTATATCATTTATTAATAAGGCAGTCTACCAAAGTAAATAATTTTTCCCACAATTCCACC…	472	6	4
TRINITY_DN70800_c0_g1_i1	GCTTATATCCATGAGAAAAAACGCAAAAAATTAAAAGAGAGCACACACAAACTATATCACAACAATTGAAGTAAAGAAAGAGAAGCTTCAAAGTAGACAACAAACAAATAGACTATGAACAAACAAGTACTCATGTGCAAGAGAGTATGCAAGCTTCAAAAGTGAGGCAAGGGAAAAGTGACAACAACAACTTTGAACTATGATGCAAAGCATGAGGCAAGAGAGAATGAATCGGTACATGCCATACAGAGAATGAGCTAGTTATTGCACACGCATGTGAATCCCAACCGTTGCATGCATCTGATAGAAGAGTACAAGCAAGGTACATATGGCAATTGCTGTTCAATGCCATTGGCATTCAACATGGTTCAAGTCCATGAGTACATATTGCACACAATG…	450	1	5
TRINITY_DN70866_c0_g1_i1	CAAATTTTGGAAGTCCATCAATTTTGGCCCTTGAGCTAGATGGGAATGTCTATAGCATGAAGCATCACAACCAAATGGTGCTCATTCAACTGCCTTTTAAGGAGACCATCTCCAGCACAAAGCAAATAAATTCCAACATTCAATACAATTAATAAAGAAGTTGCTGATGGTGTACATATATGAGCAATCTATTTTGTATGTTCATCAGCCAGCCCTGAAACAATCAGAGATCATTGTTCATGTATTTTCTTCACTTAACCAGTTATCTTCTATAGCTGCCAGTTGCTCCATGCTAACAGCTTCATCTTCACATCTCATGCCTTTTGACTTCAGAATTTGTGAACAAGGGAAAAGGAAGAATGATGGGTAAGAGATCCAAGTAGAGAACAATTTGCTTCA…	591	1	14
TRINITY_DN70826_c0_g1_i1	ATAGAAAGTGGTTTTTTCACTTTCCTTTATAATAAGAAAGAGCAATGCTTTGTACATCAATTTGGGTTTTCAAATCCAAGACTCATCGCATCGCATGTGGTATCAATTTTTTTAATAATCAAGAAAAGTGAAGGGATCCATTTTTTATTTTGAAGGTCATAGTTGTTCCATGTAGCCTGTTGTCACATAGGAGAAGGGTTGGTGTTGGACACCAAGATAAGGGTCCAAAGCATTGCTCTACAAGCAAAGGTAATGCCACATATAATGCGTGTTAGCTTCGAACACCTAAGTGGGTGTTTTAAG	303	2	1
TRINITY_DN70821_c0_g1_i1	GTTAAAAATTGAATTATCTGCATAACTGAGATATTCATGAAATTATTGTGAATGGAATATGTTTTCATTTCAACTTTTATTACGATGATATTGTTGGGAGTTTTATGTATGGTTTGACATTGCATTCATACCCCTTTTAACCTAATTGATAATGAGCAAGATATGGCATTTGCTGTCCACCGATGTTAGTATGAGACTTTGGATTGCTATCAATGGTGACTTGTCTTTTGGGGCTATTTACGCATATGACATTTATGTGCATTGGGTGAGATTGAGGCCCCAGTTGCTTATTAACACTTGAGTGAGATGATGGTCTCTTTGGTATACTGCTCATATTATAATTCATAGAGGGTAATGACTGGGTGAG	367	4	4
TRINITY_DN70892_c0_g1_i1	GGCATATTAGAAGAATGTGCTTTTGAGATTTAACGGAGACTGGTTATGAGTCAGAGCAAGACTACACTACCACAGATGACAACACTGGCTTGTCATTCACTACAAGATGGGTCATAAATTAGCCAATAGTCAAATGGCATGTTGCAAAAAGGAGAGGGGAGGAACAGATGCTTCTGCAGAGAAGCATCTTCTTTAGCATGACGTTCACACATTGATACACTCCCAGCAAACTAATGCAATTCTGCCTATCAAAAAGCAAAGCAACTCACGAGCCTGATGCTAAACTGTAGATGTAAATAAATGCAATGAGGAAGACAGGAACTAAAATGGCTTTGAAG	338	3	2
TRINITY_DN70880_c0_g1_i1	CCAGAGGCGCCGGAGCTGTCAGACGAACCGCTCCCCGCTTTGCCGTAGCTCTGGCAGTTGCTGCCAACCGCTGCGTAGAATGGGCCGGACCCAATCTTCTGGACCGTCTGGCCGGGGTTGGGGAAGATGACATCGCCCGATTCCTTGGTACTGCAGCTGGATCCCTGGGGGACGTTGGCGACAAACATGTCTGGCAGCTTGTTGTATTCGTCCTTGCTATCCGATCCGCCAGTGACCGTAATCGGGGCGCAGTTCATGTACATCTCCCGGTTGCCGATCCTGTTGAACCATGTCCACGCAAAGGTGGCCTTGCCGTTGGGAAATCCCTTTGGGATGGAGAACTTGAAAGTAGAGGGACCACCATCTGCACCTGGACATCCTCCTTCGAAGCTCTTGATG…	694	1	9
TRINITY_DN70898_c0_g1_i1	ATTAATATGAAGAAGCTAAGCATTCTGTCAAAATGTTTCTTTTTTCTTTGTTCTTATTTTTATATAACTATTTTGTATGTGTCTCTTTCTAGCAAGTGTCCTCTTTTATGCTTGAAAAGCATTCATACTGACTTATCATTAAATTATTGATGAATTGAACAGTTAGCTGGCTTCACTTGCTTGTTTCAATTGCATTTATTCTAGTTTCACTTCAACATCTTATTGCTAAGTTTTGGAATTTTATTGAGTGTTTAATGTCTAAATATTAGTGTCTATGATTGTTACTTATATTGATTGTCCAAACACTGGATTTTCCTATGCCTGTGTTCCAGGAATAAATATACATTTGTTCTGAGATCATTCACCTATTACTGACATAGTTACTCAACTATTACTGAC…	2005	49	24
TRINITY_DN70848_c0_g1_i1	GTCCGTGGACTTGACCGCTCCGGGGAAATCCTCGGTAAAAGGAATCTCTAGATCTTCTAGTTGTTTGGCTAGGCGCTGATATAGCTCGTTGCCACTGCGCTTCGGGTAGTATATCGTCGGTTGGTAACCGTATTGTCGAAGATGTCGAGCAGCAACCAGTCCATCGCCCCCGTTATTGCCAGGACCGCACGCAACCAAGACACGGCGACCACTGCTCGGAGGATGGACACGGTACACAGCTTGAGAGACGGAAAGACCAGCCAGTTCCATGAGCTGATCAAGAGAGAAGGCGCCGGTGCTCATGAGTTCCTTGTCCAATGCTGCCGCCGCCTTGGCACCGAGGGTTTTGAGCACCATGTTGATTTGTGTGTACTTCGTTCCTGTGGTCTTTTTTTAAAC…	412	0	8
TRINITY_DN70839_c0_g1_i1	GGTTAGGCTAGGACCCTCTCTCATGCACAGATATTTAACCATGAATTCAGTCTATGGCAGTCTTCTGGTTAGCCATGAAATGGGTGTACAGAAGGCTTATGGTTGCTTCAGGCTTAAGTGCAACAACTCAAATTTTAATTTTCACTTGTGGTGTGTAGTGGGATGAGGGTGAGGTGAGACATCCACTTGACAGTTACGAGGTCAG	205	2	0
TRINITY_DN70854_c0_g1_i1	TGGATAAATACATTCCTGCTGGTAAAAGCAAAAATTTGCATTTAGGACAGTCCACGGTAATTAGTAATTGTATGAACTAAGAGCTGGTACACTGTTTGACATCAATATGCTGAGAAGCATAGGCAAGCACATGGTTACACACGCAATATATACGCTGCATGCATCAATAAGCATGTGAACGCATGTGCATCAATAGGTGCATGTGTGAGCATATGTGCTTGACTGTGTGCATGCTCCAGAGCATTAGAGATGAAATTCAAAATCAAAACTTCAGGAGGCTTTTCATCGAATCTCACCTTGAGGTCACTTTGTTATATAAATTGAGTCAATTGAACAATATTTTGGGTGTTAACCAAACATACACTACATGCCTAAATTTACACAATACCTGCTCATGCA…	1180	18	12
TRINITY_DN89092_c0_g1_i1	GTCCACTTTTAGGGTGTTTTGGTCATTCTGGTCTAATAGGCTAAAGCGTTGAAGGTGAGAATAATGACATGAAGATTTCTTAGACTTAGTAGCATGAGAACTTCTTGGTCGAGAATTTCGTTGAATTCTCAAAGAAGATCTAGGATCACATTCATGAAGAAGTATGGGTTGGAGGAGAATGAGATCTTCTGGGGTTACAAAGATGGCTAGAAGGTAATTTGTTAGATTCTATAATGTCA	239	2	1
TRINITY_DN89003_c0_g1_i1	GCCATGGGGTCAATCCACAATATCATTCATTCACTTATACTAGCACCACCCGATCAAGCACATTGTTTTCAAGACTACCCATGAGAGCCATCAAGTGAGCTTTGTCTCCTACCATGCACCTTATTTGCTTTGAAAGTGATCTATACTCTTATATCACTTATTAGGGACAAAGAATGTCAATGAGTTATAAAAGAAGGACATCCTGGTGCATGAGGTTTTTACAATTACAGGATTTGAAGAGAACATAATGTATATAGTTTTATCTCTGTTTTGTAGAGAGACTATTTTTATAACTTAATCTTATGATTTTTAAGTCACAATGAGACAACCATACTGCTACATCAAGATT	349	4	1
TRINITY_DN89028_c0_g1_i1	GATTGGGGTCCCCCAGTATCTCTGGCGACTGACGAGCCAGTCTCGCAGTCGCCATTTCTCGACATGCTTCGCGACCCCAGCGGCCTCGAGAATCTTGAGCAGCATTTTGCCGCCTTCTTGTGATGATTTGCCCCTGAAGGGCCCACTTTGAGCCGTCATCACGCCGTGCTCCAAGAAGGGTTCATTGTACACGGCTGTTGTACTCTCATCATCGGA	216	0	1
TRINITY_DN89076_c0_g1_i1	GGAACCATCACAAGTGTCCACTAACATATTCCATTACATCAGTGAAGTGTGGGAGTTTATATGTAATAAAATTTATGAAAGTCCCGAGCTTTTCCTTGAATATGCTTTAATTCATGGACTCTCTTTCACTATCTACACATATGTAAAAGAGTCTCACCCATAACCCTTATGGTTTTTTTGAGAGTCCACAAGTCTAGCCTTACACAAGTGTTTTTAAAATGAT	223	1	1
TRINITY_DN89064_c0_g1_i1	GGTTACATGAGGTTAGTAGATGGATGTTCACGCATTCACTTTTTAATTGTCCTGAATTTGGACTGATATTATTTGCAAGTGATTCTTATTATTGAACTAGGTCCACATGTTCTGAAATTTAGAGTCCAGAGATTGGTTGGGGATGGAGGGAAATCCAGAAAGAAATAAGATATGGATCTTGAGATTGGGACAGACTCCCAAGAGTTGGATCTACTTAAGGTATGCCG	227	1	1
TRINITY_DN89031_c0_g1_i1	GCTTATTTACCACCAGAGCGCCATCCCATTAGAAGCTACAACAAACTTAGTGATCGAAAGATTGGTCCACTTGAAGTACTTAAGCGCATCAATTCTAATGCATATTGACTAAAGTATTCTTCCCACATGAAAATACATCATGTGTTCAATGTCTAGTACTTAACACTTTATATGGAAGATTCTTCCAATAATGGTGATTCAAATTCGAAGACAAATTCTTTTAAAGAAGGGGGGAATGATGCAGCCTACATTCAAGACCAAGAACCAACCCAAG	274	0	2
TRINITY_DN89013_c0_g1_i1	GTGCAGAGTTAGTGTACTGTAGGTTTTCCTACCCACAAACTGAACTTGTCGGTAAGCCTCTCTCTTGCCCAAATTTGCCTTCTCTAGGGTTTTAACATCAATTCATAAAACATTAATATGAGGATTCCATCATAATACCTATTCATATCTTTCATGGAGCATGACTGACCAAACTTATGCACTATAATCATTTCTATATCATTGGGAAAAAGGCTTGGATGATTGACAACAACCATGATTGCATTTCTTGGGTCCTTATTGTCTTGGAAATGATTTAAATAAGTTGAAATTTCAGATAAAAAATTTGCCTCAGACAAGAAAGGTGTCAATAGCTTCACTCATACAAAAGCAATTTTTCTCAATAGACTCCCTTAATTTTGGAAGTTAAAAAGATCCATA…	437	6	4
TRINITY_DN89043_c0_g1_i1	ATTATACCAACATTTATTCTGATTCTTCGGACACCCTGAAGTTTATATATTAATCATACCTGGTTTTGGTATAATAAGTACAACTATTTCTGCTAGTTCTAATAAAAGTATTTTTGGATACATAGGAATGGTTTACGCTATGATGTCTATTGGTATATTAGGATTTATCGTTTGATCTCATCATATGTATACAGTAGGTCTAGACGTTGATACAAGAGCATACTTTACAGCTGCTACATTAATTATTGCAGTTCCTACAGGAATTAAAATATTCTCATGATTAGCTACAGCATACGGA	298	0	8
TRINITY_DN89021_c0_g1_i1	ATTTATTTATTTTTGTTGGCATCTGTTCCAACCAAGTGCTAGCTTACGTTTCCATAATACAAATAACGTATCCACTTGACGAAGTAAATTTTCCTCTTGGATAGAACGGAGTGGCTATGCAATGTGTCTAACATTAATTCTGCTTGCAAGTGCTACTATATGGTAGCACAATATTAATGCTCACTGGATGAATCTCGCAGTGTTGTCTACATTGACATAGGATCACTCTGAT	232	3	0
TRINITY_DN89036_c0_g1_i1	TTTAAAAATCCATATAAAAAATATAATCATTTCACCATCACAATCTTTTTTTTCTAGTGCTTTAGGTGTAAGAATCTGTATGCTTGAGGTTTCACAAATGATGTAATAGAAAATATGCCTTCATTTTCCTTTGAATTCAGGATCCAAATCAATAAAACAATGAGCATGCACAGGTCATCTAAGTTAGATAAAATCCATCCATTAACAATGTGTAAAAGATGTCAACCTGTATTTGAGATTCTTTCCAAGAACCAGCTTGAA	261	4	3
TRINITY_DN89084_c0_g1_i1	GAAATTTATAGTTAGTTTTGTGAATGGAGATCGGCTGATGTAAAACCAGCTAGATTCCACTTGTGATTTTTATATTGCAACAGAGATAAGCTTTGCTAAGAAGCATTGTGAGAGGAGTCCTCTATATTTGAGGAATCCTCTGAATGTTAAACTACACATTTTAATGAGTGTGATTTTTGCTCCACTGTGCTAAGTTATTATAATTTTACTTAACATTTTATAAAAATCATATGAAGTTGCTG	242	3	1
TRINITY_DN89081_c0_g1_i1	AACCATGTCTCACAAGACCACATCAAAGTTCACTCAGCTCGGCATTCTGTCAGCCAAACTGCACAACAAATAATGCTTGTGAAATATGAGCTCACACAATGGTGAAGCTTTGTGGCTTTTCTCAGAAAAAAAGAAAAGAAAAAAATGTGTATCTGAACAAAGGTATAATGTGTGTTGTGATCATTACGTAGTAAGAAATGTAAACAGGAAGATATCTAATTCGGTGGACTGGACTCCCTACCATCTAAGCCAAGCTCATTGAAGAGGATGAAAATGTCA	279	2	3
TRINITY_DN89057_c0_g1_i1	ATGTTGTGTGTGCACTACAAGATTTTGGTGTTGGTTTCAGTTTGAAATTCTAAGTTTCTTACTTTCAAAAATGATTTGAGTATATAAAGCAAGTAGTTTAAATTCTAAAGAGAATGGAGTATAATAAATTGAGAGCTTACATTCCCAACATATCACACTACTAGTAGGATAGTCCTTCTTAAGTATTAATATCAATCACCCGTGAG	206	0	2
TRINITY_DN89034_c0_g1_i1	GGAAAGCTAACTATGTACCACTACATGATGAATTTATACCACTAATTTATCATCTAAGTACTTTTTTAAAGTTGTACGTGCTTTCTTGTTGTTAGGATGCCAGCCATTAATGAGCGGGAGAAGACATGAAGAATGGAAATTCTTGGACTGAGGGATATTTACTTAAAAAGAATGTCCCAGTACACAAGACTCCCATCATTGTGGGGTTTGGGGAGGGTATGATTTAC	227	0	3
TRINITY_DN89024_c0_g1_i1	TGAAAGTCTATATCAAAGATTAGCAGGTGCTATGTTAGTCAGTGTGCTGAAATATTAGCTGCCCTCATCTTTGCAAATAGAATTCTCATCTATTTGGTTGATGATTAACATGAAAGTATATGATCCATAATGCTAAGTGTTAGAAGCAAATTAATGAACATAGCGGATGTGATGCTTTAATGCAGTGAAGAGTGGCTTAAAAGAATGGATGGGAACTCAGCCGCTATTAGGCCAATTATGGAG	243	3	0
TRINITY_DN89030_c0_g1_i1	GGTTCCGTTGGTTGGTTGCAACGGTGCCCCGGTCCCAGTAGCCAGGGCGATGCTGCGTGTGGTAGTCCGCGTCTCTGTCAAGATCGTGGTAGTCAGGGTCAAGGAGGTCGACTCGTTTCCACGGCTGGGAGGTGTCGAGGTCTCGCCCTGAATACAGCCGGCGTCAAAGTACTTGACATCGCTGCGCCGGTCCTCGTCAAAGTTTTCGCCGAGGGACAGGTCGAATAGCATGCAGGCCTCGTCGCTGAAGCCAAAGCTCTGGCAGCGCTCGCT	273	0	3
TRINITY_DN89078_c0_g1_i1	GGCATTAACTGTGCAACAGCAACTTTATTTAAGTTGTTCTTGGAAAGTTTCTTTACTCTTCTTTACTTGTTGAGTATGTTTAAATAAATAGCTCATTGAGTATAGCAAATCACATTGATTTCTGTGCTTAGTTAAAATACTGCCATTCTGGTGTTAAATATGTATTCAGACCTGTACTGCTTCTAAGAAAAATTTCCATTTATGTACTAAC	211	2	0
TRINITY_DN89085_c0_g1_i1	ATAGGGTACTGGTAATGGATGAGCATGCTTGGTGGTTCCACGGGGACTCTTGGAGTCGTATAGGGTTAATTGGAGGATTTTTTCTAGGGGAATAGGTGTTTTCAGTGGTAGTATAAATTGGGTATGTAGGCCCCATTGTCTTGTTGCTGTGTAGTTTTTATTTTCGAGTTGGCACTGTAATTTAGTCTTTTTCCGTCCATGATTTTTTGGTATTCACTTGGGTGCTCATTATAACTACTGACGTTTTTGTCCTGGATAAACTGACCAATGTAACCATTCGCAACCAATCTATTGCTGATTTGCTGAGTTTTGTTAATGCTTCCGAAGAACTAATTTACTATTTTTTGCATACTATTGTGAGA	362	1	2
TRINITY_DN89026_c0_g1_i1	GTCTGAAGTTTCCCCATTTCCAGAAGCCGCACTGCCAACGTGTTTGCTCGAAATAACACATGTTCGAGCAAGGGGTGGGAGACCAGCGGCTGGCTGGCTTCTTAATTGCTGAGGCGCGTTAACCAGCACAAGACAGGGCTGACCCACTAAGTGTGTGACGGTTTCAAAATATCTTCGGAAGTGACGTGAGGATGGGGCTTTTGGGCGGCAACGTGCT	217	0	2
TRINITY_DN89008_c0_g1_i1	GTTCTGTGTTCCATCGCAGTCTGAAGCAGACGCGGCTCTCCTGTAGGATTGATCCTGGGTGCTCAGGTCCTTAACCCAAAAAGTCTTGGTGTGCGGCTTTCCAGTGCTCCGCCCGTGATGATGAGCCATGGGGATTGAAAAGTCCTAGACGGCATGTCTCGTCAAAGCATACTCCGCAATGATAGCCAGAGGGGAAGTAGTCCCGGTCCAGACTTCCAGGTGTCCAGTCCGTCCAGTTTGACTTGTCCTAAGGGGTCCGTGCTTCGAAGGATCCAG	276	0	3
TRINITY_DN89011_c0_g1_i1	CGATCTCTTGTCAGATGGGCTTCCACAGGGCAGCTAGATGCAAAAGAGTGAGGAAGTTATCCTCTTTTCTAGGCCAAGGAAGAATGTTGAGAGTAGCAACGTCTCAGGCTGTTGTTTCAGCTGTGGTGAAGAAACTTAGGTGACCTTCTCAATCCAAGAAGCAGCTTCCTTGTATGGAGTTTGTGTTCAAGTAGAGTGGATGGAGTGCAGACTGCATGGAATGCAATGCTTCTTGCAGGACGCGGATTATAGGTGGGGCCATGTTGAAAGGGTGAAGAACCAGG	284	2	1
TRINITY_DN89073_c0_g1_i1	GCCCAAGACTCTGAAGTATTAAGCATCTTTACATGAATAAGCTTCAACAAGCTCTAGATAGCCGTCGGTTCATACTGATGGCATGATTGTGGGGTCAATAATCGGCGTACGGTTTTCAACAACGGAATTGGGTAGCTAAAAAGCGCTTGGGAGAGGAAGGCGTCTTTCAACACGAGGCATCAAAGATACCACTCAACGGGCATTTCAGGTCGGAGTTCTGCTAGATTTGCTATACAAATACAGATACACACCAAGTACTCGAATATAGTCGGGCTGGAGAGACAGCCGTCG	291	0	2
TRINITY_DN89007_c0_g1_i1	AGCAATTTCGAGATGAATGACTATGATCTATTAATTTCTCAGTTCATTGTTCTTTGGAAAATTCATCGGAATTGAAATGCCAAATAAATTGAACATTAACAAATTAGATCTTGACAATTTTATAACTACTGTTGAAAGCTCTAAGCTGAATGGAGTTGTGCTAGAGATGCTATTTGTGAAAGTGAAAAAGCTTCCCTTAAACTTGACTGTTGTTTGAGCCTTTTTTTTTTTGGATCAATGAGATCGGAAGA	251	2	6
TRINITY_DN89044_c0_g1_i1	AGTCTACGTTGGGGTACTTATTTACTTTTGCAGGGGGAGCCATTTCTTGGCAATCTAAGCTGCAGAAATGTGGCATTATCAACTACAAAAACCAAGTACATTACAGGTACTGAAACAGGAAAAGAAATGCTATGGTTGAGTAGATTTCTCAAAGAGTTGGATTCGAAACAAAAAAAGTACGTGGTTTTCTATGATAGTCAAAGTGCTATGAATTTGAGTAAGAATTCTATGTACCATTTTCAAACAAAGTACATTAATGTTAAATACCATTGACTGCGGGATGTGAGTAATAACCAATTGATGAAGCTGAAGAAGATTCATACGAATAAGAATCCTTTGGATATGTTGACAAAGGTGGTCTCCAA	365	5	2
TRINITY_DN89006_c0_g1_i1	GATCACCATAGAAAGTATGAGAACAAGATGAAGGAGAGAACATGATTAAAAGACTGGATGTGCTTATTAATTTTGTCATATTATCTTTGTGAAGTTGTATACTGATAACATGCTTCTTTTTGAGAAACTAGTTTTAGTAATACTGGCAAACACTTAACGAGTGTTGAAGATCATGCTAGGACAAGAGTTTAAAAGAAGAGGACATACCACCAGACAAACCCCAATACAAAGTCTCTATACATCATTGTTGCCCAGCAAAACAAACATAGGAACCCAACAGAGTCTAGAGCAATTTAGCCAAAAAGTAGTAG	311	3	0
TRINITY_DN89016_c0_g1_i1	AGCAACAAAAATATTATAAAAAAAAAAAAAAAAAAATCTCCCCATCCACTACATGGCTACTGAAGGTCTCTCAAATGGTCTCTGATGATGAAAACCACACAAGTCAGTGCATATGAAATTTATTTTCACTTTTTTTATAAACATGTCATTTAGAGGAGTTTGAGTCGAGTTAGAAATGTGGTTCACCAACAACACTTGTCAAAGACATGTTCGAAGCACAACCCCAAAACCTCTCCCCACGCGCCAGGAGGACCAACACTGGTTCATCACAGAGCAAACGCTCCA	285	5	3
TRINITY_DN89067_c0_g1_i1	TGTTGGTACACTAGGACGTATTGTTCTTCCAAAGAAAGAGGCAGAGGCATGCCTTCCAGTTCTTCTGTCCAGGGAAGGTATCTTGATAAGCATGGAAGATCTGGATACCTCACAAATTTGGACCTTCAAATACAGATTTTGGCCCAACAATAAGAGCAGGATGTACATACTGGAGAACACTGGTGAGATCATCTTTCCTACACACTTAATTTGCCACCGTCCATTGTTATCCACCGCTAGGTAAGAG	247	0	2
TRINITY_DN89087_c0_g1_i1	TGTTTTTCAATATTATAATTGAAGATTATTTTTTCATGGTTGGAATGCTAATGTACTCACTTTGATAACTTTTTAAGTCCTGGTATCAGAGACTTAACTATTTGAACAATCACAACTCTTTGAAGCTTAGGGAGTAACTTTTAAGAGGCACAAATCACAAATTGAAGAAGAATGACTCTGATTGAAGAATGTCATGTTATATCTAGTCTACCCAGCAATTTGGCACCATTGATATATTGTTGAGCTTAGTTGACACAAAATGAGCTATGTACGTGTGTGTGTGTGTGTGTGTGTGTGTGTGTGTGTGTTGTGTGTGTGTGTGTGTGTGTG	330	3	1
TRINITY_DN89062_c0_g1_i1	TATGCTCAAGCACACATGCACACACACACACACACAGCATGCATGTCGGAGTGTTTAAACCATGTGTTTTGCTTGTGCATCAGCAACAGTGCATAATTTAAAGGGTTAGATATGCTAGATTTATCTAACAGCCAAAATTTGAATGTAGACTTTAGTGACATGTCCATCTATTTGTTTTCACCAATAAGAAGTAGTCTACATTTTGTGCTTTTTCCAGATCGGAAGA	226	1	0
TRINITY_DN89042_c0_g1_i1	TAAGCTGGTGCAAGGTTAATGTTTGCTTTCTCCTCTTGCTTTCTTCTCTATTTGATTTAAGCTTGGGGTGTAGAGCTAGTTAATGTTTGTTGTTTCATGGTAGAAAAATCTATCAGTGATTAAACAATATCAAAATGACTGTATTTTGGTTGGAACGAAAGTCTAGGATAAATTGTTGTTCTGCTAGTGTGATGGAACAATTTGGATCTGAAGTTGAGATACCTAG	226	2	3
TRINITY_DN89001_c0_g1_i1	AACGAAAAAGAATATTTATCATTGAGAGGTTGGCACACATTGAAAGGAAAAAGAAGACAAGTGGTTGCTTTGGCACAAGGAAACAAGAGAAAAGACAAGTGGTTGCTTCACTAAAATGGCCAAGTGCCCTAAGGTCACCATAACCATGCCAGTACACAAGCAAATTTTATTTCTTATTATTCTATGGTTGTTGGTTTCCCATAATTGTGACGAGCTTATTATCAATTCATG	231	3	1
TRINITY_DN89022_c0_g1_i1	AGTTTGATAGAAAAGTTTGTCTCGATTGATGATTGATGATATATTGGTTGTATGCAAAAATATCATAGATTGGATGGGTTTCTAGTTGTGTTACAGGAAGGCATATGGTTAAGCAGAAGGACAGAAGTTTGATACCTTTCATTTTTTTCTAGTAAGAAAGGAAGTGTGGGAGTTCATAGGTGTCAAGGAATTCCGATCCTTTTTAG	206	2	0
TRINITY_DN89071_c0_g1_i1	GTGCACTTTTGAGCAATTGAGTGATCAATTCAAGTCTTTATTATCTGATTTTACAGTATTTTTCATCTGAAGGGGATATGGAAAGGTCACATCGACCTCCTTTTGCCTTTTTATTTTTCCAGCTTACTCACAAAAGTTGTCATTATAGAGCTTGATTGTCCAAACAGCTGCTTCCATAATCTTGGTCATAAAAGATTGGATATCATCTGTGAATTATTCTGCCAGGAGATTTTGGCTTTGATTTCCTGGTGAATTTTTGAATATTCAGGGTTTGAACTGCTAAAATAGAGCTGCATTCTATTATATTTTCCGTCAATTTTTAGTTCTTTCAATCTGAATCTTATATGCTCCAACTAATTCACTAGTTCCTCTGCAAATAGGCT	383	5	5
TRINITY_DN89063_c0_g1_i1	GCTAATTCTTTTGCAATTCAACACCATAGTCTTACATGAAGAGACACATGCGTTGTATTCTCAATGAAGTTTATGCTTTTGTATCACTCCATAATCTAATTTATAGTGTTCGGTTAAGTTCATTGTTACATAGAGAGATTGAGCATGACAAATTTTGAACTAGTGCAAGCTAACATGAACCTATTGTATATTTTGCAAATGTGCAAGCTGTTGGTACCCACCCTGGTTGCATGTGACCGTGCATATGCGATGAAAAAGATACGGAAGAAAAAAGCTCTCTGCTCTAAACCTGCATCATATCACTTATGGAGCTTGAAGTAGAGCCTGTTGACCGCTTAATTTCTAACTATGTATACTGCAGAGA	364	4	1
TRINITY_DN89023_c0_g1_i1	CAATCCTTTGGTCTTTGGGTGGCAATAATAGCTGTCATCTACGTTAACATTTACTTGTGCAACTAGATGAATCAAAAATATGAAATTGGTAATCCAAACTCTGCCGTTTGTCTTTCCCCATCGTTTAGAGATTAGACCCAACTAGCAAATGCCGTCGTACCTATATTTCTCCCGTCCAACAGAACGATAAAGGAATAAGAAACTTTGGTTCGCCAAGATCTCCATTGTAGATAAGCCATAGCAATGCCTATACTTCCAGCCACAAACGAAGACCTCTTACCTGAAACGGCACTTGGACCTGCTTGCCTAACCACAAGAAAATGAG	325	3	2
TRINITY_DN89039_c0_g1_i1	AATTTAAGCGGACGCCTCCTGGGCCTTCCTGCCCTTGACACCCCTGGGCTTGACGGGCTTGTCGGCCTTGACGGGCTTCTGGCTGTGCTTGATGGCCGAGGCGCGGGCAATGGCCTCCTTGTTGAGGTCGGCGCGGTAGTGGCGCTTGGTGGTGGCGTTGACGATGCTCTTGTAGGTCTTGCGGGAAGAGACGCTGGGGCCGTAGGTCGAGGACTGGATCTGCGAAGCGGGCTTGTTGGCCTTGTTGGCCTTCTTGACGAGCAGCTCGACGCCGCCGTTCTTGCCGGCCAGATCGGAAGAGCACACGTCTGAACTCCAGTCACACAGTG	329	0	4
TRINITY_DN89027_c0_g1_i1	TGAGAATTATGGTCAAATGTACCGTGCATCATTGTATGCTTAATCTTGCTTCATTCTCTAGTTACTCATGTGCTTGGCTTAAAAATATGTATTTTACTACAATTTTCCTGCAATGAAGCATATCTTCTTGATCAATTTATGTGAGGCTGGGACGTCACCTCCAATCCAAGACATGCTAGATGAAGACCTGTAGGTTTATGATAAGGATGATTTTCAACACCCATATGACTTGTGCTTTTTGAATTCATTTGA	252	1	2
TRINITY_DN89040_c0_g1_i1	AAGAGGCGGTCACCATTTACTTAGGTTTTTTTAGATGTTCATCCCCCTTTAATGAAGTTTTGCAGCCCAAGTTTTCTATTTGGTAGACTAACATCTGTAAATACATTTCGAATGTTAAGGTTACCCTGTATCTTGGCATAAAACCATTTTATGCTCTGTATTGCTAGTTTGATCATGCTGGTCTTCCTGTTGATATATGCTTGTTGAT	208	1	1
TRINITY_DN89054_c0_g1_i1	CGATCGTTCATGCCTTTGTTCTCCATGACCTCTTCCCCAATGACATCTCTATTGCTATTACAGGGAGAAGGAAATCAAGTGAGAAGCACTCTCACACCAGATCAACAAGCTCAGAGACCCAAGACATAGAGGCTTGTGTTTCACTAGATGCTCCAGGACACTAGTCCTGCTATACCACACAAGAACTAGCAAACGAGACGGCTAATATAGTGGATAGTAAATCTCATGAACTTTTGTGATCGCCTCTATTAGATTTTGTTGCGAG	265	4	1
TRINITY_DN89080_c0_g1_i1	CTAAATTATTCGTAATGTAAAAATTCTTAATTATTTAATTTAATTGTCTCCTCGAATATAGAATAATAAGAAAAGTAAGAAATAGGCAAAGCTTTTGTAACATTGTTTGTCACAACAAACTTTTAATGGGGCTAAGCAAAGAAAGTAAGAAAGAACATAAAATTAGAACACAAACTGAAACTTGGGTTGTCATCATAATTCTCTAATATGGGTTGAAACTTGGGTTGGATAGCGTTGGTCATGCCTTTCAACTGCAACCTGACACAAATTGAATTTGGG	279	0	3
TRINITY_DN89098_c0_g1_i1	GATCTCTTGATCTCCTCATTTCTAGAATTCTATTTCAAAAATTGAATGCAATCATTAGATAACCTCTTTCCTCTAAATTGGAACCTTTCAGGATGTTTATGAGGTTTGTTGAGTTTCTCTGAGAAATGGTTAACAATATGCTCTGCTTTATCAGCCATAGATATAATTAGTGACCCATCTGGTTTCTCTAACTGGACTATTTTATTTCTGAC	212	2	0
TRINITY_DN89051_c0_g1_i1	GTGTGCTCTTCCGATCTTAGCCCTAAACCTCAACAGTTAAATCAACAAAACTGCTCGCCAGAACACTACGAGCCACAGCTTAAAACTCAAAGGACCTGGCGGTGCTTCATATCCCTCTAGAGGAGCCTGTTCTGTAATCGATAAACCCCGATCAACCTCACCACCTCTTGCTCAGCCTATATACCGCCATCTTCAGCAAACCCTGATGAAGGCTACAAAGTAAGCGCAAGTACCCACGTAAAGACGTTAGGTCAAGGTGTAGCCCATGAGGTGGCAAG	278	2	0
TRINITY_DN89025_c0_g1_i1	AGTTAAGAGGCAAACAAGCTAGATCCAATAAAAGATAATACTTTCGCCTTTAGATGTGGTTGCAATTTTCCAAGTTTTCGAACTAGAACCCTTAAATTCGTGATATTGTTTTTTCAACAGCTAGAGTTCTATTGGTCTAAAATGACTGGTGGAAATATTTTAGGAAATACTAAACATTAAGAGCAACAATATGTCTCAAAACAACTACTTATGTCACCTTGGTTCCATCATATACCAGATGTTCATCATGTTGGTGCTGAATAAGCCCACAAATAAAA	278	0	4
TRINITY_DN89012_c0_g1_i1	ATTTGTTCCTATGCATCTTCTCCTAAAATTGCTTCTTTAGTCTTTCCTCTGGAGCTTCTTTTGGTGCATAGTAACTAAAGTTGTTAACGGTCTTCATACCACCATCTTAACTAATATTTGTTTATTAATTATTTGTTTGCTCCTACAATTTTCTTTGACAACCTTGTCCATTAAAATGCTACTGTCATTTATTGCATGTATAAGCTTGTAGGTATTTGGTAATTCGTCAACTG	233	3	0
TRINITY_DN89041_c0_g1_i1	TCCGATCTAAGATCACGAGCTTCCTCCTCAACATGCTTCTTCAGCGCTGAAGTCAAACCATCCTACATCCAGAAAATAAAATTTTTAGACAGGCAAATACACAAAAGAATAAGCAACCACAATCTATGCTACTTATAAAAAGCATAAGGGTTTCCGCCATCACAAAACTTCCATATTCCTCAATTACATTAGAATTTTTGCCATAAATACACACAAAATCCCTATATATACATAATGTTATAAGAGTTCCTGTCTGAGAGGGGCCCTCTGAAAGTGGCCAGATGCCAGAGGGTTTGCATTGG	302	2	0
TRINITY_DN89079_c0_g1_i1	GTTGCTTATATTAGATGACATTTGGGCTTGCACTTAATGGAAGGAGGTTGTGAGTTGAAATAGAGCTTACAAGTTCAAGCTATGCCTTTCTTTGATTTCTGATGTGGCTTCCCCTACATCGAAGTTATTGTGATTGGCTGGTTGGTTTCCACATTACTCAATGGAGGATGCTAGATGTGTACTCGCCATAGTTGTATTCGTCGTCCCAGTATTTACTCTTTTGAGCAATGGTTCAG	236	0	5
TRINITY_DN89097_c0_g1_i1	GGTCTATTGGACTACTTTCAGATGAGGACAAGGAACCAACACCCACTCAGCTGACAGCTAGCTACCAATAACTGCAATGGAAGATACAATCAAGAAGCTGCTTAAAGGACCAGTAATCACTATTCAGATCACTTATATTCAGTTAATTTTTTGACTGAAGCACGAATCCTCTCCATTTCAAAGAAAATGATACACAAGACATG	203	1	1
TRINITY_DN89029_c0_g1_i1	GTTCGGAATGTTCGACAATAATCAAATCTATAAGATAAGGGTAACAAAAATAAGAATGTTAAGAAAGATTTGTAGTAGGGATAAAGTGAGTAATAACCTAATTAGAGGAAGCGTAGCAATGGCTCCAATTAAGGACAGTTTAAGGAGATTTGCTTGAGATGGTTCACACATATTCAATAAAGACCAAAAAGTGCTTCTACAATAAAGAGAACTCATATTTCTATGAAGGGGCCAAAAGGAGAGGAAGACCAAAGATGATATAAATGAAAGTGGTGAGGAAGGATTTTAGGAATATG	296	4	1
TRINITY_DN89093_c0_g1_i1	GGAAAAACAGGTAGCATTGCATTATATTGCAAACATACTAGACTTGGGATTTTTGAAATGCATAACAGTCTTAAATATTAAATGAAATTATCTAAGGATACAGGGAAGGACCATTAAATTGATCTTGCCAAAGCTAGCTTAGATAGATAGGGTTGTTGAGTAGATTTAAATAGTTTAAAACTAATTTGATGGAATGCTTAATAGATATGTCTGGCGGAAAACGTA	225	1	1
TRINITY_DN89099_c0_g1_i1	AACTGAACGAATTGAAAGCGTTGAAAAAAAAACACGAAGCGTTTGAGAGTGATCTAGCTGCTCATCAAGATCGTGTCGAACAGATTGCCGCCATTGCGCAAGAATTGAACGCGCTGGAATACCACGATAGCGTTAGCGTGAATACGAGATGTCAACGTATTTGCGACCAGTGGGATCGTTTAGGTAATTTAACGCAGCGTCGTAAACA	208	0	2
TRINITY_DN89004_c0_g1_i1	ATTTTCAAAAAGTTCTGTTCTACAGCCATATATGATTGATAGTAAATAACGTAGAAACGTAACTGATGGTGACAACTTGGTAGGCTCTCTGTTGATGAGAATTGGAAGACCCAATTGTGATTTTCGACCACAAATATAAGGAATTGTTGACTAGTGTAAGAATATACTGGCTCTTCCAATATTCGCCGTCTCTTGGCTTGATGATTG	207	3	0
TRINITY_DN89070_c0_g1_i1	ATCAATCCCCTCAATGCAAGAAAGCTACAACACTAAAGGAAGAATCCTCAAAATCTTACCAACCTGTAAAAATGTGGCTTAGTGCATGGTCCAGCCTTATTGGTAAATGAGATTAGTGATCAGAAATATCAATGCCAAGATGACCCCCAGTACTTGCCATGTGGCTCCATGTAGTGCCTAAGTATCAAAACTTAGTAGGACCCTTCACGAAGAGGCCAAGTCTACAACGTACGATTGTTGGGAGCTGGGTGGAGCCACATCAACTGTGGCAGTCTGTATGGTCTGTGTGGTCCGTAGAGAACTTTTCATACCAATTACCCCATGATCCAAAGAACTTTACTAGCATTGTTTTGAATCTTGTATTTATCTTCGCTGGTCAGTCTGTTTGGCTTCCACCAT…	440	7	0
TRINITY_DN89048_c0_g1_i1	AGGTCAAATCCATAGTATTAGAATGTTGAGTATTTTTTTACTACCTTCATCTGTGTTGTCTCCAATGTTTGGCTTATCTTAGTCAACCTTGTTACATTCACAAGGACTTCCTTTCACAGGTGTCTGTAGTCTTGTACATTTATGAATTTTTCTAAGCCATTGTACTGCACTATATCCTTCTTCTTATATACTTATTTGTTTCCAAGTAATTCTATTTTATTTGCACATCCACCTTATCATCTTCATTTCTGCTATGTGGCTCTTGTGCTTATGAGCTACACTTTTGTCCACTAGGATTCATTTGATAAATATACAACCCTGCTATAAAATTTCCAAGTCTTACTAACATTTATCAGAACTACTCCTTAAGCATTCCCCATTTCATCAGCCTACCATTAT…	449	6	3
TRINITY_DN89017_c0_g1_i1	TGCAGTGCAAATATAGATTTCGCAGTTCGTTCATCAGATGATGAGAGTCGTCGTCGATCGATCGTCAGCTAATTAAGCTAAGAGCAGCAATTGAATTAAGGCGTTGCTTGTTTGCAATTTGAGTAGTACTATTGCGAGGCATCGAGCATCTTCTTGTAGTACTCCTCGTCGTCGATCCTCCACAGCGAGTAGTCGGTGCAGAATTCCCAGACCGGCGACGGCGGCGAG	228	0	3
TRINITY_DN89058_c0_g1_i1	TTCATAGGTCCATGTGCCTCTCCACTTTGTCCAAACCTTATTAAGAAGTTTCAACCCCCAGACTCCTCTGATAATCTAACCATCACAAAAAGAGCTATCACCAACCAAAAATGCTTTTGCTACTAAAGATTAACTTCAGAAACATCGTTCTTATTTCTTTGCCTAGTTCTGTGAAATCTAGTAGCATAAACTCCAGATTCCAACTTACGTTATGTCTCCAGCAGTCGACGGAAAACCATACTCATCAAATAAACGCATAAGA	262	3	1
TRINITY_DN89035_c0_g1_i1	TAGGTAACCAGCAAAGGCAAAAGTCCATCATAACCTCTTATTTAAGTGCATCTCAAGGTGCATAAGCATGCTATAACAACCTTATGTTAAGCCACACCGATAGACCAAGCATGACCATCTCCTATATGATAAGGCTGAAAGCATACCCACGTTAATCTCTCTATAGGATTTGTTGTGTGATATAACATGGGTTTATGACACTTCGGGAACTCCAAATCACCAGTATGCATACATATATGTACATTCAGTTGACATATAACAATTTCCTAGTCAATG	276	2	1
TRINITY_DN89082_c0_g1_i1	GTACTTATCTTTGAGCACTCATAAGTTTGGCTCAGCTATATCCACTAATAAATGAAGATTTGACAATTTAAACTGGCCCAAACATATTTCCCATATGGATTTTGTACTAGGGTATTGTCATGGTTTAGATTAAGTTTCAAACTTTGATTTGTCTGTAAGCACAAAAGATGAACTAAGCTCCTGTAGATCATTTTTGTTCTTTTCCAGTACAAAATGAACTATGAAATCAAAGAACTCCAAAAGTTTTGATGATCAGAACTATTAATTCAAGCTAGAAATTTGCTCTGCCCGGGAAGTATCAAACTAAATAATGA	314	3	0
TRINITY_DN89046_c0_g1_i1	TAGTGATCCACATATGCCACCTTGTGCAGCGTAAGCTTCGTATCAATCATTGATCTATTTGCGTCTTTCTTGATTAGTTCCTTTTTCCTGTATTGAGTATGTGTGGCTATAAAGAACTTGGGTTTCTTTTTTTCATTTGCTTATGTATTTGATGTTAAAATGTATCAAATGGAGGAAATTTGCTTTTATGTCTGCCTCTTGTCATACAAAATAAAAAATTCTACTGAATAATATGTTATTGAAAAATGTTGACGCATAACCTTTTTTTCTTTCAGCTTTGTGGAAATTATGGCCCCTGTCTTTTCCAGAAATGCTTGGCGCTGTGTCTGG	330	3	3
TRINITY_DN89000_c0_g1_i1	GATCTTATTATTCTATTTCCTAATTTAGGACCTATAATCTGTATACATGTGTGTTATTTTCAATAACCGTTAAAGTAGGGTTGGAATTTTGTTAACTAAGGAGATGAAAGAAAGAAGAAAGAAATAAAGAGGATTAGTCATAGATTCTTAGGCAAAAAAGTAATTTATGTCATTAGTTTCTATGCACCATTAAGTAGGACTAGTAGATGGAATTAAAAAGAAATTTTGAGAGAATTAGATGGGTTAATGCAAAAAATTATAGAGGAAGAAAGGATAATCATAGATGACGATTTAGATGAGCATCTGGGAAGAAGTAATCGAGGATTTGAGAGAGTAAGTGACGGTTTAGGGTTTGGGGATAGGAATATAATGGGAGATACGATTTTGAATTTTGCAG	397	0	4
TRINITY_DN89045_c0_g1_i1	GGCAAGGGAAGATGTGGAAACATAACCATGATAATCAAGGTCTGAGATGGTCATGAATCAGTCATCCCCTTCCAAAGATAAAAACACTAGTGTAATATGCCAATATTTGCCCAACGAGTTAGGAAAGATGTGTTAATATCTTATCTGAAATTACACAATCAATACATTTAGGTTAATACAACTCTTTTCTTATGCATTAATGGTACTAATAATTGCTCTCCAGTGAGAAACTTGCCATAACTTGAGGATTCCAGTAAAGTTTTTAAATTATGTATTTTAGAAGTGTAAAGAATTCATAAATGCATAAAACAAAACCTACAAAGAAAAGGTTAAAATTCTAGATGCTACTAAAGAAATAGAACAAGGCATATTT	373	5	0
TRINITY_DN89049_c0_g1_i1	AACGCTGCATCATCAGGCCATTTAAATTTGAAATTTAAATCAAATAACAAACTAAAACTTATATAACTGAACTAAACAAAAGCATTGACAAAGAGAATGTATAAATTGTAAAGGTATATGTTGGAATAGTCTCCCTAAATAACACTAATCTAACAAGAAGGAACATATGTCTCATATTACATGTATAGTCATTGTATCAATTCAGAAGGCATGGAAGCCATATAACAACATCCAAGGAGAAGTGAATGTCCATCTTTGGAACACCTACCTTTCTGACTGTATGAACATTGAACAATGGAATCCAGCAG	308	6	2
TRINITY_DN89059_c0_g1_i1	GTTGACTGGTATAGTGTGACTGAACTGCAAGAACATGTACATGTGGAATCCTAGAATCTCCACCTTGTTGAAGACTGGTGGCTACTGAAAACTTAAATGGAACAGCCATCATTGTTAAAAATAAGTGAGATCCAATGAGAGAATTTGCAGATAGCTTCTTGCCCTTGACAAAGAGGGAAGAAGGCTGTAATAACAAAAGAGCCG	204	1	1
TRINITY_DN89020_c0_g1_i1	ATGGACTGAAAATGGACTCACTCAGAAACTCACTTGATTTATGTCCCTGTTTGTTTATATCTTGCTTACTCAGTTCTTGTTTTTCTTGTTCCCTGAATCAGTAGCCCTATACTAGATCAAAGATCAGGATCACAGTTCGTCTTGATAGATTGAGCATCAAGGATGGCAAAATGATTGCACTAAAAACCTAGCATTGATTTACTATGCATAGCACTATATATAGAGGAGCATACAGTCAAGAAGCTGCATGTAGATCTCTCTCAAGAGATCACCATCCACTATGCCGTTATTTAAACTAAGATGATAAGAGGTCAGATTTAAACTTCAACCATGTGAATCAATTTTTGCAAGACTGTTAACTTCAAAGATACAATGAACCCTTCA	384	1	3
TRINITY_DN89066_c0_g1_i1	GGATTCTTTCCCTTGTTTCTCATGGCAAAAGCCGGCTGCTCATCCACCAAGATATCAACATTCCACCCACATCGGCCGACCCTCTAGGCGAGGTTTGCAGCCAAAGCTAGCCCACATTCACCACCAGGATCGCTTCCATAGTTCAAGCCATCAACAGCCACAAACAGTCAGGCGCTCAATTGCGCTGAACAGTGGCGATTCCCTCGACAACTTGACAGAGTATATATTCCCATTTTCATAACTGAGGACTTTTCCTCCCTTCTTTCAATATGAATTCGTCTCCGGATCAAGACGGCGATATGGTGGCTTCAGGAAGTATTGGCGGCGTCTGCTGCCTCGCCCTCTCATCGGCTCTTGGCCAACAGAAAGTGTTCTCTCCAGGAACCGCTGCATACACC	398	0	5
TRINITY_DN89002_c0_g1_i1	TGTTCCATGTTAGCTGTTGCCCTCGCCCCACTTCTCTTCCCCTCACGTGGCAACCTTCTGTTGTAGTAGTTGTTGTTGTTGTTGTTGTTGTTCTCTGTGGAGGCCTTTAAAACATTTCACCACCTCCTTCTCTTCCCACCCATAAAGCAAAAGGTTGAGTTGAGTATTGAGTGTTTCTCCACTAGAGTGGAGGGGATGGCATTAGAGGCTGTTGTCTTCCCTCAAGGTCTCTTTGGGTACAATGGCAAGGAGTTGTATGGGTTGGGAGGGG	271	4	1
TRINITY_DN89088_c0_g1_i1	GTGCAGGGAATCAGAGGACACCATCCAAAGCTTCATCAACGGAAGCTGTCGTCGTCTTCAGCTCCGATGATCTAGATCTAAGTCTCATCGTCGTCTCTCATGCCATCGTGCCGATCCATGCTGGACGCCTTCGCCGGCCACTGCCCAGAGTGGATTTGAGAGAGAGGGATCGGCGACCCTCTTCGTCGCCGATTCATGCGGGATGTCTTCGC	212	1	1
TRINITY_DN89056_c0_g1_i1	GAGATCTACACTCTTTCCCTACACGACGCTCTTCCGATCTAACTGCATTGCCTTAACCCGCTTAGATTATGTCAAAAACTTTTAGATGGAACATTTTGTGCAATCCAGGATATGTCAATTTTTGTATAAAGGAGTCAAATATAGGTTCTGAAACTAGCAGACAAGGCCATGCAAATTTCTTTGAGTTTTGGACAAAACTGATGCCGCTTAGTCATAGAATCCATAACAGGCCCTAACGAATTGGAATGATG	251	3	0
TRINITY_DN89074_c0_g1_i1	CTGAACATTGTTACTAACTCAAGCGACATGCTTATAATAATTGATAGAATCCAGCACTCCATTTCCATTCTTGATCGCCTCTTTGTTCGTAACAAGTTTGATTTGTGCGCCCATGGTGCACGGAAGCACACAAAGTTCTACAAAATCAACTAGCATGATAGTGTTAGGTTTCTAGCTAAAAGAGATGCATGCATCTTTGGTGTGTTGCCATGCATGAAATGACACAACTCAACGGATTCCTCCAAAGATTTAAGGCACAACATCAAG	267	1	1
TRINITY_DN89053_c0_g1_i1	AGAAACTTATAACAGCAGACAGGATATTTGGACGAAGGCTGCTAGTTTCATCAAACCAAGTTAGCTAAACCTCTTCTTGAATATTTTTCTCTCTCATTGTTAAGATTTTCATTGACTCCATCTCAAAATGCCCTCCACAGCAAGATTTAAAAAATAATTTGTAGCAGTAACAACAGTGTGATATGTCATCAAGGAAAAAACTGGTTCTTCCCTGACACTAGTTTCAACATTAAATAATCCTATCTACCTCTCCCTTTGATTAGACTTGCATAACTGGAAACACTTGTTGGAAG	293	2	1
TRINITY_DN89015_c0_g1_i1	TGTTACTGTATACACAAAGGCTTTGCCTGAAATGGGAACAGTTATGGTTGTGGCTTCCCTTTCTTTGTAATAGCTGAGATAAGTCATTAAATCCGGAGCTGGTTGCATTGAGTGAGCTTCAAAGATGTCCCATCAATCAGAACCAAAACCAAAAATTAAACAATTAAAAATGCCCTTCATGCACGACCAGTTGTAGTTGAACATCATTGGCAACTTTAGCTGAACTGTCAAG	232	2	0
TRINITY_DN89077_c0_g1_i1	TTTAAGTCCACTCTAGTTGCTGTTAAAGAGCTTGATCCAGAGGGCTTGCAGGGAGACAGGGAATGGCTGGCAGAAATTAATTATCTAGGGCAGTTAAGCCATCCAAATCTGGTCAAACTTGTTGGCTATTGCTGTGAGGATGATCATAGGCTGTTGGTATATGAGTACATGGCCTGTGGGAGCCTAGAAAAGCACCTTTTCCATCGTACGAAATCAACAGATCGCTCTGGGTGCTGCAAAAGGACTTGCTTTTCTTCACGGAGCAGAAAGGTCCATCATCTACCGGGACTTCAAGACATCAAATATCTTGCTGGATGCAGAG	322	1	1
TRINITY_DN89052_c0_g1_i1	GGATCTTGCATTATATATAAGACGCTAAAAATTTTAGCATCAAGATAGTCTTGATGATCGAAAAATCAAATCAGGCTATGTTTTTTTGTCTAAACTCAAATGTATTCTCTTGGAGTTCAAAGAAGCATACCTGTTGCCTCATTATTAACTGAAGCAGAATATACTGCAGCAGATGAAGCAATTTGTGAAGCTATTTTGGTTAAGGAGATCGGA	213	0	2
TRINITY_DN89091_c0_g1_i1	ATTTCTCCGAGGCGTCCGTGCTGATGGTCAACTGATCCAGGATGTCCTTCCCCGTCACTACTCCGGTCCGCGTATCGTTTGCGAAGACAGTGCCTGGCACGAACTCATTCATCAGAAGCCCTTCGTACGGATACTTCATGGTCGAGATGGAGTTCATCCACTTCCAGCCCCGTGGGATGCTGTGGCTGTTGAGGAAATAGCCGCAGAAGAG	211	2	0
TRINITY_DN89032_c0_g1_i1	GGATCACACATAAAGGGGAGATTATTAGAAAATTTTAAGTGATGAATAATCCCATATTGGATAGTTATGGAAAACTTCATCACACCTATGATCTAACCAATTGAGAGATAATTAATAGTTTTTTTTTTTTCAGGAGCAATTCATCCTTCTTGAACATAGCATATAACTCTTCATTATACTATGCTCTTCAAGTGTGTTTGCTCTTTCTCCTTCTCCTTGGCAAGTCTTTATGAAATAACTCCGATGGAAAGAAAAAAAATGATATTAAGAGACCCTCTGGCCCAA	285	1	1
TRINITY_DN89096_c0_g1_i1	AGCAGATATGCCTACTTCGCAACATCAAAGTCAAAAGGAAACAAAAAAACAGAAGCCTCAAAAGTGCTTAGATCTAAACCAGATGAAGTGAACAAAATTGTTCCTAGACAATTCGGGGCTTCAAGATGGTGAAAAGAGGCTATCAGATGGTATTGTAGCAAGTTTATTGTTCTTTGGTTGACTTTGACTATAATCCAAGCATTCAATGAGAGTTGAACAGATCATGTA	228	2	0
TRINITY_DN89009_c0_g1_i1	GGAAATAATTGTAAGAAAGATTTTATCCTATATTTCATGAAGAAAGAGAGGGACATTTGGACCAAAGTTTGTACTAAGATCTTGCTGTTCTCACATTCTGGGAAGGGCACATGCAGTCCTGCAAACTTTACTATTTATTGAACTGTGCTTTTGGCCCCATGTAATTGTTCACTAGCTCAATCCAGCTAGTCTGGCCAAAAAACCAAAAGCCATCAGTCCAGTCATTATGGTTTTCATGTA	240	1	1
TRINITY_DN89094_c0_g1_i1	CTCCTGTCAGACAAGGCACTGATGGGATCCCACCAGAAAGCAACCATTCAGAGTTCTTACATGAGTTAGAGCCCCTGTATCAGCTTCCTTGTATCCAGAACAAGGAACCCCAAAAGAGAAGCCCCTGAGCTCATCTCTTTGTCTTTACTGTGTGTGTGTCTCTGAGCTCGAGAATTTTCTCATGAGAACTAACGTGACCATACTAGCAGCCGAACAAGAGAGAACACACACACCAAACGCCATTAAAAACAGGAAGAAGAAGGGAGTCCTTCCATGTAATGCTTCCGTTGTATTTATTGAGTGGGACCCTCTGACACAGACCAATCAGATCAGAGTACCAGACCTTTTGG	350	0	4
TRINITY_DN89038_c0_g1_i1	ATTTTGTTCATTTCTGTTTAAGAATTCTGTAGTTATGCCATACAATTTTCTAGACATGGATGTTATTGTTTTCTTCACCACCCATTGCAAGGTTTTGGACACATTAAGCTGCTGTGACGACTTGTATCCATCTTGTATCCATTTGGGATGTGGTACAGGAAAGTAAACATGGAATCTTGCATACATCTTGTATCCATAATGTTGCACCACAAAATGCTAATAATTGAATTTCCCAAAATATAATCAGTGATCTGTGCAAGGCCTATCATGGGATCCAATGGTGTGTTGGGATCCATTAGTTTCA	304	3	1
TRINITY_DN89075_c0_g1_i1	TGTACACTACAAAGAGCTTATCTCTTTCTAATATTCCAAAGAAAATGCCATTATGTACGTTTGATTGGGCATAGACAAATCAAGAAAACTAAGGGTACTATAATAGTAGTTTAACAAATGGAACATACATGTGTTGTCGTGTATAACAGTACATAGGCTGGATCTCACGCAGCCCCATACCATTTTACATCTTTTAACATAGACTACTCCAGAAACATCTGCAGTTTTAAAACCTCTATTATAATTAAGCTTGCTA	256	3	0
TRINITY_DN89083_c0_g1_i1	GGCAAGAGAGACAATCGTCGACGAAAGATTAGACCCATACAGCTCGAGATATTTCCCACGCGAGGCTCGTACTGAGATGCTCGCCAACGTATTACGAAACGAAAGAGGGGTCGAGAACATCATCAGAACCCGTACATGGCAGCTTGTATCGGAAAGGTGTGGAGACGAAAGTAAGGGCTTTGAAGAAGCCTTCGATGAGTGGCGAAAGCAGCGGACA	217	0	2
TRINITY_DN89018_c0_g1_i1	CAAGTGAACACATGTCCCACTTATGACGGCATAAGTGGGTTGCCAGACAGGGAATCCATATCTAGCAGCATATGGAAAGCTCCAATGTAGAATTAGTCTTGGAGTCGTCCTAACCAAGATTAATTTTTGAGTGAGCTCAAGCCAAATTAATAGTTTCATTATCAGCAAGTTGATGCACGTATAGCAGCCAGTAATCAGATCAAGAACAGGGATCTAGG	218	2	0
TRINITY_DN89060_c0_g1_i1	GATGTTTTCATATATAATGTAGCTTTTGTTTTCTGTAACATTTTTGGACTTGAACCCACAGGCTTTTGATTGTACATATTCCTGTCAACCAGTTGATGTTAAGAGACAAATAATTTGGAACACCAATAAGATGCTCCACAGGTTCAAGGCTAGTCAAGATTCACACCGTGTCTGGTTTGCTATAATTGCTATCTCTTTCATTTGCAAC	208	2	0
TRINITY_DN89055_c0_g1_i1	TTCACATATAGAGACCAGCATGAAAAATTTTATGTTGACACTGGACCATGACAGTGGGCCTTTAGTACACGCAACAAGTACGCTAGTGGAGTTATCTAAGTAACACATCCCACTGATCTATGGATGCCTGTTTCAGCTCTTGGAATGAAGTGTCCACCACATTCGAATGAAGATATTTTTGTGATGGGGAGACCATCATCCACGTGAACCCGCAAGCCTTGTTGCACATGGAAATCTTCATGGTTGAAAATTGTCAAGATCTAAATCAAAAATTTATACGGAAGGGATGTTCTAATCGAAAATGAAAAAAAAAAAAAGAATAATTAGATGAAATTGGAGAAGAAGAA	347	1	1
TRINITY_DN89019_c0_g1_i1	GAAGATTTCCCTGTACTTAGTGGTACTTTTTTTGTTCATTTGTACTCTGTTTTACATATTGGTGGCTTGCTAATCTTTCCCTTTCATTGTTTTGCGCCTTTAAGTTGACTAAGGTTGATATTTAGTGCTATACAAATGTGAAAAATTTGACCAAGTCTTTCACCTCCATGACACCTACCATGGAACCGCTCCTTGTTTAGTGTTCCCTTTCTTGGAAATACTTTGTTGCTTCTCCAATACCAGGGTCTTACATGTCATTTCTGAGTCATTGTCTAT	276	3	0
TRINITY_DN89037_c0_g1_i1	AAGCTGTGTTTGTTTGAGGGAAAGAGAAGGAAAGGAATGGAAAGTGAGGGAAAATGGCACAAAAATGAGCTGATTTTCGCATGATTTTTCTATCCTTTCCTTACTTTTCCCGATTAACCCTCAAACAAACACAACCTCCAGCTTCTGCTAATATCCTCAGTAGTTCTACCAACTTTCATCTTAGCGCTGTCCTCTATTTAAGCTCGAAACTCTAAAATCATAAGATTTGCTTTTACAAACTTTGTTGCATTTGCACTTATGGTCACTTTGCCATGTATGATTTCTCTGTAGTGAACTGAAGATGCGTCAAACTTCAAACTACTAAGGGAAGAGGTCCATTAGAGGAG	347	4	2
TRINITY_DN89095_c0_g1_i1	GGAATATTCAAACTTGCCAGAGGACACAAGCAAACTGTCTGTATCTCGTGCTGGTGAATATTAAGACAATCCTACTAACACATTCTCATAGGTGAAGAAGGATGTACTTATTGGGTAGTGGGTGGATCTGTTTAGAACAGGTCCTTAGATCTATAAATTAATCAGAATCAAATACTAAATTACTGGAGCAAGATCGGAAGAGCGTC	206	0	2
TRINITY_DN89014_c0_g1_i1	CGAGAAGTCAGTACAGGACTATCAGTTGTTGGCATATAGACCATCATTTCAACTTTTGTCAAGAGTTGGCCGGTATTGTCGCGATATCCCCAGCAACCCGTGCTCCGATACAGACTTTCGAACGCGACCGCACTTGCCTCTACAAGTGCACGCCTCAGTTCTACATCACAGCGCCCGACATACGATATTTGAGACCGTCAAAAATGGCTACGATCCAGGAGATCAGCAGCTACTCCGAG	239	0	3
TRINITY_DN89072_c0_g1_i1	CGGAAAAGAAAAGTAACCCAAACGAAAATTCTAGGAGCATCAAAAATAGGTAACGAGAGGGAGAAAATACCAAGCAAATCTATTACTGTCTTCGTTCGATTGGTTTCTAAATATTATGGAACCAGCATTACTCATGAACTCAAAAACATTTGAAGGATCTCAACACTGAATAAATGGCTACAAGCTTAAATAATGGGCGGTG	202	2	0
TRINITY_DN89069_c0_g1_i1	TTTGCAAGGAAAATTCTATTAACTCTCATAACTCATATTTTACATGGCACATGATGCCATGCTGGCTAATGCAAATAACTTATGCTATGTATAACTTACCATTCCATGTACATTCGTTGACCTTCTCAAGCATGTAGACTCTTGATTTGTTTTTTATCTTAGCTAAGGGACAAGCATTATCCCTTAAGAGATACCATTGAATTCTTAAGATTCACAGTCCATCAGCATCTACTTTATTTTGATTATAATGATGTAGG	257	0	2
TRINITY_DN89050_c0_g1_i1	GCTACATCCAAAAAACCCTAGATCCCAGGCCAACCCAAGCCACCGCCGGATCCGCCACAAAAAACAACTCAAAACATCCACACGAACCCATAGAACCAAAATCTCTCCAATCACATCGAATTCCACGAGATCACAGCGAAAGAAAGAGAGAAACCAGAACAAGAGGTGAACGGGCCAAAGCACGTAGCGCCGACGCTCACCTGAGGGTGGATCGATGGAATCCGAGAGCCGGAAGGTACCGAAATGGGAGAAATGAGG	258	1	3
TRINITY_DN89068_c0_g1_i1	TTCCGATCTCTCTTTTCTATTTTTGACTTTGTTTGCTCCTTACATTCGGTGACAATGGAAACAAATCACTATATAGCATATTTTGTTATTTTAAAGTCACCATTTATATATGATTGCACATATAGTGACATTCTAGGACTATCCTAGTGTCTATGCACTTCTTATTCCAAATAAAGAAAATCTTAGATTTATGGTATGATCTATGATCTGATTAGATTTGATATCCTCTATGATTTAAAATACAATTTAGATCTTAATAGCATTGCTCGCCACAACTCAATAATGTTCCAATTGATAAAACAGCATAGTCTTGG	314	3	0
TRINITY_DN89089_c0_g1_i1	AAAATGGAAGATATTAAAAAGAGATGGAAATTTCAAATACTACTGAACAAGAATTCTTGCTGGAAATTGATCCAGAAAAACTCTATAAAAAAATAGCTATGTATACCAATGTTCAATTTTGAAGACCAAACCAAAGAAGGCTATAACAAGGAAGGGCCTTAAAATGTGATAATATCGAAACCGACTTATGGAGAACAATGTAAGATATATGTTTGATTTGG	221	1	1
TRINITY_DN89061_c0_g1_i1	CAGAATAGGCACTAGCTGTTGATAAAATTGTCAGATATATACTTGCTATTAGTGCGTAATTCCAATAAGCTCAACATTGCTAACATACAACAGAATAATTACACACTGATGATAAGAAAGTTATATGATTAATATATTTCTTAGCCTGCCAAAAGCAAGTCCAATCATATGCATCAATGCTTGGGCAAGATATCAAGCACAAAAGGGATAATATGGG	217	2	1
TRINITY_DN89047_c0_g1_i1	GGCAAAGAAGGATTTATAAAGGCAACCCCAAATAGGTTGGGATAAAGGCTTGATGATGATGATAATGATGATGAGTCTTTTTACAGGGCATATATTGTTCCATTATTTTCAATTGCTATCTTCTTTCCTTGTGTCTCTTAAAGGGAAATAAATCTTATCAAGTAAAATGGTGAATTGTGATATATAATGTTCACAATTAAGATGAATTTCTTCCACCCCATGGTAAGATTTAAGGATAGGAAAATGCCAAATTTATACTTAAAAATTG	268	1	1
TRINITY_DN89090_c0_g1_i1	GGGCTTCTTCTCCAGGGTCTTCCCCGAGGCGGTGGTTGCGGCGGCGGACATGACGATGGCGGGTGTTTAACGGGAAGGGGCCCTGACCAAGGGAGACAGTGTGCTTCTTCGCGGGCTGTTGAGTTTATGTCGAGGATCGGACGGACTCGGCTATGCAGAGACTAATAAGAACAGTCTGTCGTGTAGATGAGTAACAGGCTCCAGAAACCGGATGTGAATACTTGTTGCACTACAGACGGCAGGGAATGAGGAGGGCTCTCGTGGATATTTGCGGAGTAATTCGGACCTGTAATGTCTTGTTG	302	0	4
TRINITY_DN89005_c0_g1_i1	TAATCTTAGCAGACACAGTAGGCTGTTCTTCAGATGGCATAGGTTACAGCTGCCTTGCTGTATTTCTACTTATCCTACACTGTAATCATTAGATTCAGTCTTAACCCGCCCTTATTTAATTGCATTAGGAAGCCGTCATCTCTTTCTTATGGTCCTCTTCCTGTGGCAACAACACACCACAGTGCCTTTGGATAAGCTATGACATGGTCCAAGATTCATCATAAGCAACTTCCATATATGATGATCTTTCAGCGAAACTAATCAACCTGGATTGGAACCATTCATACAGATGCATGACCTCTCTCTTCCTCTCTCAATTTTCAAGATGTGTTAATGAATGATGATTGCTGGCTAAAATGTAACGAGAGTCATCTTCAACCATGGTTGTAATCTCACTCA…	463	2	3
TRINITY_DN9471_c0_g1_i1	CGCTAAAACTACTAGAATGACTGCAATCATTTTGAATTCTACATTTACAAGGGCCATTAGTGTTTAGTGTTGCTCTGGATGCAGACTTAAAAGAAAGCACACACCCATGATCTAATAATTCAGGCTGCAAACAGCAAGAAGATAATATTAGTTTCTATGTATGCTCTTAATCAGGAGAAGTTAATATTAGTTTCTATGTATGCTTTTAATCTGGAGCTCAGATGTCAACGTTCCTCCTTGGAGCAAGTTGAAATTTTCTTGAACCTTTGAAATGTTAGAGTTGATGTCTAGTGCAGTTGATGGAATGTGAGCCCTACACGTGCACGACGATTCTGTGATTTTAGTCATGCATTGATACTTTTAGTGTATATGTCTAATGTAATGTATAAACTTTCTTCT…	1810	43	26
TRINITY_DN9471_c1_g1_i1	ACACGACGCTCTTCCGATCTCATTCTAGTAGTTTTAGCGACGTTGCAGCACACTGCCGGCACTATACCAAGACGTGCCAACAACGCCACAACACACGATCAACACCGTGCCACGAGTGTGCCAGCAACACCGCAGCACACGAGTGGCTACTTGCGTGTTAGTGGTGCCACAGCATGCGAAAGGCACTGTGCCGCATCCGTGCCGATGGTGCGCAGCACGAGCACAATCATTAGTGACAATGCAGCATGTGTTGTGGTGGGGACAAAGAACCTTGCCCCTTAGTATACGAACAGGGTATCCACCCCTACCACCTTGGGCCAAGGGCGGAGGGCATCATGGTGGTATGGGGCCGCAAACCTCTTGGCACCACTAGTGGCGCCACAACACGAGTGAGGCACA…	822	14	11
TRINITY_DN9476_c0_g1_i1	TTTCTAAAATTTCCAATGGTAGCTTAGATCTTTAACCCAATTCAAGTCTAATTTCACTCAATTTAACACTATGTACTCTACCTCCCTAGTGCAGTTCACCTTTAACTCCACTTAACCTTCTATACTGTGTAATCTACCACTTGGTGGAACTAGTTTATATGGAATTCCTCTAATGCCTAAGCTAAAAGAATTTTTTTTTAAAAAAAAAAACTATTTCCTTAGCGAGAG	228	2	0
TRINITY_DN9476_c1_g1_i1	AAATGGGATTCCATCTTAGCATGAAATGTTAAACTTGAATAGAGTGAACTAAGTCAGATTGAAGTGGTAGATTACGCAATATTGAAGGTCAAATAGAGTTAACGGGGAACTACACTAGGAAGGTAGAGTACGTAGTGTTGAATTGAGTGAAATTAGACTCAAATTGGGTTAAAGAGATTAGGTAACATTGGAAATTTTAGAAATTGTTACTATCTTCGACATCCTTGTAACTTCCCATTATATGTAAACAGAAGCACTTTAGTAATAGAACAATATGGATGACCG	285	2	1
TRINITY_DN9495_c0_g1_i1	GCCACGACAATCTAAATGGAAGGGCAGCTTTGTTGATGCTTTCCTTTTCAGAATGAAGAACAGAGAAAGTCTTTTGAGCAACACAAAATTTAGAATTACATATTTACATGTTAAAAGAATATATATAGATCATGGCAAGCCTACATTGGTCTATGCCAAAATAAGCATTAGTACAACCTAGCAACTACTATGCACAGCATTGGTTAAAAGTATGTACACATTTGACACAATCAAGCTCCATATGGTCCCCAACCAAAACTACCAAAGCTACACCTGGTCTAGGCCATGTTAATTGTAAGTCAGCCCGAAAATACATTTCCCCAGTCATAACTCACTTGAGTAACAACAAAACTTTTTGGCTTTTAAACATATTCTAAATTTGTATTTGTAAGTATACAC…	744	13	5
TRINITY_DN9495_c1_g1_i1	TGCTCTTCCGATCTCACACTTGTACATTCTATGATAAAGTTGTAGTAATTGTGTGTTACTTTATGTAACATCATCTAGAAAAGAAAAAAAGGCATGATCCAACAATAAATAATGAATCATATTGACATTAGAATGTACAAGTGAATGTACAGTGAGTAAAAATAACATCCAACGAAACATAATAATCACTAAGCATTAATTCTCATTAGTAAAAGGCTGGATTTAACTTTATCCTCTCTATTGGAGGGTGGGTAAGATGAACAAAATCTATAAGACAAGCTTAAAAAACATCTTCAAGCTCAGATGTGCGACACTCATCTATGCTTAGTGATCATGTGGAAGGTACGTTGTAGAAGGATCGCTTATAATGCCAGCTCTCCTTTGGAACCAGACAAGCAC…	1049	19	15
TRINITY_DN9401_c0_g1_i1	GCCAGATCAATCAGAGTTTGTCAGGATGGCATCTAGGTTTGGAGCTACGATCATACCATTTGGTGTTGTTGGAGAAGATGATGTGTGTGAAGTATTTCTTGATTATGATGATCTTGTCAAGGTTCCTTATTATGATAAATTACTTGAGCAAATAAATCGAGATGTGGGATTAAGGACTGAATCTACTGGAGAAGTTGGAAACCAAGATATTCACTTGCCGGCATTGTTGCCTAAATTCCCTGGACGGTTTTATTTCTTGTTTGGGAGGCCAATAAAAACAGAAGGGAGGAGAAATGAACTAAAAGATAAGGAGAGAGCCCAGCAACTATACATGGATACCAAGTCTGATGTGGAGAAGTGTATTGCTTTTTTGATTGAGAAGAGAGAAAAAGATCCCTA…	713	0	31.69
TRINITY_DN9401_c0_g2_i1	GTTTCCTTTTAGCAAGTCTTAATGCATTTTCATCTCTATTTCAATTCGAAGGGAGGAGAAATGAACTAAAAGATAAGGAGAGAGCCCAGCAACTATACATGGATACCAAGTCTGATGTGGAGAAGTGTATTGCTTTTTTGATTGAGAAGAGAGAAAAAGATCCCTACAGGCATATATTGTCAAGACTTGTTTATCAAGCCACCCAAGGTGTGACTGCAGAAGTGCCCACCTTTGAACTCTAAATGCCTTGTTGTTGAGTTAATTTTTCGATCTATTCTTCATTATTTATTAATATCACCCTGTTCCCAATTCTTTATTAAAGTTTCCCAATTATGTTATGCCATCTGCCATCTGTATGTGCCCAAGAGAAGCACATTTCTACATCCCTGAATTTTGTTA…	480	0	5.31
TRINITY_DN9437_c0_g1_i1	ACGACGCTCTTCCGATCTAGCAACTTATTTGAATAATACAACACTCATCACAAAGCTCTCCAGACTATAATAATAATACAACTTATCAAAGAAAAGCATGCACAAAATCCAGAAGCTCAACTTCAAATGAAAAACAAATGGATCCCACAAAACTATCCCCACCTTGCTAAAAGAATTGATCTGAACCTAAAAGAATGATTTCTAGCCACTCCCCTCCCAACCTCACCAACA	231	1	0
TRINITY_DN9423_c0_g1_i1	TGGAGATATTTAAACTTCAATATTATGGTTAACTCCTTGCAAGATCTACCAAAGCAAGGTAAATTAGGCCTAAATCATGGGTTTCCAACTAAGTTGGATAGGCTTAGATAGGGGTTGTCCAATACAAGTGAACTAGTGAGCTTACATCGTTATTAGGCTAAATTTGGATATGGGCTTAGGTTAAACATAAAGAAAATATTTATTGGATGCCTTATGATGGTTAACAGGTGGGCTAGAGAATTAAAAAATTTTCACATGATGAAGTCATACTTTGATAAGCATTATCTAGCATGTATGATGGTGTACAAATCTGGTTAGGGCCTCTTTCCAAATTTAATCCAATCTATATAAAAGAAAATACATTTTTAATTGAACAGATGAAAATGCATTTTTTAA	396	7	3
TRINITY_DN9423_c1_g1_i1	GTTTAGATTGCAGCATATTTGAATTCTTTTCTGTTAAGTAATTCTATGACAAACCTTTTGTATTATGATATAGTTTGGTGTTTCTATATATTTACATGCATACATTAATAGTTTCATCCCGATTGTGTTATGTCCTACTTTTTTAGAAAGTTGTTGTGTCATCTTGTGTTGTTGTGTCCACGTACATGCTTTTTAAATTGTGGTTTAAATAAATTTTGTAAGCAATTCTTTGGTCCATGCTTCACTTGTTTTGTGTTTTTTTTAAAGGAAAGATTTTGATGGGTAAAGATTACAATTGTACAAAGTTTGCCCATGTTTATTTATCTGTTTTGTGTTGCATTGAAAATCTGAAAAGGAAAAGGCAAGTCAATCATGATCAATGAGTGTGGATTGTGGAGA…	474	10	4
TRINITY_DN9426_c0_g1_i1	CTTCATATTACATTAACCACCTAATAAAAGAAATAAGTGTATTTTTATTTCTTACGCTAATCCAACAAGATTGAGCTTGGGCCCTACCAATACAAAAAAGTTTGGGCACTTTTGATAAAAGCTATTAAGCTCTGTGCTGACTATAGTTTAAGGGGTCCAACGCACTCCATAAAATAAAGCAACCTACTACTGCAAGATATTTCTGTCACATCAACCAGTGGTACAAAGATTAGGAGGCACTAATTCAGATTTGCTGTTGGTGTTTAGTTATAATGTTAGTGCACGCATCTCTTCGCCCATTTGATTTAAAGAATGAGATCATCAGAACAAAGTTACACCGTGCCCTGCGATGTAGCAGGAAGATAGATATAGGCCAACAATCAATAACTTTATATATGT…	1767	20.23	8.61
TRINITY_DN9426_c0_g1_i2	CTTCATATTACATTAACCACCTAATAAAAGAAATAAGTGTATTTTTATTTCTTACGCTAATCCAACAAGATTGAGCTTGGGCCCTACCAATACAAAAAAGTTTGGGCACTTTTGATAAAAGCTATTAAGCTCTGTGCTGACTATAGTTTAAGGGGTCCAACGCACTCCATAAAATAAAGCAACCTACTACTGCAAGATATTTCTGTCACATCAACCAGTGGTACAAAGATTAGGAGGCACTAATTCAGATTTGCTGTTGGTGTTTAGTTATAATGTTAGTGCACGCATCTCTTCGCCCATTTGATTTAAAGAATGAGATCATCAGAACAAAGTTACACCGTGCCCTGCGATGTAGCAGGAAGATAGATATAGGCCAACAATCAATAACTTTATATATGT…	1860	87.77	154.39
TRINITY_DN9422_c0_g1_i1	TGACTGGAGTTCAGACGTGTGCTCTTCCGATCTGATTTTCTGATGTGTATACCACATTAGGTGCATAATCAAAGCAAGCACTCAATACAATGGATATATAGTAACAACAAAGCTAGTACAACATGATCTACTTGATCAATTTATTATAGTCATAATTAAAGCCAACGCTCGATACATTGGACACATGGTAGTAACAAAGCTAGTGCAACTTGATCTACTTGATCAATACATTAGGTGCATAATTAGAACAAGCACTTGATACCTTAGATATATAGCAGTAACCAAGCCAGTAGAACTTGATCAATACACACCAATCAATCAACAACTAAGGATATAATTCGATAATTGACCATAAACCAAATGGAATTATCTTGTAGTCATAAAAACCCGCAGCAGAGA…	1430	915	605
TRINITY_DN9409_c0_g1_i1	TTGGACATATATGGAAATCATTTGCTGTATTATATCTCTAAAAAGGTTGCCTCTCTAAATTAAAACTATTCAATTGGTGTAAAGTAATATTCTATTTAAAGAAGTTTTGGATCGATGAAGTGTGCCAAGATCTAGCTGTACGGTTAGACTAATGTAGATTACACTATCTTAGGCATTAATGGCTTGTCACGGGGATTTTGCATGGAATGAACTGATATAGACCATATTTTATGCATATTATAGCATGTAAACCTTTATATTGGAAGTTTATTTTTCAGTCCTTCAGTTATTGGAACTGTCTTGACACTGTATTACACTGCATTCCATAGCTAGTTTTATTCAACCTTGATACTTCTTATTTTGGACATATATGGAAATCATTTGCTGTATTATATCTCT…	704	3.33	2.5
TRINITY_DN9409_c0_g2_i1	TTGGACATATATGGAAATCATTTGCTGTATTATATCTCTAAAAAGGTTGCCTCTCTAAATTAAAACTATTCAATTGGTGTAAAGTAATATTCTATTTAAAGAAGTTTTGGATCGATGAAGTGTGCCAAGATCTAGCTGTACGGTTAGACTAATGTAGATTACACTATCTTAGGCATTAATGGCTTGTCACGGGGATTTTGCATGGAATGAACTGATATAGACCATATTTTATGCATATTATAGCATGTAAACCTTTATATTGGAAGTTTATTTTTCAGTCCTTCAGTTATTGGAACTGTCTTGACACTGTATTACACTGCATTCCATAGCTAGTTTTATTCAACTTTGATACTTCTTATGTTGGACATATATGGAAATCATTTGCTGTATTATATCTCT…	704	1.67	2.5
TRINITY_DN9434_c0_g1_i1	GAGTAATTATAATTATAATCTTTTCAAACAGGACTATAAGATTTGATTGAAGTAGATACAGCATGAAAGGATGAAATGAAGATTTTTCTTTCATTTATTCAAACAGTCCACTTTTACCAGGAAATGATCAAATTCTCCACTTTCAAGGCAATAAGTTTGCCTTTTTATGTAAAAGGACCCAATTAAAAGTTAATGGCTCCAAGGAGTTGTTGGTGCTTCAGTGATGTTTTCTTCAACCATCAATGCTCCAAAGATGTGTTGTCATGCTAAATATCTAAATGAAAATGCAAATATGGATTTTTTTTTCAGTTAATTATTTAGATCTTAAAGCTTAGAAAATTTGAAGGAATTAATTTTACTATTGATGATGCTACAAGGGTTCAAGGTATATAAAAAACT…	1805	37	16
TRINITY_DN9464_c0_g1_i1	CCGATCTGGCTCCTCGAATAGAGCGAGAAGTGTTGCCCCTCATGGGCTCTTCAAAGAGGCAACGGCTAAAACTCAAACTAGGGTTCAGAATTCATTCCCTACCTACTCAAAACATGCAAGACATCCCTATATATAGGGCTTGGGGTCACTGGAAACCCCAGCCCTGTTTAAACTGGGCTTTAGGGCTTTAGCCCAAGGTGGACTCAACTAAGCTACAAACAAAATAAGAATAAAATAATAAAAAAAAGCCAAGAGATACATACTAAAAGGAAGCCAAGAGATGTCCTCATCAACTCTCCCCGGGTGGG	308	3	8
TRINITY_DN9484_c0_g1_i1	GGAGAATGAGGCCCAATGACAATGCCATTATGAAAACCATTAAGTGTAACTTCTGTTGGGGCTTGCCACTACCACTACTGTCACTTCTGTTGGCGCTTGCCACTAAGTCCTCTTATCAGGCCAACAAACTTCCTACTTTCCAACCAAACAAAATGTGAGCGCCAATTCAACTCAGCCCAGTATAACCATTAAGTTTGGTCTACAGAGGTTTTTTACTATATTTCGATAGATGTTTGAGAACAAATGAGGCACATAAATCCCTTAAGGATGTCAACAAGTCATATGAATGGATAGAACTTTCTCAAGACATGGTGACGATGTCTGTTACCATAAGTTCAACAAGAAATGAGGATGATGTTTATTGTAAGGAGC	372	2	7
TRINITY_DN9484_c1_g1_i1	GTTGATGTTTATTGTAAGGAGCAGCTTTATTGTGGTGGACACAACTTCAGGAAGAGATCAAACAATGCATCACACAAATTGGAAACTCACAATTGCACAAAAAGAAGCATGACCATATCTGTTTAGTAAGTGACAAACAGTAATTTAAGCAACTGCCCCTTCTGATTAAAGGTATAAATGGGTACAGGGTTACAAGATTATGTACTGTCCTCTCCCAAAGAAATCATAAAGGATTCAAAACGGCTGATGGCTAAATATAATGTTGAATTGCTTTAGCAAAAAGAGGCCCACTTGTCTCTACACACCATTGGTTGAGCTGACTACTATTTTCTTGATCTCACCCTGAAGAGGAAAAAGAAACCCACATAAACTAGAAGGGGAGCACTTAGCAATCGCTCT…	1379	22	18
TRINITY_DN9454_c0_g1_i1	ACAAAAACCCACATAGAAAAATGAGCACACATTACTGTGGTATTTCTTTATGTCAATTCCTAAACAACCCACATGTGTTGGCAATAGAATCCATCAAAACAAACACATACACTGTCCACAATTAGATATATGCCCTCAGTAAACATGTTGAACACCATAGAAGATTGTTGGATGTTTATAATGTAATTAAAACTAGGTACCGTAGATCCATGAAACATATATCGAATCATGTAACAAGGATGTGAACTTCAAATGTCAAGTTCATTCTGGATAACCCTTTTGACTAATGGATACCAGCGAGTTCCTATAAAAAAGTTGAATGCTTTAGAAAATAATGTGCGCTTCTTGGTCCATGAAGAGGTTATAGAACTCAAGTTATGACCATTAAAAAACAATGGT…	738	10	6
TRINITY_DN9490_c0_g1_i1	GTATCTTTATGTGGTAAGTTCCATAGGTTGTAACTTGTAACCTAGATTTGCTATCACTTTTCTACTATTTAAGAGGATGTAAATAAAATTGTTGACAGAGAAATGGAGTGGTATCTCATACAGTGGATTCTTGAACAAGATCTGCAGAAAAGAACAATTTTCATCTTTAACTGAGGACACTGAGGCTCAATTTGCATTTTCTGAACTCCAGTCAATTGCTTAAGAAACACAATAGCATAAGATGACTGCAATTCCTGCCAGGAGCCAATTTGGCTTTTGATTTCTTTTCACTTGTACTATAGTTTACTAGCCTCATTGATAGCTCCATAGTTATCTTCATTGCACAAGTGT	351	5	1
TRINITY_DN9490_c1_g1_i1	TGACTGAAGTTCAGACGTGTGCTCTTCCGATCTAGTTAATACATCATATTTGTTTGCATTTGCAGTATCCTAAAACTATTACAACAAATTCTCAAGTGTGGTCCTTGATTTTGTGGAGATATCTCTGCTAAATCTCATATCACAGAGCATACACCACCGTGGCTTATGAAGTTATGTACATGAAGACTACTACTAGAATGGCAGTTGCATGAAGGAGAAAGGAACAGGGTAACCAATATATACCAGCAATG	251	1	1
TRINITY_DN9455_c0_g1_i1	AACAAGTACAAAATAGATGACTTATCGACAAACAGTAACATAAAGAAAAAAAATAACAAAATTTTAAAGTAGATGATCCATGGTACAAAGGTGCTGGACCAAATTTCACAAAACTCATCAACAGAAATCTTCAGACTTAACATTGTCGTACAACAAATCTCCATACTTGCATGTCTCTAGTCAACACACTCTGCCAGCTCAGTAGAATGATCACATCACTTCTCACATGCATCAGGCAGAATTAAGCATTTATCTAATACCTTACCCTCAGCTTATTTTAGCAGCTTCCAACATTTCTTCAGTTGTCAGAGAAACAAGGACTAAGTTTCATTATGATCTTAAACAAGGACTAAGTTTCATTATGATCTTTTCTACGAAAAACATTCGCAAGAACCTGAA…	1311	27	19
TRINITY_DN9432_c0_g1_i1	GATTTCTCATCTATGTGTTGCCTTTTTGCCCAAACAAGAGGAAACAAAGGGGTGTCTATGTTGTACTTTACTGTTCTGATCCTTCTAAATTTGTTTTCCATGGTGTTTTCTGATGCCTACTATATGTTTTGCTTTAAAATACAAACATGTTTTACTTATGCCCCTTCCTGCAAAAAGATATCAACATCTCTTGCATGTCTTGATCAAGTGTTCTCTGTGCCATTGCATTAATATCTCACATCCCATTACGAAAGTACATTCCCAGCTTCTAGCTATAATTCTATGGAGTTATATCCTGTTTTTTTCCCTAATTTTCTAGGAGTAAATTTCATTT	334	3	6
TRINITY_DN9425_c0_g1_i1	TCTTCCGATCTTTCAAATGGAGGAGCAGCTGATATGAATGGGTGGGCATCAGCATTCCAACCAGAAGTATGGATACTAACCATTAACATTAACTTTTTTATGCGTCTAATTTTATTGCTTGTAGAAGCATTGCTAACATAGTTCTGTAGATTTTATGCTAACTTGACTTTAATGTCTAGTCGAGTTCCCTACATTCTTGACATGGATTTTGCATTTCATGCTAACTACATATCTTTCGCATTTTATACTAAGCTGGTTCAGTGTCCTCTTTCTTAGACCTCCCGGACCCATGGAAATTAGAACTTACTGTTGAAGATTTATATTCGATTCTGCATTCTCTTACTGACTCTGAACTAAAGGTATGTGAAGGAGGATGCCTTTTAATGTGAGATTAACTTC…	1042	22	14
TRINITY_DN9425_c1_g1_i1	AGTATGGATACTAACCATTAACATAAACTCCTTTTTGCATCTGATTTTATTTCTCCCAGAAGGGTTGCTGACATAGTTTGTTAGTTTTTTTGCTAACTTGAAGTAACTGTCTAGTCTGGTTGCTTGTGTTCTGGACGTTGTTTTTGCATGCCTAACTTATCCATTTACATTTTGTCCTAACCTGTGTTCAGTGTCTAGTGGGTTCTTGTATAGTTCACATAGCTTCTTAAATCCCATGCAAATTAGAATTTACCATCCAGGTACTGTGTTTTGATTTTTCATGCTGTGGCAGGCATTTAAATATTTAACATTTGTGAAGGAGGATTGCTGCAACATGGAATTGACTTCAATTATATGTTGGAATGTAACTTTCTACCACATCTTCCAGCATTCATCATG…	867	15	21
TRINITY_DN9416_c0_g1_i1	GTATCGTTACAACACATGTAAGATGCAGGAAGGTGATAGCGTGGTTGAACATGTTAACAAAATGATTGTCATAATTAAAGACTTATCTACTGTTGGAACTAAGATTCCGAAAAGATGCAAGTGGCAACTATCATGAATGGTTTGCCAGCTTCACTAAACATGGCTGCCACAACTCTAAGAACGCATGGTTCTGCTAGGTTGGCTATTGAGCAAGAAATACTGGCTAGATGAAAGGAACTAGAAATGAACCTGGATGAGGTCAATGCTACTCAGCAAGGACGTGTTAAACAAAGTTGTGCCCTTAGACCAAAGAAATTTGGATTCAAGAACCAACTCCATAATAAAGAAAAGAAAATCCCTCGTGGTACTTGCTATGGTTGTGGAAAG	387	12	2
TRINITY_DN9488_c0_g1_i1	AGCCGGGGGGAGCGAGCTCGGGTTCGGAGATCGATGGGCCGCTGGCGGGGGCCGGATACTGGGTGCGGTCCTCGGATCTGCGCCACGTGGCGCAACGGCTGGAGCGGCTGGAGTCGGCCATGGTCAGTGTCTCAGCGGGCCCCACCGACTGCCCTGCCGCCGCCTCCGACGCCGTGCATTACAACCCCTCCGACCTCGCCGCCTGGGTCGACTATATGCTCTCCGAGCTCGATCCTAACGAGCCACGTCACCAGCTCGATTGCCTTCCGTTGCCTGACACGTGGACCGATCCGGCGTGCTCGGCGCCTGTCGCGCAGCCCATCTCGGCGGCAGCACAGCGGATGGAGGAAGAGGAGGACTCGGGGATCCGGCTGGTCCATTTGCTCATGAGTTGCGCGG…	675	6	8.5
TRINITY_DN9488_c0_g2_i1	AGCCGGGGGGAGCGAGCTCGGGTTCGGAGATCGATGGGCCGCTGGCGGGGGCCGGATACTGGGTGCGGTCCTCGGATCTGCGCCACGTGGCGCAACGGCTGGAGCGGCTGGAGTCGGCCATGGTCGGGGCAGTGGCGGACCCCACCGAGTGCCTTGTGGCCGCTTCGGAGGCCGTGCACTGCAACCCCTCCGACCTCGCCGCCTGGGTCGACTATATGCTCTCCGAGCTCGATCCTAACGAGCCACGTCACCAGCTCGATTGCCTTCCGTTGCCTGACACGTGGACCGATCCGGCGTGCTCGGCGCCTGTCGCGCAGCCCATCTCGGCGGCAGCACAGCGGATGGAGGAAGAGGAGGACTCGGGGATCCGGCTGGTCCATTTGCTCATGAGTTGCGCGG…	675	12	8.5
TRINITY_DN9415_c0_g1_i1	TGTAGATCCACAGAAGTATCTAACATTAGAGCAATACTGGGTTTTCTAGGTTAACTTGTTGAATTAGAATTTCAAAATCAAGGATGATGCTAAATGGCTATTGTCCAATTTGTCCACTGTTGTATATGCCACTTGTTTCTCTATGCTTGGGGTTGTGGGTTGTCTGGTTGGCCAGTTTGATGGTAAGACAGCATATCTTAAAGTTGAAATCCCTGAAGTCTCTTAGCTTTTACTTTTCTGAAATAGAGTAATGACAAATTATAATTGCAATGATAAATAATCACTAGAATAACTGTGATGTTTTAACTATTCTAATTTTCTTGGACTTAGAACTTGTCATCAGATTGTGGAAAATGATCAGGTAAAGTTTAAATATGTCAAATATCTGTTGTAACCATT…	1827	44	32
TRINITY_DN9446_c0_g1_i1	CGGATAGGCCCCGAGTGGGTACCATGCGGGAGTTGGCCCGCCTCTGCGAATACTTGCAGGCCAACTTCGGCGAGGTCACAGCGCCGTTCCTAACGGTTCACGGGACGGACGACTGCGTGACCGCGCCCGAGGGCTCGGAGATGCTGTACGAGCGCGCGGCGAGCAAGGACAAGACGCTGAAGCTGTACGAGGGAATGTACCACTCTCTCATCCAAGGGGAGCCCGAG	227	0	3
TRINITY_DN9400_c0_g1_i1	TGTCGTCAGGCTGGTCTTGTAAAACGGTTGGAGAAATCTGATAATATCATCGAGGTATTACAAACTTATTTTGCAGTTAACTTTTGAGTGCCTGCTACAGAATATATCTAACATTGTTCCCAAACATGCTAAATGGAGCACTTCATTTTTTGTGGACTCTCCACTAGATGTTGCGTTTGCTACACTAGATGGTGTTTCTACTCCAGGACATTAGTCAGATGCATCCATCCAGTTTAATTTGGCGACTAATATAACCAACTTGTACCCAAGAATGATGATGTTTGACTGTTATCTCTAGATCTTCCGATTTTCCACTAGATGTTGTGCCTGCTACACTAGACATTGTTTCTACTCCAGGATGTTAGTCAGATGCATCCAGTTTAAGTTGGCAACTAATAT…	414	9	11
TRINITY_DN9400_c0_g2_i1	ACTAATATAACCAACTTGTACCCAAGAATGATGATGTTTGACTGTTATCTCTAGATCTTCCGATTTTCCACTAGATGTTGTGCCTGCTACACTAGACATTGTTTCTACTCCAGGATGTTAGTCAGATGCATCCAGTTTAAGTTGGCAACTAATATAACCAACTTGTACCCAAGAATGATGATGTTTGACTGTTATCTCTAGATCTTCCGATTTTCCACTAGATGTTGTGCCTGCTACACTAGACATTGTTTCTACTCCAGGATGTTAGTCAGATGCATCCAGTTTAAGTTGGCAACTAATATAACCAACTTGTACCC	317	0	2
TRINITY_DN9421_c0_g1_i1	GCATGGATTGTCATTGATGATTATACTTCAATACATATTCTTACATACACCCTGGGTAGGACATGTTACCAATGGCTAGTGGAACTGAGGATGGCTATTGTGTCGAGGATCTCATCGATAGCTGATGGAACCAGGATCTAGGTACCCTCGGTGGAGACTACTCCCTGGGTACCCTAAGACCCCTGACCATGTGGAGGTCACCCAAATGGTGATTCTTGGGCGTGCACCAATTAGGAGGATCAGGGCATAACCCTAGGTATTGAGCTATGATACATAGACTAGTGGCTAATGGAGCCGGAGACTGGATATCATGGGTGAAGACTACTTTGTAGGTACCCTAGGACGCCTAACCATATGGAGGCCACCGGGATAAAGATCCCCAGGCTAGCGCCGATTATG…	680	17	12
TRINITY_DN9447_c0_g1_i1	GGAAAGCAGACAAATGGGCACAAAGGAAAAAATGGGAGAGAAGAGAGGACAGGGAGAAGAGGAGAGGAGAGTGCTTAGGGGGACAAGTGAGTGAAGGAAGGAGAGAAAGGGAAGGAGTTGGGATGGAGGGGCTTAGGGGACTAGGCTTATTGGACCTCGAGCCTAATCTAATTGAGTTGGAGTAGGCTCCAGCTTGGCCCAGTTTTTACTCGGGCCTCAATATTTAGGCATGCACCTAACTCAAGATCCTTTTTTTCAAGACCAAACATGACCCAATGGGCCCCTGGCAAGGCCCAACCCGTCATCAACC	310	1	2
TRINITY_DN9447_c1_g1_i1	GTTTTCTTTATATTTTGTGCCAAATTCTTTTGCAACTATCTTTTGAGTTTGACAACCATACCAAATTTCCCTAACTTTTTTTAATAGTTTGCATACACCAAATTTGTGACTATGGATCTAGGTGCTATTTAGATCACCTATTTAGAGTGAGTAGTTGTTTTATTCAAGATTCGTATAACAGGCTATACTCAAGTGAAATAATAAAGAATATACTTTATCTA	221	0	1
TRINITY_DN9457_c0_g1_i1	GCTTTCTTCTGATGTAAGTCCTTTTAAGTTCTTTTCAGTCCTGACATCATGGAAAGATCTCAAAATATTCCTTTTATTACTAATATTTAAAAGATGAGTTTTTCGTTGAAATTTCTCTGCTTTACAATCAAACAAAACCAAGAAAACATGATTTCAGATAAAAAAAAAAATCCAAACATGACTTAACTGTATTGAACTTTCCAATACACTATTGAAGCATCTTTCCCTGTAGATTAAAGTTCTGTTTTGTCAAAATCCCGCTTTGCGACCTTATTTAATTGACTTATATCTTCTTGTGCATGTTCTTCTCCAAAGTTTCTTGAATTACACGAAAAGAGGCTGAAATGGGATGCTCTTACGATTAGTGATCTCAGTGAGGCTGACTACAACTTATGGACC…	529	1.66	1.5
TRINITY_DN9457_c0_g2_i1	GCTTTCTTCTGATGTAAGTCCTTTTAAGTTCTTTTCAGTCCTGACATCATGGAAAGATCTCAAAATATTCCTTTTATTACTAATATTTAAAAGATGAGTTTTTCGTTGAAATTTCTCTGCTTTACAATCAAACAAAACCAAGAAAACATGATTTCAGATAAAAAAAAAATCCAAACATGACTTAACTGTATTGAACTTTCCAATACACTATTGAAGCATCTTTCCCTGTAGATTAAAGTTCTGTTTTGTCAAAATCCCGCTTTGCGACCTTATTTAATTGACTTATATCTTCTTGTGCATGTTCTTCTCCAAAGTTTCTTGAATTACACGAAAAGAGGCTGAAATGGGATGCTCTTACGATTAGTGATCTCAGTGAGGCTGACTACAACTTATGGACCA…	528	8.34	1.5
TRINITY_DN9402_c0_g1_i1	GTCACTCCATAAGCAACATAAATCCACAATTCCCACCATCATATTCCATTGCTGTTTCCACTCAGATTCCCAGCTTGTGTCTTCTAAGCAACATAGCATCATCTGTAACAAACAAAGGCTAGAAAAAAGTCTAAATTGGTATGCCAAGCTAAGATTTAGAAGTCCACTCAAATGATCTTCACTGCATTACAATATGCATGCCAGGAGATACAACTCATCCTATAAAAGACATCGGGAGATAATGATACTACAAATATTTGGAGACTTATTAGTTGGCAACATCAAATTGATCACTCTAATTAAAAGTAAGAACCTATTGGATACTCCCATGCTTCGATACATCCACTCACCACCACCTCGACTCAAATTCATGTATAACACCACAAAAATTAATAGAAA…	476	6	6
TRINITY_DN9477_c0_g1_i1	TATTATCATTTGCTGCTCGGCCAGAATGATCACCATGGTTGAAGGCATATTTGGAATGTCTAATTGATAGAGTGGCCAACCCCGATGGGTGTGCAATCACTGCTACTAAAGACATACCAATACAGGGTTCGTAACACACTTGTCCACCATCATAGCAGTACCAAAAATTATGTCACCCATATCCTTCTATCTCCGGGAAATTCATCATAAGAATCAGGGGATTAGCTGAGGAGACTCATTTATACCAATGCTCAAATGCCGTTTGACCTAGAACTATGAAAAAGTTTATAGGAACAACAATTACAACACGATACCATCAAACCCAACCTCAGATCAGTCCTACCATGATCCAGAAATAGAGGATCCATTAGCTATCAGCAACCAAACCTTTGCTTGGGA…	608	14	4
TRINITY_DN9477_c1_g1_i1	GATTGACATTACATGGTACAGATCAGTTATCTGAATCAGATTAAAGTTTGTAGCGCATGCTACATAATAGATAACATATGCTAAAAAAAAATACAATAATATCACTCCTTTTCAAGATAATGCACGTCACTCAGTCCTGAGTCATCACAGCGGTAGAATCCCTTTGTCAGAATGAGAATAGTCATTCCCATCATCATATAATGGTTGGGAGTTATCATCCTCCAGTGCAGGTGGGTCACAATATTATTTGACAATTGATGGTTATCATCTGGCACAAGTGGATTGTCATGGTGATTGCCATCATCTTTGGTCTCAAACCCATTCTTGAAAGGTGGACGCTTGAACTTATCCTTTACTGGAGGTGATCCTTCAGATGAAAGTCGAAGAACTTTTGGCTTG…	702	13	4
TRINITY_DN9430_c0_g1_i1	AAGATACCTGGTTTCCTGTGTTGAATTTTGTGGACACCAGCAAACACTGGTATAACTTGGCATTTCATGACATGTAAATTACTAAATTTCATGTTTTACTCTACCTGAATAATGTTTCAATAGTACGTAAAGGTGTCCTGATTTCTTGATCATTGCAGCCTTCTCGGCTTTTTGAGATTTTCTTCATAACTATGATATGAAAGAAATGTATATCTCTAGTTACTACTGAAAACTACTCCTGTCGGAGATATTGTCCATGAGAGGTCTTTCCATGATGGCTATGTACAGCAAGGTTAGACTTGGCAATTGTGCTCCTTGTTATTATGATGTGATGTAAATTCTAGATTGTGAGTTTGTTTGTGGGTTGTCCATGCATTATGACCTCTCATACACATTGTC…	667	6	8
TRINITY_DN9451_c0_g1_i1	GCTCCCATTATGCAAGCTGTTGTCTGGTGAGCCTGCCTTCATCCTCGGTGAAACTCCCACTACCAGAAAGCTCTCTCATACTCACTTTCATCAGTGCCCCTCGCTTCAGCTTTACAGTAAACGATATTCCTCCTACGGTTCTTCATCATCCTTTCTCGTCTGAGCAGCACGGTGCTGGCTGCCTGTTTTCTTCCTTGTGACAGTTGCAGCACCATCTTATCTCTGTTTTGTCTTTTCCAACTTTGGCTCATATCTTTCTTCTATATTCTTTCTTCCCAAGGCCGTCTATCTTGGTTTCTCCTTGCTTTCT	310	1	2
TRINITY_DN9451_c1_g1_i1	AAAAGTTGTTTAGTGCATAAAAATGAACTGCGATTTAAGCTAAAAATACGTAGGGTCGATCGGAAAGAAAGGTAACAAAAGAAGTCTGGCTTTAAGTCCAAGAAACATAAGAAAGTGAAGTAATTTGCTACGGGTCTTCTAGCCTGCAGTGGCCACTTTGGGGAGTTTCGATTCAAATAAACAAGAAGTTGCCATGTCAGATTCGTTAGAGTTGAG	216	0	2
TRINITY_DN9487_c0_g1_i1	ATCTCTATGCATGAAAATTATCATGGAACAGGCCAGTCATGTGGGCAATCTCCTGACGCTCATCGAAATTTGTTGCTCAGGAAACCGTGATCCAAGCAAGCCTGGGCTCGATTGGCCAACACGCTTGAAGGTTGTCAAAGGAGTGGCCAGGGGCCTAGCTTACCTCCACAATGAGCTCCCAATGCTCAGCTTACCCCATGGCCACCTTAAGTCCTCCAACGTGCTCCTTGGTAACTTTTTTGAGCCCCTCCTGATGGACTACGCCCTCATGCCAGTCATGAGCCAGCCTCATGCAGCACATAACATGGTGGCCTACAAGGCCCCTGAGTGCATCCAATATGGAAGAACATCTAAGAAGAGCGATGTATGGAGTCTCGGGATATTAATTCTAGAGGTATT…	1061	25	21
TRINITY_DN9468_c0_g1_i1	GTAGCTTTCACTGAAGTATTTGTCCAAGTAAATTTTTTATATCCTATGGCAGATCCAAATACACTAGCCAAAGGATTCTCATGTCTTGATCTTCATAAGAAAAAACAGGATAAGCTTGCATAGTGTCAGCTTTCACTGACGTGAACCCAGAAGCTGTTCCGGGGATACAGGAGGGACGAGCAGACATACTGGAGGTGGTGCTGAAGGCGGGGGCGTCGCAGCCCGCGTGCGACGAGGCATGCTGCCAAGGCGGGGCCAAGCTTGCAGACCACCCCATCTCGTCCGGCCCCGTGTAGACGTCCACGCCCTCGACTCTGC	318	3	1
TRINITY_DN9440_c0_g1_i1	GTTTTGTGGAACCAAAAATGGAAAGTATTGCTTGTCTAATTTTGATGTGCATGAATTTAACTTTTGGTATGCACAGCCTTTGAATTACCATAGATCTTGGGGTGTTATAAAAAAACATCTGAAATGTTGTTTAATAAATTGCTTCCATTGACATGCGTTATGCTTGTCATTTTGTGTAAAATTACATGATACGTCTACCCTTCTTTTTCTCATCGCTCAAGTGCTAATTCATTCATGATACAGGTTGCCAATCAAACATATAATTTGGATGCAAATCTTTGCCTTCTTCGGCTTTATCAG	300	3	4
TRINITY_DN9440_c1_g1_i1	GTTCTCGGTTGTGAGAAGAAGCATAAATCTTGAGTTGTTTTATCTTGTTTATTGTCTCACCATTATGCTTACGTATAGGTTCTTATGGGTGTTTGTGAGAAGCTATTCATGTATTTACTTAAATCTGTTCTCGGTCGTACGACGGAGTTGGTTGCTTTAATACAAGGTTTGCTGCACACTAGCTGTCTGTGTCAAGGACTAGTGGTGGATTCTAGTGCTCGAGAGTCATGCATGCAATCCTTTTGTTAAATCTGTAATATGTTTTTGGTACATTAGGATAAGACATGAGGTCAATTTCTAGAGACTGGATTTGGGGTACTCTTAAAAGTCTTGCTTGTCCATGTGCCAACTAAGAAAAGTTAATCCCTTGCAAACTTTTTATTTTAATGCATATGGTGT…	449	5	9
TRINITY_DN9492_c0_g1_i1	CGTCGTCGCCTCCGAAAAGGGCGTCGTCGTCGGCCGCCTCGTCTTCTACGACGATGGCGACCGTATCGACTGCACGCGCATGGGCACCGGCGGCAAGGCGATCCCTCCTAACATCGACCGCGTCTCCGGCCTCGAGAGCGACGCGCTCTTCATCCTTCTGGTCGAGAAGGATGCGGCGTTCATGCGGCTGGCGGAGGACCGCTTCTACAACCGGTTCCCGTGCATCATCGTGACGGCCAAAGGGCAGCCGGACGTGGCGACACGGCTATTCCTGCGCCGCATGAAGGTGGAGCTCCGGCTGCCCGTGCTGGCGCTGGTGGACAGCGATCCTTATGGCCTCAAGATCCTCTCCGTCTACATGTGCGGTTCCAAGAACATGTCCTACGACAGCTCCAACCT…	1175	30	33
TRINITY_DN9408_c0_g1_i1	GTACATGGAGTCACAAGGTAGTGCATCATTGTGAAGTCAGTGTCTCTCATGGTTTCATGCCCCTTGTATCAAAAATATACAAAACTTGATCATGTTTGCATAATAAGCCTCTGTTTTGCTCTACCCTCAACCTACTCCACTGCATAATATGGCTATAAGCTCCTGGCCCTACAAAGGAAGAATCTGGTTCAATTCCTACATATGACCAACCATATAGCTGTCATGTGCATGTTATATT	238	3	1
TRINITY_DN9408_c1_g1_i1	CATTACAACTCATGCTTATTTATTCTCTGAATTTTGTCACAAATTTTTGGGAAGTATTGTTGAAGTTTTGTACACTTTGTGGAGCTCTCTTATCAGATTGTAGAAAAGAAAGGAAATTTTGAAATCAGGTGTGCAACAACGCAGAGAGAAAACCCCAGGTCACAAACTAAGAGCATGCAGAATGTCATGTTCCCTCATGCTGCAGTACACGTACATGGAGTCACAAGG	228	1	0
TRINITY_DN9473_c0_g1_i1	GGTATTTACATAAGTTGTATCAGAGTCTTCTACCAACATTATGAAGTCATCTCCAAAGGTTCTCTATACTGGCCCTTTACCCTTTCTATGTTGAAGGTTTTTTTGTTATCTCTAAGTCTAGATTGATTAGAACAAACATTTGGGTCATTAGGTATTGGATCTATATTGGTATATACACCCTAGTTTTATAGGGAAAGATATTCTCAAAATATGTTGCATACATGGCCTCTATAATGTTGTTGTTAGAAATATGACTTAAGTGAGAATTAGGAACTAAATCTAAGGCATTGTGAAGAAGGATGACATATTTAGTTTTGGAACCAATCTTATTTCTCTTAGGGTCTGGAATTCTAATTTTGGCTAATGTTGTTGTGAGAAATATGACTAAGTGAGAATTGA…	737	10	7
TRINITY_DN9404_c0_g1_i1	GATCTGGGTAGGGCTGAGAATGGGCCAGGTTTGGACCTAGAAAATACTAAATTATGAATAGGCCCGATGCAAAACTGGCCTGATTTATTTTAGAGTGAGGCTTGATTCGACTTGACTTTGGAGCCCTAGTTGTGGGCCATATAGAATACTCATTACTTGTTCCTTTCGTTCAAAAGAAGTTAATGAAGCACTAACACCGACAGGACATAATATTGACTTGCAAGCTCAATTTTTCCTAAAAAGGTAGGACATGATATGGCCAAGACACATAAACTTGTTTATGCACATATGTGTATACACATATATTTTAAGATTAGCAAATGCTTTAATGTATGGAGAATTGCTTAATAAACTAGGGTTCGAACATGTTGCATTCCATTCCTTCCTTGTGTCTCAACC…	914	16	19
TRINITY_DN9463_c0_g1_i1	GGTTTTTCATTTACCATCTTAAAAAGCTGAATATTTTATGATCCGTAATAAAGATACGATGCTGAAGAGCATGTCTCTTAAAAAATGCCTCAGCAAATCTACTTTGATGACAGCATCATTCAGCCAGATTTACGGAACTTACTACTCTCCAAGTGCACATATTGTTATACACAACTAATATGCATTAAATTCTAAATGGCTCAGCATGAACTCTAATCCCATCTCTACAACTGCAGGATTGATACTTTCAATTCCAAACAATTGCTGATGTTCCATTAAGAATGCCAGAAGGTCAGATTAATGCATTAATCTCCATCTTCTTCTATCCTCGTTGATCTCTTCCGCCAGCTCAATTTGTTGGTGAACCGGGGGAGTTTCAGTAACGAATTGACTCTGCTC…	807	24	4
TRINITY_DN9479_c0_g1_i1	GCTCTTCCGATCTACAGAGGTTTGATTTTTGGGTTTGAGGCTTTTTTGGTTACCTTAGAGTCCAAATCTTTTTGCCCAAACTGAAAATTTTCAGTTGATACCGACTGAAAAAAGTCCATCAGTTAGGTGGAATGTTTCAATTGATGTGTTCAGTGTTTTTTCCTCTAAACTATTTAATTTGTAACCAAATTGATGAATCAAAATCAGGATAAAGCTTCTAAGGTAGGATCAATAAGGAAAGTTTTCGTGGATAAATGTTTTAACATCTTAGAGTTACCACAAGCACATGGAATATAGTTTGCATGGGATAGCAATGAACATATGTGAAAATTGATAATCAAGAGCTATTACATTATGGTCATTTTCTGACCTTGGGTTTCTTGAAAGTATTCAAGAGAT…	567	9	6
TRINITY_DN9479_c1_g1_i1	CCAAAAATCAAACCTCTGTATGGGGCTTATGCATCTTTATATAAGTTAAGATACTTTATAGAATAGAAGGGTCAATTTTTTGACCGAATGAATACAAACAAATTTAATTCTAACTACAAGGTATCATCAGTAGCAATTAATCAGAAATGTGTTTTTTCCATGTCTTTTGGCATTGTTGGGCACCCATTTAGTATATAGTTGATGCCACTAGACACTGTGGTGGATCATGTATCGATTAAAAGACATCAAAAACACAAAAGGCTACAATTAAAGCATTGCTTTAATAAGACTTCCTAGCTCAGCAAAAAGATCAAAGTAGAAAAATATGGAAATCAAGGATCCAGATTATGAATCAAAGAAGAAGTATGTGCAACCCCCCACCCTTCCACCCAAAAAAAA…	661	3	13
TRINITY_DN9439_c0_g1_i1	ACCTGTAATGCATAAAACAGGGCCACCAAGCAACTGCCAGCCTTTCCTCCCATTTCTGAGAAAGAAATGGACTATATAATGTGGTGATATGGCTTTGAATATACTTGGGTAGTATCGTATCAGACTGTACACACCTATGAAGGGAGTTGTGAAAGTCCAGGAAGCCATGATTGGTGAAAATAGGAAGCTCACTCTGGAAGTCCCAAACTTTTGCATCAGGAACAAAACTATTAGAATTACAGAAGACAGAGATTCAACAGCAGATTTGCCAAAGGAAGGTAATGGTCCTTTCAGTCCATCTATAGCAGATAACACTGAAATAGCAGGTGTAAGAATGCCATCTCCAATGAGCATGCAAATCCCCAGCATTGCAATGAAAAGCAATATCCTTCGTGATAA…	840	13	12
TRINITY_DN9453_c0_g1_i1	GTTTTTTGCCCTAATTATCATCTCTTGTCACCAAGCCGGCCTTTGTATGTGGAGCTATTTGAACGATTTCAGTAGTTTGGAATCAACATCATCAAATTAGTTCATAGCATCTTAGTTTTGCACTTTGGCCCTTGATTATGTCCTCTTTTGTAACCGTGGTTGTGAATTTTTGGGATTAGAAGCTACTTAGCATTTGATGTCTTTATTGTCATGGCATATACCCAGAGCCCTAGTCTTCTCACCTAGAATATACCAGTTTACTAGTTTTCTAACATATTATTCCCATTGAAATTTTACCTTTACTTGTACATCACTAATTTACCTTAGACTTACATGAAGTAACTTAAACTTCGTCTCAATGTTTAAGATCCTGCTTTGTATTGTAACATGTCACACATG…	989	14	10
TRINITY_DN9453_c1_g1_i1	GATAATTAGGGCAAAAAACTTTGGACCTAGCAATAGCAACAGAGAGAATTGATCTACAAGCCTGCTCTTAGCAGCCAGTTCAGAAAGCTTCCTTGAGATGGTAGAGAGATATACTCCTACATGGCTCTTTGGAATCAAGACAGAACATCTAGAGCTAGAAGAAGGATTAGATGAAGCAATAAGCATGGAATAGAAACAGAAATATAATATTATTGAAGCAAAATGGCAG	229	3	1
TRINITY_DN9424_c0_g1_i1	GTGAGGACTGCCCATCTGGATTTGATGAAGCCTGTACAAAATTCTGAAAATAATTCCAAGTTAAAAAAAAAATTCCTAGCTACATTATCCTACCTAAAAAACCATGTAAGGATTTACTTCAGACTGATTCCTCTGTTAACTGTGGAATATTACCAAATCCATTTTGCCTATGAGGTATATTACCAAATTCTTATTATCTAAATAATAGGAAGTGACAAGATTCCATAGCAATAAAGTATCTTTTACAGCAGACTGTAGCTTTGCAGTTTTATGGGCCTGACTCTCATAAGTGATTTGATTAGGCTATAACTTAGAAAAAAGAGGAAAAGTTCAATGCAAAACACTTTATACATCCACACCAGATGGTCCAGCAATAAAGACTACACCAGAGGGTTGGGT…	544	6	8
TRINITY_DN9466_c0_g1_i1	CTTGTACAGGCTGTGTTATGAGATGCACTTATTGTGTGTTTGGCACTCCTACATATTTGTATTCTCTTGTGGATTACTAAATCTGTAGCAGCCTTAGATGGTCGCTAATTCCAATATCTTCCATGAGATGTTTTGTCAAATGTTGAGTTCATGTTATTTGGTTTGTGGCATAAAGATAGGAATTATAATCAAGCAGGAAAATTGTTGTATAGATTAGGTTTTATTGGTGAGATCGGAAGAGCGTCG	246	2	2
TRINITY_DN9486_c0_g1_i1	GGTATACTTCATATGTATACTTTATAAACATATGTATATTTAAGTGTGTTGTTTATCACAGGGCAGAGTCAAAGAAGTTAAACTGTAAGCTTCCCTTCCTTTGGTCTAAGTTCAATGCTCATTAGCAACTACAATAGTTTATATCCCATAACAAAAAATTTTCCATGCATTTGAAGGTTGAGGCACATTCCCTAGTAATACAGAAACTGGTTCGAACTTGTTTCCCATTTACATTTGCAGAGAAACATCTTTCTGACCAGGAAAATGTGTTTCTCAGCAACTATGCTTTATCGTAGATAAATATTGTTGCATGATGCTCTATAACTTTAGATTAAGATTGGCTATAAAGGAAATTCAGGGTAAACTTGTAAAAATATGAACGAGGAGTATGATAACTAG…	679	17	6
TRINITY_DN9428_c0_g1_i1	GTCCTTCCCTTCCTCAAGACCTTTCACTGGATAGGTTAATAGAGGTACCAGATATTCATTGCATCTTTCCCACCTCTCCTTGCCTTTAGCAAGCTTTTCTATTATGTAGCCCATAATCTTGCTTCCACCATCAAACAGTGGTGGTTTCCATGTAAGTGTTACTGATTTTGATGTTGGATTATGGACCTCAAGGTCAACAGGAGGATCTGGAGGCTGTTTTGGATCTTCTGCAATAATTGGGTTTCTTAGTTCAAGATATTCACCTCCTCCAATTTTATTGACAGCTTTAACACGGAAGTAATATTCACTGT	311	5	0
TRINITY_DN9428_c1_g1_i1	ATGAGAGTTTATTTTCACCAGACATTACTGGGATATATGTTCTACGACCAGCTTCTCTGCGTTCCAGAACATAATGCAGAATAGGAGTACCACCGTCAAACTCTGGAGGTTCCCAGGTTACCTTACAAGAATTCTTAGTTACTTCGCTTGCCTTAATATCTTTACACTGTCCAGGTGGACCTATGACTTTGACGTTGATAGAGCCAGTTGTTGATGCCAGTTTGTTCTCCAGTGTAATTGTATAAACACCAGCATCAGCATGAACACTCTCTATGACTTCAAGCAATGCAGAAGTGTAGTCACTCTTCATTGTTGTTCTGT	321	3	2
TRINITY_DN9431_c0_g1_i1	TTCAGACGTGTGCTCTTCCGATCTGGGGACTACTGTAGGATCCTCACCGCCGAGGACTTGCCCTCGCTGGTGCCGCGTTCTTCGCCGCGCCCGACCTCCTCCTCTGTCTCCTCTTCCTCTGGCGCTGGCCTTAAGAGGAGGGCCGACTCTGTTAGCCCGCCCAGCCAGGCAGTGGTGGGATGGCCCCCAATAAGGGCTTTCAGGATGAACAGCTTGG	217	1.84	0
TRINITY_DN9431_c0_g2_i1	CTCTTGCCTCCGCTATTCCTCATCCTTTTATACTCTACCAGCTTAACAGCGGGGACAGAGAGAGAGAGAGAGAGAGCGGCGATGTCGACGGCGTCGGAGAGCGCAGTGGAGTTGGTGGAGAAGGACTACGTGGGTCTCTCTGAAGCGGCCTCCTCCTTGCTCCCTGCTAGCAGCGGAGCAGCTGAGGATGGAGAGGAGGAGCTGGAGCTTGGGCTGAGCCTGGGGTCCAAGAAGATCACAGGAGGTGACAGCAAAGCAGCGGGGTGGGGGGACTACTGTAGGATCCTCACCGCCGAGGACTTGCCCTCGCTGGTGCCGCGTTCTTCGCCGCGCCCGACCTCCTCCTCTGTCTCCTCTTCCTCTGGCGCTGGCCTTAAGAGGAGGGCCGACTCTGTTAGC…	460	5.16	8
TRINITY_DN9441_c0_g1_i1	ATCCCAACTATAATGGGTTGGCTTTATGGATCTTTCTGTGCTGTCATTTCTGTTAAATGCATCTGCAACACTTCAGAATCTTCAAATCCTTTACTTACTGCATCCATCCATGTGGCCTTACATCATCCGTTCTTCCTCCTCACCCCTTCCATACATATCCAAACTCCTTTTGTCATCAAAGTGTCTTATGTTCTTGATGAACATGTTCAAAACATCTCAAAGGATTCCTCATAGCTTAGTCCTCAATATGAGCCACCCCTATGCTTCCTCTAGCGAAATAGTTATACTTCCTTCTTTTATAAAGTATGTTTTAAAAGGAGTTAGTATTTAAAAAGGCAAAATCTAACTTGGGAAACAAAAGAGAATTGACAATACAGTATATTTCTAAAAGCAAAGTGT…	1104	13	18
TRINITY_DN9448_c0_g1_i1	CTCATATCTACCCCATTTTCTTGTGGTTAACTATCTACCCCATTTTCTTATTCACACAATAAAACCCAATTCCATACTAGTTGATTCGCATTCCTCCGTTGCGAATTTGTATGACAAATTGAGAGAAGCTTGCATTTCAAGAAAATGAACTTTGGTTACTCCATAACAGGCTTGGTCATCCAAGTTTTGCTTACATGAGAATCTTGTTTCCTTTGTTGTTTTCTAAATTAGAAACCTCAAAGTTTCAACGTGAAGCTTGTGCATTCACTAAACATCATTATCTCCGTCAAGCAATAAAACTTAGTTCACTCCTTTCACCCTTGTTATTCCATAACAGGCTTGGTCATTCAAGTTTTGCTTACAAGAGAATCTTGTTTCCTTTGTTATTTTCTAAATTAG…	409	4	3
TRINITY_DN9448_c0_g2_i1	TTTTCTAAATTAGAAACCTCAAAGTTTCAACGTGAAGCTTGTGCATTCACTAAACATCATTATCTCCGTCAAGCAATAAAACTTAGTTCACTCCTTTCACCCTTGTTATTCCATAACAGGCTTGGTCATTCAAGTTTTGCTTACAAGAGAATCTTGTTTCCTTTGTTATTTTCTAAATTAGAAACCTCAAAGTTTCAACGTGAAGCTTGTGCATTCACTAAACATCATTATCTCCGTCAAGCAATAAAACTTAGTTCACTCCTTTCACCCTTGTTATTCCATAACAGGCTTGGTCATTCAAGTTTTGCTTACAAGAGAATCTTGTTTCCTTTGTTATTTTCTAAATTAGAAACCTCAAA	359	2	0
TRINITY_DN9452_c0_g1_i1	TGCATTTAAAGCACTGGTTTCAAATTTCAATTCACCTTTGTCGCAAACAGATGAGTCCTAGACAAACTCCACGAGAAAGAAAAAAAAGGGAAAAATAGAAAGACAAGAGTCACAAGACCAGTCTAATCTACTACAGAGAAACAGCACACCCGTGACATGATCTGAGAAGAGAGAGAAAGAACCAAACCAGAGAGAGAGAGTGAGAGTGAGCAAAAGAAGACACCTAGCTTAGCGTTACCAAGCCAGAGGAAGACATCAAAAGAGGACAGATCGAATCAGGCGGAGCAGGCCTCGCGCGCGACCCCGACCCGTGAGTTGGGGACGTCGTAGAGCACGCGGTGGTTCTGCTGCTGCATGCTGGCGATGACGTTGAGCACCGAGTTGACATTATCCGGCGAA…	716	7.62	0
TRINITY_DN9452_c0_g2_i1	ACGATCTACTGCAGCTGCAGAGAGAGAGAGAGAGAGAGAGAGAGAGAGAGAGAGGCGCGTACATGCATCACCGAACGTTGCAGACGTGACGTCCTAAAACCTAAGAGGGAGTGGAAGATATCCGTCGGACAGAGCGCGAGAGAGATTACGCGGTGCAGGCCTCACGGGTGAAGCCGAGTCGTGCTTTGGGGACGTCGAAGAGCACGCGGTGGTTCTGCTGCTGCATGCTGGCGATGACGTTGAGCACCGAGTTGACATTATCCGGCGAAGCTGCCATGGCCAGGCAGCTGGTGCTCCCTGCCGTGCTGTGCAACATCACGTTCTCCGCTGGCAGCGTCACGTTCATCCCGTTGAACATGAATGTGATCGCGGGCGTGACGACCGGCCCGTCGTAACACG…	586	5.38	0
TRINITY_DN9482_c0_g1_i1	CGCGGAGCGAGCACCCACGGTGGAGTAGTTGAGCAGAGGAGAGGATTGGGGTTTACCTGCTTTCTCGTTTTTAGCTTCCATGGCTGTCGGGATCTCGATCCATTCGATCCCTCTACTGTTCTCATCTCCGGTCTGAAAATTCCCTCATCTTGATCCTTGGATCTCCAGATCGCCCGCGATTTTGGTCGCTCTTGACTCGCATTGCCTAGGATCTCCAGATCTTGCTCTCTCGACGCAGAAAATCAGTGCCTTCTGAAGCTTCGACCAGCTACGGCACGGCCTCCGAGCCATGGCTGGAATTAAGTTGGACGCCTCGAAACAGTATTACGCGACCAGTAGCCTCGTGGTAGGCTACGCCCTCTGCTCGAGCTTGCTTGCCGTCATCAACAAATTCGCAAT…	2043	398	275
TRINITY_DN9493_c0_g1_i1	GTTAGGTGTGACTAATGAAATCCCCCAATATTAAAATGCGTCTAATCCAAACTCTTCATACAACAACCATAATAACGCAACTATACGAAACCCAAGTAACCAAAAACACCCTTTAATACATGTAAATAAGGTCACCTAATAAAACCCATTAAGCACACTACAACTCCCTCACAAACTAACTTAACTAAATTAATTTAATATTTAACTATATATAATTATACAAATAAAATATCTCTTTCATAAA	244	3	37
TRINITY_DN9478_c0_g1_i1	AAGAAATTGCTCAAATTTAGATTTTAATAATATATAAGATACACAACTCTTGGCTTCACCTCTTGAACGATACACAACTTTTGGTTTGACATCTTGAAACGTGTACCTGGATGTTGCATCAGTTTTAAATTCTCACCCAACTTCTGTGTTGACTTGGGAGTTGCTTCTATTTTACTAGCAAACGTCCTGCATCATTCTGCTCTCTATTTATATGAGAATTAAAACCTGATCCGTTATGTCATGTAGTCGGACCATATCTTACAAAATACATATTATATACAATTGGATCAAGCTTTATTTTATTATATACTCATTCAATTTACCTTACATTCAACATTTACATATTTTAGAGCTTCACCTGCTCCCTTCCTCTTGACTTCACCTCAGTTCCCTTTGCTA…	1847	32	43
TRINITY_DN9491_c0_g1_i1	TGGGAGCACCTTAGCAACCAGGAAGCAGTTGACATTGTTCAAAACCATCCACGCAATGTAAGTTTGTAGCCTTTATTATTGCTTTCATACAAATTAGGAGACACCATTTGTTTTGTTGATCTAGATGACACCTGCTTTAAACAGATTGCAGGTTGTAGGAATAGTATAGTGAACTAGGTAGTCTGACTGAATTAGCAGACTTGCTAACATATTTATTGGTGCTATTATTCTAACTTGTTATGCAGCTAGTACATATATAAGCAACAGCAATATTATTAACATATTTATTGGTGCTATTA	299	0	7
TRINITY_DN9474_c0_g1_i1	TTCTCTAAACTCTGATAATGTGATTCACAGAGCAGACGCACACTGGCACATCTCTATCTTGGTTGACCCAACAAAAGACAGTTTTATGCATTAACACCCCACTATTGCTTTATATGCTTTAAGACCCCACATTGCATAACCTAAATTTAGCGTTTATAAAAATGTTTCATGTTCTCCCTTTCCAAACAATGAAATAAAAATTAATTTCTGGCAAATTTACCAACTCATTTCTGAACTAGCACAGATCATGTCTCTCAGGCTAGACCAGTACACTGACTTGAATTCAAATTTTGAATATCATGTGCTTCAAGTTAAACAGCATCTAGATGCATATCAATGTACATCCTCCATTAGAATTTATATCTTATCTCTCTAGTCTATGCCACAAACAAGATGCTC…	1067	12	12
TRINITY_DN9472_c0_g1_i1	AAAAAAAAAAAAAAAAAAAAAGGTAGCCATGAGTTTTACGTACAGTCATCTAACATAATCGAAAAGGTAACAATATATTATCAGAACAAATCAATCATGGAATGTCTGCAATCATAGCCTACGTGCCATGGTTAAAGAGTGAAATAATGAAGTTCATTCCTCAAAGGAGGCTTGCACGTCCTCTGATGGTGCCATGCCGGAGCTGCCCACATAAAATAAGAAAACCTCCGGGCATCATCCACTACTGGCATCTACAATCACGCTATCTTAAATGGCAATTTGATTTTGCTATATTATCATCTTCATCTGCTTCTCATCTCAGGAGGTACAATATCACCCAGTAGACCCTCTCCGGTGGGAATCTGCGGTGTGCTCTTCGGCAAATATAGGCCGTTTTCT…	698	18.26	10.6
TRINITY_DN9472_c0_g2_i1	TTAAATGGCAATTTGATTTTGCCTGCATGGTTACAATCATAGAACAAATCATCTTTTCAAGGACATTAAAGAAAAATTTGATATGGCCCATGAAAACATTGATATTCATGATATCGAAAGTTTGGAGATGAACTGCAAAATAATTAAAGCACAAGGGTACAACTGGTTTCACTGAAACACCAACGTAGATCCTAGAAAATATGACAGATGAAAAAAAAAGGAAATAAGAAAAGCATCATGTTGCCATAATAGAATGCCTTAACACTAGATGCAGCACGAGTGATTCAAGTCATGAACGATGTAACTTCAACATCATGATTAATATCGTCACTACAACAATTTTTAGTTTTTGTGATGAAAATTTTAGTCACAAAAAATAGAAATTTCGTTGCACAAGGT…	1066	17.74	15.4
TRINITY_DN9467_c0_g1_i1	GTACAATGTATGCAACTTTACCCCTTGCTTTGCAGAGAGGTTTTCATGATAACTCGAATCCATGACCTCTAGGTCACATTAGGTTAACCTTACTGTTACACCAAGGATTGCCCTCGTCCATCATCAACCAATGTTAATCCAAATACACAATGCCATCACCATCACTCTATCAACTAAACATTTTTTTCCATCAAAGTATGATTGATTGTTGAGAG	215	2	1
TRINITY_DN9494_c0_g1_i1	GCTCTTCCGATCTCTTCTCTGGTGAAGTTTTCATGATACTGATCTTCTATTTGGATCAAGGTGTCAGAAAATATGATTATGCTTGCTTCTGAGAACTGAGATAGTTTTTTTTATTCTTGATGATTAGAATGTGGGCACACGTAATGATCTAGAGTACAATGGAACTAGCAGCTCACCTATAAGGCAATCTAGACTTCTGTCAAGTTGTTTTTGCTCTTTCAAGATATAGCCTGATGGTAAGTTAACTTTTCTTTAAAGAGGTTTGAAGGTGGATAGGTTATTGTTCTTATGCTGATTTAAAGTATCCCTTAGGAGAGCTTTGTCAGAGTTCAAAGGAGGCAAATAAGATTCCACAGCTAAAGGGATGGCCTACACACAAGTCTCCTTTCTGGAATCAGT…	612	9	6
TRINITY_DN9494_c1_g1_i1	GAAAACTTCACCAGAGAAGGAAGAAAGGTAAAAAAAAAAAAAATGAAAAACCTAGCAGATGTGAGGAGGCTAAAAGGCAGAAAATAAGGATAGATATTGCTACCATCAGTACTACAGAAACCTTTTTTTCTCTTGGGCTTTCAAATGGAATGTGTTAATGTCCTGTGTGCAACAAAAACCTACATTTATGTTAGCATGAAACTTCTTTCAGGGGTGCTGCACCTGCTTCCAAAGCCCATCAGATAGGATTGATAGGATACCTCTGTCTGCTTCCTAGTTCAAAATTATCTTAAAGCCACACTTGAGTAC	309	1	1
TRINITY_DN9496_c0_g1_i1	TGCTTTATCAATTCCACGCTTTAAATCCATTGGATTCATACCAGCAGCAACAGCTTTTAGTCCTTCATTAACTATAGACTGAGCTAGAACAGTTGCAGTCGTTGTTCCATCACCAGCAGCATCATTTGCTTTAGAAGCAACTTCTTTAACCATTTGAGCTCCCATATTTTCAAACTTATCTTCTAGTTCTATCTCACGTGCTACTGAAACACCATCTTTTGTAATTGATGGTG	233	1	0
TRINITY_DN9480_c0_g1_i1	CTTTTTGAGAAACCTGTATTACTAGAAGCAACAACACTAAAGCCAACTCTGGAGTAGCCATAAATGAATCAAATAACAAGAGAGGATTAATCAAATAACCCGCAGACATTCCCGCCGGGGCAGGGGACGGGGCAGCCGCACGTCTCATCGCACTTCTTCACGTCCGCCATCGCGCTGCTGAGTCTATGAGCGCGCGGCCGAGCGGGGGTTTTAAAGCCATCAGCGCGGCACGGCGCGCTGACTCCTGGCGCTCGTGCGTGTCTCGCTGCTCCCACGCGGCGGCCATGCAGCCCTGCGCGGCCACCGCACACCATGTGCGACGAACGGTGGAACCAGGAAGGTAAGGATGTGGACGCTGTGGGGCGGCTTCAAG	373	2.16	2.48
TRINITY_DN9480_c0_g2_i1	TTCCCATTAAAATGGGTTTTTTTTTTTTTTTTTTTTTTTTTTTGGCTGCTTACATACCCATACTAATTTACTACGAGGCAAAGACACACGGAAGCTAAGCCGCACACGTTGCACAGGAGCACCCAGCTCCACAGGTGCAGCTACCTTTGCCGGCTGGCTCTCCTGTTGCCCTCCTCCCGCACCCGCATGGGTTGCAGGTGCAGTGCTCCCCGCACGCGCACGTCTCATGCCGCGTCTGCGCACCACCAGCAGTTGCTGGGCAGCCGCAGACATTCCCGCCGGGGCAGGGGACGGGGCAGCCGCACGTCTCATCGCACTTCTTCACGTCCGCCATCGCGCTGCTGAGTCTATGAGCGCGCGGCCGAGCGGGGGTTTTAAAGCCATCAGCGCGGCACGGCG…	537	12.84	10.52
TRINITY_DN9456_c0_g1_i1	GGAAAAGTTTTCTTGCTTCGGAGGAGTCTTCTACAACTATTTTAGCATAGGTATGCTTTTAGGGCCTCAACATTTTAGTACCATAGCCTTTACTTCATTGACATTGATTATGATCATCTTAACCATAATCTTTTCATCAAGATGGAGATCGAGAGAAGCTTAGAAAAATTCTACAAACATAGAGTTTCTCGGACTCCAAACTTCCACACATTGTCAGAAAATACTTTGCTAGGTTGTACATGCATGTAATGTGTGTTTTAGGGGAGGTTTGACATTGATTTTTTGTATCTCTTTTGTATTATTTTCTGCATTCCTTTTTCTAATGGTTTTATATAGTTTTTATTTAAAACATTTTGAACTTTTCTGAATTACAGGAATGGATGCTCAAATTGCCTATGG…	425	6	1.2
TRINITY_DN9456_c0_g2_i1	GGAAAAGTTTTCTTGCTTCGGAGGAGTCTTCTACAACTATTTTAGCATAGGTATGCTTTTAGGGCCTCAACATTTTAGTACCATAGCCTTTACTTCATTGACATTGATTATGATCATCTTAACCATAATCTTTTCATCAAGATGGAGATCGAGAGAAGCTTAGAAAAATTCTACAAACATAGAGTTTCTCGGACTCCAAACTTCCACACATTGTCAGAAAATACTTTGCTAGGTTGTACATGCATGTAATGTGTGTTTTAGGGGAGGTTTGACATTGATATTTTGTATCTCTTTTGTGTTATTTTCTGCATTCCTTTTTCTAATGGTTTTATATAGTTTTTATTTAAAACATTTTGAACTTTTCTGAATTACAGGAATGGATGCTCAAATTGCCTATGG…	425	0	4.8
TRINITY_DN9444_c0_g1_i1	TGTTTGTGGACTAGGCTGTGTATTTAGATATTAGGTTAGGTCCTGATCAACAGCAACCTTGGTCACATATCTTAATAGTCAATCATGAAATGGTATTCAGGGAAATTATAAACATTTTTGTTATGTTGGCTTTCTTTTATTTTGTGAATAAATTTCATTACTTAACAAACTATTAGAGCGTGAGCTTTGGTGCAACGATAAGGTTGCTTCATTGTAACCTGGAGGTCATAGATTCGAGTTACGGAAACAATCTCTTTGGAA	261	6	0
TRINITY_DN9444_c0_g2_i1	GAATTATCAAAAATTTCAGATAATGCCAGAGCCTCCAAATAGGCCTTCTAGTACGTTTTTTATAACAATTTTTGCTAATATTTTGATTATTTCTTGATATGCTTAGATATAAACATACATGTACAATGCACTACACTTCACTATGAACTATTTTTTAGTGTTAAATTTAGGTGATTCTTGTTATGGTTGCTGGGTTGACTTGAAATTCAGTAAGCATGGGTTGTTCATAATTTTGTGGGCTGTTAATATGCTTTGCCATAACATCACTAAAACATTCATATAACTTGTCAATTAAATTTTTTTACTCTTTTATTTTTTGGATGGAATAACTGTATGAGATATTTTGATATTCTAAGTTATGATGGTTTGCTGTTAGCACTTCTATTTCTTCATGGTGAG…	2522	66	62
TRINITY_DN9407_c0_g1_i1	CTGGAGTTCAGACGTGTGCTCTTCCGATCTATTGGGGCCCGTTATGAGATTTTCCTTTGAGCATTAGAATGTATGATTTGAGAAGATCCAATAGGAATAGGTCGTGGAAGAATCTAGGACTTAACTGGAATTTTCTAGAAGCTTATGTGAAACATCCAAATCTTATGTGAAACATCCAAGTAAAAGCTGTAAATTAGAAGATAATCTATGCCATTCATATTGTAATTCGAAAACAAGTAGATCGTATCACCTATTTTATGAGATGTTCATTGGCCTTTCCTTTGATGTTTGGAAGTTATGTTGGTGCACTTGATCTTGGTGAAGTGCTTATTATATATAAGAGAACTAGTTCAACCTTGATTGCTAAAAGATTCCAACTATAAAACTTTTTACTTGAAA…	743	0	3.31
TRINITY_DN9407_c0_g2_i1	GTGTCTTGACTATCCATCCAAATACCACGACCTCTGTCATACTCCAGGTGAGATGATTTGGTGCCCAAACTCTTGGATATTATGTGCAGAAGTCACTAAATAGAGTTTCTTATCTAAGGCAAGTCACTGGTCCTTTAAAAAAATTCTTGAATGTTCACTACCTTTCCTGCAATTGTACTAGATAAAAATTTTCTAACCACTCTTCAATATTTGTACGTTTTTTGACTGATCATCAAATTCTCAATGTAATGTCATGTATGGGTAGCTGTATTGGTGATCAACCATAATTGGGTATCTTGATCAAATATTTAGAAGAATAGGGTCATTTGCTGAACTTGAGGCTTTCATATAAATATAGCCATATCAGTTAGTGAGTCACACTACTCGTACTGGTAAACA…	1306	71	16.69
TRINITY_DN9469_c0_g1_i1	GAATCGATTCCTAGCGAGAGAGGCTCGGAGGAGAACGACCTGCAGAGAGTGTTGCGAGATCGAAGGTTGTCTCTCATCTTCCTTCTCTCTCTCTCTGGTCAGCGGTAGGGTTCTGACGGAGCTCTCGTCTTCTTCTCTCTCTTGCAGTAGGCCTCAGCTTTTCTCTCTCTTTTTTTAATTTTTCTGTGTTTATTTTTGGGTTTTTTTTCGTCTTCTTTGAAGAAGATATAATAGATATCGATCAGAAATCAGTTAATGGTCATGGCATCCGATTCGTTTTGTTAAGATTCCAGTGCAAAATCCAACTTTTTTAGCCTTTTGTCGGCCATTTCCTGCGGCCTTCAGCCTCTTTCTTCTTTAGAAGTTAGGCTCTTTGGTAGATTTAGTTTGCAGTGCGGA…	785	26	14.62
TRINITY_DN9469_c0_g2_i1	GAATCGATTCCTAGCGAGAGAGGCTCGGAGGAGAACGACCTGCAGAGAGTGTTGCGAGATCGAAGTAGGCCTCAGCTTTTCTCTCTCTTTTTTTAATTTTTCTGTGTTTATTTTTGGGTTTTTTTTCGTCTTCTTTGAAGAAGATATAATAGATATCGATCAGAAATCAGTTAATGGTCATGGCATCCGATTCGTTTTGTTAAGATTCCAGTGCAAAATCCAACTTTTTTAGCCTTTTGTCGGCCATTTCCTGCGGCCTTCAGCCTCTTTCTTCTTTAGAAGTTAGGCTCTTTGGTAGATTTAGTTTGCAGTGCGGACTAAGGATGAGGGTTCACCCTGCGCCCCAGAAGCGGATCACGGCGGCCCGGGACTCTCTCGAGCGGCAAAAGAAGCTGCGCC…	703	0	8.38
TRINITY_DN9429_c0_g1_i1	GTGAGGCAGTGAAGTTGGTTAATTAAAGTTTGAGTTGATACTTGTATCTCCTGCTTCTAATATTCCCATGTGCTTTTTCACTACATATATATGTATACACACACACGGACACACACCTATGTCCATCGATGACCAACCCCATTGTCTTTGCCATGTGGGAACTATGGGATTTACATGAAGGATGCCTTCACCATCTCGGGGTAAGAATGACAATAGACCTTGTACGATGAGTCAAATTGTTAGCCATCCATCCATAAATTTGATGTTAGCATTGGAGAACAGTTTTCAACAGAGATCAGCATGTGTTCATACTATCTTTCCCTTTCTCTCTACTCCAGCAAAAAGTAGTAGTATATAAATAGATTTTACATTTAAAGTGGATTATAATATGTGATATGG…	1007	13	9
TRINITY_DN9429_c1_g1_i1	GTTATTTTGATTATGGTTATTTGTTTATGTTAAGTTCAACTTTGCTGTTTCCTGATTTTAAACTCAACAAATGTTTCCTGCAACAAATTTAAGGTTTAAATTTCCCTTACCACTTTTGTGTCTTGAAACTTCTGTGGATACTATTTGCAGCCACTATAATATTTGTTAGCGTGTTCCTTTTAAAAGCTGTCCTTTAGTAGTATTAATGCATCTCTACTTCCTGACCCTTAATCCCCTGCTGAGAAAAGAT	250	3	2
TRINITY_DN9412_c0_g1_i1	GTGCGCTCGGTGACCATGGACTCCTGGTCCGAGATCCAGCTCAAGAAGATGGAGGCCGGCGGTAACGACCGCCTCAACGCCTTCCTCGCACAGTATGGTGTCCCAAAGGAAACCGACATCAAGGCCAAGTACAACACCCGCGCCGCCGCCGTCTACCGCGACCGCATGCAGGCCCTCGCCGAGGGCCGCTCCTGGCAAGACCCCCCCGTCGTCAGGGAGACCCTCACCGCCAGCGGCACTGGAAAGCCTCCATTGGCGCAGAGAGGTGGTGGAACCAGGACCAGCACCTGGGACAGCTGGGACAACGACGACGACTTCCGGTCATCGGATGTTAGGAGGAACCACTCGGTAAGCGATTTCAGGTCTGGAAGCGGGGAAGGTGGGAGGTCCAGGCAGCCA…	846	22	20
TRINITY_DN9465_c0_g1_i1	CTTCCCAACAATGACAATAATATGCTTCACTAATTTGTGTCCTTAAACTTGGTTTTAAATGATAATAAGATTTTTCTTCCCAACAATGTTATGACGTATATGATAAAACTTGAAAGCATGTGCAGACAATTTATAAACAAAGCACAAAAAACTCTGAACCTAGCTTAAAATAAATGCAAAACTAAAACTGGAACACTCCAAATTTATGTTAGCTATATGAAGGCAACCAAATTAAGCAGCAAGGGGTTACATCAATAAAGGGCCAAGCCAATTCACTTTTTATTCATGCAAATTGCTACTGATCAACCAAATGAATGGCTACAACAACAGGTCCTTAATCTTTTATCTATATGAAAATATTCAATTCTTAATACCAATTTAGATATCTAAGGAATGCAA…	847	13.24	5.02
TRINITY_DN9465_c0_g2_i1	CTTCCCAACAATGACAATAATATGCTTCACTAATTTGTGTCCTTAAACTTGGTTTTAAATGATAATAAGATTTTTCTTCCCAACAATGTTATGACGTATATGATAAAACTTGAAAGCATGTGCAGACAATTTATAAACAAAGCACAAAAAAACTCTGAACCTAGCTTAAAATAAATGCAAAACTAAAACTGGAACACTCCAAATTTATGTTAGCTATATGAAGGCAACCAAATTAAGCAGCAAGGGGTTACATCAATAAAGGGCCAAGCCAATTCACTTTTTATTCATGCAAATTGCTACTGATCAACCAAATGAATGGCTACAACAACAGGTCCTTAATCTTTTATCTATATGAAAATATTCAATTCTTAATACCAATTTAGATATCTAAGGAATGCA…	848	8.76	14.98
TRINITY_DN9458_c0_g1_i1	AGAAAATCAAACGGTATTCACGATAAGTAAATGATGAATCAAATGCAAGGAAGAGGGGCTACTAAGAATCATACCAAGTTAAATCCAACTATCATTTTTATACTTCATTATTTCATTTATATTCAGATTATTATGATCTTTCTTGTTCCATTAATTAGCTTCATTCATATTCATGATCATAATCGTCATCATATGATATCTCCGCTAACCAACACTCCATCACATGGTATATATGTAAGCTACATCACATGTAACTTGCTATCCAACACTCATGTGGAAAAGCA	284	1	5
TRINITY_DN9458_c0_g2_i1	AAGAGGAGCTGCTGAGAATCATACCAAGTTAATCCAACTATCATTACCATATTTCATTATTTCATTTATATTCAAATTATTATGATCTTTCTTATTTCATAAATTAGTTTTCATTCGTATTTATGATTATAATCATCATCATCATGTGATATCTCTACTACCTAACACTCCATCACATGGTATATATGTAAGCTACATCACATGTAACTTGCTATCCAACACTCATGTGGAAAAGCA	237	0	3
TRINITY_DN9411_c0_g1_i1	CTGCATCATATTTAGCATGTATTTGATCAATTGGATTGCATATTTGATGTTGTTATCGAAGTCTATAAATGAAATTGTCCAATAAGTCTGCATAAATTGTTGGTTGTTGTGGTTTAGGTATCAGACTAATAGTAAGTACAAATGAACTATTAAAAGAAGTTTTTTATGCAACACGTGTCAATTATTAATATATTAGTGTTCACAATAAGCAGCATAAAGTCCACAATTCATATTTTATTACTAGTATATGAGACCAGTCAATACGGTTTAATGGTAATGTAACCGTATAGCTTAATTGTATTGTAATTTGGTATGCGATGCTGAAATTACATTATCATCTCCTTAGTGTTTATTGCCACATTATGGGTGATGAGGCTTGTACTTGGAATGCCATATGGA…	873	18	15
TRINITY_DN9489_c0_g1_i1	ATTTAGTATTGCATAGATATTAAACCATTTTATGCATGAATCTATTTAATTAGTAATTTCAATTGTACGTAGAATTATATGCTTTCTCACATTGGACAAATAACCTTCATCTAGATGTATCTAAATTTTTTCATGCCATTGTGTAGTATTAAATTTGAGCTTGGTTTAATCTTATGGCTTTCAGAATAAAAAGAGATGATGGCTTGCCAACAAATGAAGTAGAGAAGACATAATAAATTATGGAGAATATTTTTTTCAACTTTTATCTCAAATTTATATAAAAGATAATAATATCTTTCATCAAAGAGGGAATTATCATAGTGTTAGGAAGGATTGATAGTTTAATTTTTTTTTACATAGGATTTATAGAAACTATATAAATAGGAGGATTGCCATAAA…	457	5	1
TRINITY_DN9489_c1_g1_i1	GGCGAATCAGTCAACGAGGCAGTAGCCAAGAAGGCCAGGTTTGGTGAAGATGTTAGTGTTTCCATTTAAATTGAGTTATGCCAGGTTATCAATTGTAAACAACATACCTTCGTGGTTTCTGCAGCACGAAGCAATTTACTCTAGGGCAATAGATCTGAAGGTGGGACGGTAACCGTAACATGCAATGTATACTCATTGATGATCTCTCATCTATTTTTTTTTATTATTATCCTGCGCTCTCTTTTTTTTTTTCAAAGATCACAGGTTCAATAGATCGGAAGAGCACACG	289	1	0
TRINITY_DN9460_c0_g1_i1	GTTAGACATTGAGTAGGTTAATGCATTTATCTCTAAGGCACGAGTAAAAGCCAAAGAGATTGACTAGAATATTTTTCCTCATTTTGATTATCGTTGGATTGAATTTTTTTATTATGCAAAGAAGTGCTTTAATCTGTGAACATTTATGGTCCCTCTAAGAATATGATGAGGGCAAATGATGATGTGAACTCCGATATATATCAATATTTTTGGTTACTTCTATTAGACTTTGCCGGATTACAGAATCTTGAAAAGAATATAGTAGAGGAAAGGTTTTTCCTTATTGATTCCAGTTATAACGTAAGAGTTTTTGATGATGATCTATAACTATAGATCCTAGAAATGTTTGTGCACTTTTCATTCAATCTTAGATGTATAGACAATTGATACTGAGAGTCA…	514	5	0
TRINITY_DN9460_c1_g1_i1	GCTTGTTGAGCAAAATCATACAGTTCTGTCACTATTACAGATGAAAATCATCATTAAGTTCTTAGTAACATTGACCATTGCACCCACCACATGTTGGAAGCACATCATACAAATCACACAGACCTGTGCCCCTCCCCCAAAACATGCAAATATTGGCACTTTTTCTTTGAGTTGGGGAGGAGGGAGTGACAGGATTTTATTTTACCAAAAATGGGAAACTACATTTCTTCTAGTACAGAACTCAGAATCTATTAGATTCAGT	262	2	0
TRINITY_DN9449_c0_g1_i1	TAACTTTGGAATGTTGAAAGAAGTCTCAAGCTTTGAACTTTTAGGCTTAAGGCCAACATTTCTTTGGTTGAAGAATCTTATCTTCCTTTGTTTATCGATGGAATCCCTTTTTACCATACAAATTTTGTGTTGAATGAATCTAAATTCTTCAGCATATCCATGATGAAGATGGCACATCTTAATCCCAAGCTAATGCTAGGACTTCATTGGAAGTTTTCCTGATCATGGATATTACCTTTTGCTTACTGATTGTTCACAAAATTATGAACATACTTTATGATAATATGGTAAGAATATGTGATCATCATTAATACATTATAAAAGCACAAAACCTAACGGAGCACAATAGTGATTTTGTTTACAAAATCAAATATCAACAACATTGGAAACATAGGAGCA…	514	9	10
TRINITY_DN9449_c1_g1_i1	TGCTGTTGCAATATCATCCAAACCAACATCTGTATTTTGGATCCTATGTATAGTCACACTTTTGACTTCTTTGCCTTTATATTGAGCTCATATTATCCACCATCAATTACGCAACCTTAAAATGCTTTGTATACTCAGAAAATTGTCTACTTTAGTGATCTATGTAATATAGGATTTAATACAAAACATAAATCAGTTTACGCCAATCAGAAAAAATTGTAAGATTTCAATTGCCAGTTGTAAGATTTTATAACAAATACCTTCAGATCATAAGTTTGATATCATTGTTAGTTTCTGCAGTTGCATTTTTCTTGACAGGTGAGGTTTTTGATTAAGAAATCTTAAAGGACAGCTGTTTAATAGGGCTTGAATCCAGTGAAGAATGCTAGATTGATTTAA…	452	6	12
TRINITY_DN9499_c0_g1_i1	CAAAATGATATTCATTTTATAAGACTGTATTCTCATAACCATTTTATGATGATAAGATGTAAATTGATAAACCTAGTTGTTATTTCCTCATTGTAAGGTACATCTTTAATGCATACTCTAAAAAATTTAAGAAATTTATATTGCTGAGTAGAGCTCAAAAGCCAATGTAAGTGAATATGGAACTCTACTAAGATACCCAAGATCCATGTTTACATATTCAAGCTAGTTTTAGTTAACATGGACAAAGGATAGGAATAAAGCACTTCGAGCATACAAGAGTCCAAAAAGAGGATAAGCGAGAACAGGAAAACATGCTTGCCAAATCTATATTTCTTGAAAGGAACCATTGACTTTTAAGTTTCAAGGTAGAGAAGGGATACAGAAATGAACAATAGAGGG…	790	21	5
TRINITY_DN9414_c0_g1_i1	TGTTTATAGAACTCATGTTAGGCCTCTACAGGAGCAACTTCAGAAGCAGCCTAAACCATTCCCAATTTTGACAATCAACCCTCTAAAGAAGGATGTAGACTCTTTTGTGGCGTCTGATTTTAAGATTACTGGTTATGATCCCCACAACAAGATAGAAATGAGAATGTCAATATAGTCCTGTGCTTACAGCAAATTTTAAGAAGAAAGTTCTTCCTTTTGTTCAGTCAGAAGAACCACATTCCCAAGAGGTAGCCTCTCATTCTGTGTTTACAATTATTATGCTATTTATGCTAATATGACTGTACATCAATGCTACTTATGAAGTGTACCTCATGACCAATGTTAGAGCTGGTTTATAAGACTTTCCAAGATCGTAGCTGATTTGACTAATGAGCCAAA…	503	2.8	2.4
TRINITY_DN9414_c0_g2_i1	TGTTTATAGAACTCATGTTAGGCCTCTACAGGAGCAACTTCAGAAGCAGCCTAAACCATTCCCAATTTTGACAATCAACCCTCTAAAGAAGGATGTAGACTCTTTTGTGGCGTCTGATTTTAAGATTACTGGTTATGATCCCCACAACAAGATAGAAATGAGAATGTCAATATAGTCCTGTGCTTACAGCAAATTTTAAGAAGAAAGTTCTTCCTTTTGTTCAGTCAGAAGAACCACATTCCCAAGAGCTGAGGTCCTGTTTTATGGTGGGAGTTTACTATTAACAACAAGCCAGGAGGCCTCTACTCCCAGGCACATACATGCGTCTAGAAAAATGAATCTAAGCCCCAAGATATCATCATGAGTTGATTAGGATTCTTCTCTACTATTTTCCCTATT…	908	23.2	32.6
TRINITY_DN9445_c0_g1_i1	AGTTTATTGAATTAATTGAGAAAATAAAGGAAAAATAACAAAATATAAGGTAACATAGGAAATACAAGGGACAATGTGACAACCATTAACAAAATTAAAGCACACTATACTCATTTTATCTGTGTGCTACAATATTTTGGTGTTAATTTCAGTTAGAAATTGCAACTTTCTAGTTTATTGAATTAATTGAGAAAGTAAAGTAAGTAGCTTAAATTTTAAAGACATGAGTTTTAACATAAGAAAGTAAAGTAAAGTAAATAGCTTAAATTTCAGTTAGAAATTGCAACTTTCTAGTTTATTGAATTAATTGAGAAAATAAAGGAAAAATAACAAAATATAAGGTAACATAGGAAATACAAGGGACAATGTGACAACCATTAACAAAATTAAAGCACACTA…	459	6	6
TRINITY_DN9438_c0_g1_i1	GTCCGGGCTTGCGCCCGTTAAAAACAAACTGGACCAGACCCTCTGTGTCTATAATCGTTCCCGTTCCCGTTCCCTTTCGAGTCAGGTACTCACTCTAGAACCGTCCGATCGTGATAACATAAAATTCTCGAGTCCAAACAGGCCTCCGGTGGTGCCAAACCAATCGTCCCCTGGCCGGAAAGAAAGGGGAGGCGAAGAACGCCGAGCGGGAGCGATGGATCTACTCAAAGCCGAGCTCGCGAAGAAGCGTCAGAGCGTGGCCGCCGACTTCGGCGACAAGAAGTTCCTCAAGCGCTCCGAGATCGAGCGGAAGAAGACCCAGAAGCTCCGCGAAGAGGAGCAGCGCGCCCTCCAAGCCAAGGCCACCCTCCGCTCCCAATCCCCCACCCCCGACCCCTC…	1960	36.24	28.7
TRINITY_DN9438_c0_g2_i1	GTCCGGGCTTGCGCCCGTTAAAAACAAACTGGACCAGACCCTCTGTGTCTATAATCGTTCCCGTTCCCGTTCCCTTTCGAGTCAGGTACTCACTCTAGAACCGTCCGATCGTGATAACATAAAATTCTCGAGTCCAAACAGGCCTCCGGTGGTGCCAAACCAATCGTCCCCTGGCCGGAAAGAAAGGGGAGGCGAAGAACGCCGAGCGGGAGCGATGGATCTACTCAAAGCCGAGCTCGCGAAGAAGCGTCAGAGCGTGGCCGCCGACTTCGGCGACAAGAAGTTCCTCAAGCGCTCCGAGATCGAGCGGAAGAAGACCCAGAAGCTCCGCGAAGAGGAGCAGCGCGCCCTCCAAGCCAAGGCCACCCTCCGCTCCCAATCCCCCACCCCCGACCCCTC…	1790	151.76	338.3
TRINITY_DN9461_c0_g1_i1	GCACTGACTGTTAGCTGTAATGACTTGTATCATTCTACAAAAGAAGCAGATAAACATATTTAGATATAGAAGTACAGCCATTTCAATTTTTTCTGGCAAGTGCAAGAAACTCGTATAGCAATATCAAGGTTTATTTCATTGAACAGAGCCAGTAATGATGCTTTGTAGCTCTGTCATTCCACTAGCTCTGAGTTCCGGAAAACAATCTTCCACGACCCTCTCGATGCACCATCTTTTCCATCATCATCCACTCTACAGACCGGGATGCGGTGCGAGAACAGTGCCAGCTCCGTCCTTGAGAAGGCTCGCAGCAGCTCGAACCCCTCGTACAAATGCCTCCCGAGGACCACCGACGATCCCTCCACCGGCGCCACTGCGGCCACCGTGATCCCATCCTCC…	1033	14.77	53.8
TRINITY_DN9461_c0_g2_i1	TCTCCCAGCCCAAAGCTCAGTCCAACCTAGTGCAAAATGAGGCCTGTTTGGGCACGAATTAGCAGCCTTACTTCTAAGACATTGAAACTTGATGTACTTGCAGCAAACCCAGAATTCAGATGGAATGAAACTTAAAAATTACAACCTTCTCATTAACTGGAGACAGAATTGGGAAGTTTTTGACATAAAGACAAAAATGCTACTGGACCTGGAAGCCACCTTCAGGACATAATCATGGTAAGGAATTCTGTGATTTCATAGCAACATACAGATTCAAGGATTTCCTTGCCCACATCCCACAGGAAAAAGATTTATTGAAGACCTCCAAAATCCCCATGACTGAATATAGGAATAGAAAGCCATCAAGATGCAAAGAAAGTAAATTGCAAGGATGTTCAT…	1954	20.23	44.2
TRINITY_DN9410_c0_g1_i1	AGCTTTGGTACCATCCTCTTGGATCTTCTAAGTGGAAAGCGTATCCCTCCAACTCATGTAAGGAATATGGATGTACCATGAATCCTTTAGCATAGTTGATCTGCTAATTCAAACTGGAAAGTGGACAATAGTTTGTTTTTCTTATAGACTTCGAATTCTATTTGTTCCCTGTATACAGGTAATTAAATGCCCTTTATGGATGTTGAAAGTGGACAATATTTTGCTTCTTTAGACTTCTAATTCTATATGGTCGCTGTATACAAGTAATTAAATGGCCTCTATGGATGATTTTTTTGCTCTTTGTTCCACTTATGCACTGACGTTTATTCTTTGTATTTGCTCCTTATTCATTGATAGAAGTGAGGTTGTCTCTGTATTCACCTTTAAGGAACATGCATC…	3002	39	86
TRINITY_DN9443_c0_g1_i1	GGGATGGACAGTGTCAACAACACAAACATTTTAAATTCTTACATTCTGGCTATTATGGTTAGATATTTTGGACTATTATGGTTAGACTTCTACACATCTTCCTTGGTCAATGATTCTTGATGAGGGATGAATAGTGTCAACAACATAAAAATTTTGAATTCTTACACAGGTTTCATCCATGTAATCTTGGGTCTTTTCCTTATTCCCAACCTCATTAGCAAATGTGAGCTCCTCTCCTCATGTACTTAAATCATGTAACAAAAATAAAAAAAACAAACACAACAATTTCTAGGAAAAATAAAAGAAGTAGAGAAGACAAGGGGTTCAATTAGAACCTATTTATTAATTTCTGTTGTACGAGTCCAATAAAATTGAAATATAAGACTAGACCTACTATCG…	1333	22	28
TRINITY_DN9420_c0_g1_i1	GGATCTATAATCTGTATATATGTGTACTGAAGCATGAATAAAGTATGAGAAAATTATTTTTTTCCATCATTATTTACATGGTATTAGAGCCCTGAGGATGGGGGGAGATCCGCCGCCAACCCAAGTGAGCGCGGCGGTGTGGTGCCCCACCCGCTAGTCGTACTACTTCGATGGAGATCCAAAACTAGAGTCCTAGTTTCTCCTTAGTCAGGCTCATTTCTGGTAGCCTCTTGTTTCACGACAAAGGAAAGAGAGAGGAGCTCAAGATTGAAGAAGGGCCATCAATGGTGGATTTCTGCGCCACGTCGACCTTTAAACTGGATCCAACTACTGGGCCTCCCCCTCAGGCGATATTTTTGCTATTCGAGCTAAGGGTTACTTATCACGCCGCCAGAAGAA…	549	5	1
TRINITY_DN9420_c1_g1_i1	TCTAGATTGTGTATGGAGATATATCTCCTAATTGTTCTCCAGTCTTCACATGCCTTGTAGAAAGCAAATTTTGCTAGACTTGATCACGAAAGAACTTTCCCATGATCTTGAAGCACGAGTTTCGGAATGAGTCATCCTCGCAGGTGAACTGGTGGAGTGAGTCAGGTGGGATGGCCTCATCAGGGGCGAAGTAGAAGACAATGGATTGGGATTCACAGCTGGGAACCTGGAGGTTGACAGCGAGGAAGGCCTTGTGGGAAG	261	2	0
TRINITY_DN9497_c0_g1_i1	GGAACTTGTTTCTTGTTAAGAGGATCCAGCTAAGGATCTTAATGTTCCCATTTAATTGGTTCTCAGCTTGTCATATAGGTCTTAAACTTCTCAAAAGTTTCATCATTAGACTTGGAAAGATAAGCATAACAATATTTCGAGAAGTCATCCGTGAATGTAATGAAGTACATATTTCCACCACATGTTGGAACTCAGTTTGAATCACATTACCATGGTAAGTTCTACAGGATTTGAGTAACATTCTATGGATTAAAAGGCTTTCTAGTTTGTTGGAGTCACATTCTATAGATTAAAGGCTTTCTAGTTTGTTTGGCTTGAACACAGACCACAAATTTATTGTTAAAATTAATCAAGGATTTGGGAACAAGGTTTAGTTTCATCAATCTCTTAATTGAAGCT…	1592	73	32
TRINITY_DN9497_c0_g2_i1	GTGAATCAATAGGACATTCGAAAACAAATGATATGCATATTTCAAATTATAAAAACATAATAAAATAGAAAAAAGTGTCCATAAAGAAAATTGAAAGGTACCAAGCAACTTATAGAAAAAGAAAAAATAAGACATGAATTACAGTTCTTACGGTAAAAGGCAATTGAGCACCAATAAATTATATATAATGAAGAAAGACTAGAACATAATGCTTATTTGAATTCACAACAATGACTAAATTGTTCTCTCTTTATTTTGAAAAACCAAAAATGCACAAAAATATTACAAGGCCAAAGGGAAAGGTGAGGTGCATCTTAAGATCTTCGAAGACTACAAAAATAAAAATAAACCATGTCAAATTAGGTTTTAAAGGACTTAATTGGAAATTGTATTATAGTT…	1203	29	16
TRINITY_DN9417_c0_g1_i1	TGGTGTGGCAAGGCCAAGGGCACAAGGGCATGCAATAACGACAACTGCAATGGAGAACATGAGGGAGAAAACAAAGCAACTGCTGCTATCAGAGAGCCATGACTCAGGATATAATCGTAGCGATCCACATAGAAACCATCCAAAGAAGGTCAATAATGACAAGGCAACAACAACAGGCACAAAAATGCTGGCTACATAGTCCGCAAATTTCTGAATGGGAGCTTTAGACATCTGGGCCGTCTCAACAAGGGAAATTATTTGGTTCAAAACTGTATTGGATCCCACTTTGGTGGCTTGGACATGAAGAGCACCATGTAAATTCATTGTACCTCCAATAACTGAA	343	4.77	10.33
TRINITY_DN9417_c0_g2_i1	TGGTGTGGCAAGGCCAAGGGCACAAGGGCATGCAATAACGACAACTGCAATGGAGAACATGAGGGAGAAAACAAAGCAACTGCTGCTATCAGAGAGCCATGACTCAGGATATAATCGTAGCGATCCACATAGAAACCTACAGGAGGCAAGACAAAGAAAAAGAATCAAATTAAGCTGTTATATCGAGTTCTTCTAAATAACAAGTACTTACCATCCAAAGAAGGTCAATAATGACAAGGCAACAACAACAGGCACAAAAATGCTGGCTACATAGTCCGCAAATTTCTGAATGGGAGCTTTAGACATCTGGGCCGTCTCAACAAGGGAAATTATTTGGTTCAAAACTGTATTGGATCCCACTTTGGTGGCTTGGACATGAAGAGCACCATGTAAATTCAT…	418	0	1.45
TRINITY_DN9417_c0_g2_i2	TGGTGTGGCAAGGCCAAGGGCACAAGGGCATGCAATAACGACAACTGCAATGGAGAACATGAGGGAGAAAACAAAGCAACTGCTGCTATCAGAGAGCCATGACTCAGGATATAATCGTAGCGATCCACATAGAAACCTACAGGAGGCAAGACAAAGAAAAAGAATCAAATTAAGCTGTTATATCGAGTTCTTCTAAATAACAAGTACTTACCATCCAAAGAAGGTCAATAATGACAAGGCAACAACAACAGGCACAAAAATGCTGGCTACCCTTGCTATGCAGAGAGACCATTTCCGTGACTTGAACTTGTG	312	1.23	1.22
TRINITY_DN9433_c0_g1_i1	GACAGATTGAAGTCTGTCCTAGGCTCATTTCAATTGATAGGGTTCAGTGCTTGACAAGGCCAATGAGTAGATATTGGAGGTAAAAGTTCATGAAAAAATCTGAGTCAAATTATTTCTGGAGGATTTGTTGCAAATGGTAGCATACCCATGTGTATGTTGCCTCTTTGTGTAGAATTTGTAATAACCTGGCATTTACTTAGATCACTTCCTCTCCCTTGATGGTGTATGTATCAGGTTTGCAAGACCCTCATTCCAGCTCTATGCCATTTATTTACATTCTCTTCTTAATCTATTTCTGTATCTTTCTTGTCCTCTCTTTCCTTGGCATTTTATTGGTAGATTCGAATACTTGGCTTCTTCCATGGATCTGTTTGTGGGCAAAATATTTCATGGGTTCAT…	581	13	0
TRINITY_DN9459_c0_g1_i1	GGATAATTAACCTGTTATAGGGGTGGGAACACTTTGGTGGAGTAGTTTCTGGACCAACAACTTTCTAGTTTTGAAGTTTACATATTTGGTCACCATGGCCAATGGTCGGAAAATGGCATTATTGATGTTGCTTTTACATTAAAGTTAAGATTTGTTTGATTAAAATATGTAGATATAACTTGGGTTCTTTTGGAGTTCAATCTTGTGTTTGCCTATTTAAGTGAAGAAGGGGAAGCAATGTGTTTCAGGATTTTGGTGATAATTAAATTAATTTGAAGAGGGGTGGGTGATGTCTATTTTAACCCTATATGAAACTAAAGACATCCTAGTGCACAAGGCACCTGCCATTGCGGGGTTTGGTAAGGGTACGATATTATAGCAGGTTGTCTGATTATACTT…	530	6	8
TRINITY_DN9459_c0_g2_i1	CCAATTTGCCTTAACTTCACATCGATATATAAACATTACAATGTTAGAATGATAGGTAATCATATAACGCATTCTTTGGTAAAGGCCTTCTCTACTGGAACAAACTACATGCTTGTTTGTGCAAGTCCCTTTTTTCCCAATTTGCCTTAACTTCACATCAACATAAAAAGATTACTAAGTTAGAATGATAGGTACTTATAGAGCTCATTTTGGTGTAAAGCCCTTCTCTACTAGAATTGGGAATTATTTTTAATGATGTCAACAATGATGCTAGTGCTTATATAGGAAGTTGGTTTCAATCTATTTAATGTCATAGTGTTGGTGGTCCAATAGGAGTCAAAGGGCATCTTAGTGCACAAGGCACCTGCCATTGTGGAATGTGACTCTTATCGCCTAAGA…	1327	10	29.61
TRINITY_DN9459_c0_g3_i1	CCAATTTGCCTTAACTTCACATCGATATATAAACATTACAATGTTAGAATGATAGGTAATCATATAACGCATTCTTTGGTAAAGGCCTTCTCTACTGGAACAAACTACATGCTTGTTTGTGCAAGTCCCTTTTTTCCCAATTTGCCTTAACTTCACATCGATATATAAACATTACAATGTTAGAATGATAGGTAATCATATAACGCATTCTTTGGTAAAGGCCTTCTCTACTGGAACAAACTACATGCTTGTTTGTGCAAGTCCCTTTTTTCCCAATTTGCCTTAACTTCACATC	295	0	0.39
TRINITY_DN9403_c0_g1_i1	AGAGAGAGATGCTAAGATCTACCCGCTCAGATTCAAGGCCATATCTGATCATATGGTTTTTGCAAATGAGTTTTCAAATGGAAGATCCACTCTATTCAAGTTAATTTACGACCATTAAAATACATAAAAACTGAAAACAAATGTTTCGGATGTGTCCTGCTTAGGTTTTGATGCAAGCAAAAACAGACAGCTCTAAATGCATGGTGTCAAAATATGCATGTTAAAAAGTGTTTATATCCATT	242	9	3
TRINITY_DN9436_c0_g1_i1	CAGTGCTCCGGCATCAACCGCTTCGTGGCCATTTTCGCGGTGCCGCTGCTGTCCTTCCACTTCATCTCTACCAACGACCCCTACGCCATGAACCTCCGCTTCGTGGCAGCGGACACGCTTCAGAAGCTCATCGTGCTGGCTGCCCTCTCCGCGTGGGCTGGTCTCGCCCCCTCGGGCTCCCTCGACTGGGCCATCACGCTCTTTTCGCTCTCCACTCTCCCCAACACCCTGGTGATGGGCATCCCGCTGCTAATCGCCATGTACGGGCCCTTCGCGGGGCCGCTGATGGTCCAGGTGGTGGTGCTGCAGTGCATCATCTGGTACACCCTCTTGCTGCTCCTCTTCGAGTACCGCGCCGCTCGCCTGCTCATCGCGGACCAGTTCCCTGACACTGCCGGG…	1228	19.82	10.94
TRINITY_DN9436_c0_g2_i1	CAGTGCTCCGGCATCAACCGCTTCGTGGCCATTTTCGCGGTGCCGCTGCTGTCCTTCCACTTCATCTCTACCAACGACCCCTACGCCATGAACCTCCGCTTCGTGGCAGCGGACACGCTTCAGAAGCTCATCGTGCTGGCTGCCCTCTCCGCGTGGGCTGGTCTCGCCCCCTCGGGCTCCCTCGACTGGGCCATCACGCTCTTTTCGCTCTCCACTCTCCCCAACACCCTGGTGATGGGCATCCCGCTGCTAATCGCCATGTACGGGCCCTTCGCGGGGCCGCTGATGGTCCAGGTGGTGGTGCTGCAGTGCATCATCTGGTACACCCTCTTGCTGCTCCTCTTCGAGTACCGCGCCGCTCGCCTGCTCATCGCGGACCAGTTCCCTGACACTGCCGGG…	1145	22.18	14.06
TRINITY_DN9442_c0_g1_i1	GTAAGTCATCAAATGAAGAAAATGTCTGTTTCTTTGCTTCCACCTATAGCAGAAGGCCAAAAAATATATATCACATAACAATTTTGTCTGAATAATTCATTCTTAAGATCTTTATTTGAGGTGCAACAGTATACAGCAATACATATTATAAAAAGAGAATAAAGTCCCGATCTCTCTGGATGTGAAACAACTCTTCTAACTTAATCATAGTACTTAATATCGTTCTTATAGTATATACAACAATAATCAAAGTATGAATAAAATATTTCCCAAAGCATCAGACAAATCTTCCAATCAAACAGAGCTCAACCAGCAAGTAGATCAGTAAGAAAAGCCGCTAATAATACCACCTGCTATTCCAACAGTTCTGCCAACACAGGTGTCTAAAGGTTCACCCTA…	2607	125	45
TRINITY_DN9405_c0_g1_i1	ACTGAGAGCCATGACAACATGCTCAATGAGTCAGAAAAAACAAGGGTCTGTATAAATCAATTCTAATGAGCAACTGAGAGCCATGACAACATGCCAATTGAGTCAGCAAACAAAGATGTATATAAATCAATTCTAAGAGCATTTGCATCTACAGAAACAACAAAGCAATCTAAAATTTGTCAAAAGTTGAAATACGTTCCAAACCATCAGAAACAAAAGAAGGGTCAACTTAAAAAATCAATAATCTTTTCTTTATTTGGAAGAAGTGCTATGTGGATGTAGTATCGTACCAACATAACTGCAACCTCCAGTGACCAAATATACTAATGTTTGGCTCCTCAAGATATGAAATTCTGGTCAGCAAGATCCTTACTGCATGATGCCTCCTTGCTTGCAGAC…	435	4	4
TRINITY_DN9405_c1_g1_i1	TGCAAAGTCTTTCTAGTGCAGATTCTGTGAGTCACTCATGCACAGTGTGATTCAAATGCACCTGTACAACTTTCCAAATTCTAAATGCACCCAGTCTTACGTATTTATATCTTGAGATTCAATTCTTTGGTTTTTGAGTTCTTTTCATCCTTCAACTCAGCCCCAACTATAATGAATGGCAGAAAAGGAAAAGTAGATCTTAGGTCACTTTTTACACCTTACCTAGAGAGAGAGAGAGAGAGAGAGAG	248	2	0
TRINITY_DN9427_c0_g1_i1	GGTTAGGAGAGGAGAAGGTGAGGAAAGGGTGAGTCGGGTTCGTCTAGTTTTAGCTGAATTAGATAGAAACTGGTCTATCTACGTCGAACCAGACCGAATCTAACCTGAAACCGCGAATACCTTGAAAATTTGGGGTATTTAGTTTGAGATCCGGCCAAACCTACACCAAACCAGCTGATCAGATTCAGGTTCCGCCATAATTTATAACTACGATTGTTGCTCTCTTATCTAATAAGTTTCATATTGTTTTCTATTCCTTATTCCTTCTCTTGGTATTCAATCATTGTTCTTGCACGTGCCTATCATCATTTCCATTCCCACTCTTGCTACTATCTTTTCTTTTTCTCTGGATTTTTTTTAGTGGAATGCTGACAAGTCGCGTGAACCTTCGGAGGTAAA…	1586	34	10
TRINITY_DN9427_c1_g1_i1	CTTCTCCTCTCCTAGCCCCCTTCTGCGCCTAGTTGTGGACAGACAAGGCACTGATGTCGACATTTGTTGCTGCCTGTTTCTTCTCACTGGTTTGTTTCATTGCTGTCCTCTCTTCTCACTCTTTTCCACGTGTCACATAACCACAGCCTATGCTCTGCCGCCACCAACAATCCCCTTCACACGCACACCAACCATCCTCCACCTACCATCACTTAGCTAGTTGGAAAGGCTGATCACCCAAAAAAAAAAAAAAATGCTCCAGCTGTCGGTGGGAACCACATCACCGTATTTGGTATGAAAGTCAAGCTGAAAATTATAATTTGTTATTTCTTTTTAATTTTGTCAAATTTCTGCTAAAATTGTGCATATCTAGCATTAGTTTGGATGGATTTTTGATCA…	546	6	1
TRINITY_DN9413_c0_g1_i1	GCCAAATTTGTTAGGATTTCTCTTCCCAAATACACAATATAATCCAAGTGCCACTATTACGTCTTTGAGATTCAATGCACTTGGCACATTATCTCACTTTCTCCATTTTATCCATTAACGTTTAAGCTCTGATGTGCTATATATCCCATTTCTAATCATAATCCTCTCAATTTCACCACATATCCACCTAAGCATTTTCAACTCTACAGTACTCATCTTATTCATGTACCTTCCTCATTTCCAATGGTCTAGCCCTAACAACATATAAATCGTAGAGTTGCTATGTAAAATTTCCCCATATCAAAGGCATCCAACAGTTACTACACTCTAAAAGTACTCTCTGCTATATTCACCCTTCCCATTGTATATGGAGAATGATGTTCATCCACCATTCTTCTA…	645	6	5
TRINITY_DN9419_c0_g1_i1	CAGGCCTTAACTATAATTCCTTCCCTTCGGAGTCTAGCCATATGTCCTCTTTGAAGAATGGATTTGCAACTATGTGGCCCCAAAAATATCCAAAGTAGATTGAGTAAAAAAAAAAAACAATGTACAGATGTAAATGTTTGAAGTTCTAGGAAGGTTCATTTGACTTTTTAAGTTCTAAAGCACCTTTCAAGTTGCACATTTATCATAGCCATGTCAAGTTCTATTGGTGTTCAAAAACAATTATGGTACATGCCTGGCATTGTGAGAAGTGGGTAGAACATTGAAGCCCTAGGCTGAAAGTCAAGTGCTTCAAGGTTAGATAAAAGCACTTTAGCTTGGCCCTTAGCAGTACGAAGCGTTAGTGGGTGCGGTTGTTAGGAAGCATCAAAGCGTGGCTTT…	1980	0	14.98
TRINITY_DN9419_c0_g2_i1	CAGGCCTTAACTATAATTCCTTCCCTTCGGAGTCTAGCCATATGTCCTCTTTGAAGAATGGATTTGCAACTATGTGGCCCCAAAAATATCCAAAGTAGATTGAGTAAAAAAAAAAAACAATGTACAGATGTAAATGTTTGAAGTTCTAGGAAGGTTCATTTGACTTTTTAAGTTCTAAAGCACCTTTCAAGTTGCACATTTATCATAGCCATGTCAAGTTCTATTGGTGTTCAAAAACAATTATGGTACATGCCTGGCATTGTGAGAAGTGGGTAGAACATTGAAGCCCTAGGCTGAAAGTCAAGTGCTTCAAGGTTAGATAAAAGCACTTTAGCTTGGCCCTTAGCAGTACGAAGCGTTAGTGGGTGCGGTTGTTAGGAAGCATCAAAGCGTGGCTTT…	1979	34	40.02
TRINITY_DN9462_c0_g1_i1	AAGTTCTAAGAAAGGTCTACATTTAGGAAGCCATATTTTTAGCTCAACCATATCACCACAATAATTAATACAAACTTTTAAAAACATGCATTTGTACAACAATAGGACGTAACAAGTAACCAAGGGAAGGGACGGGAAGAATCATGTGCATACAGTTAGTCATGCAAAGATGTCAAACAATTCTAGTACCAATCTCTGCAATGCTATGAAGGGCATATTCAGTTAATATACTTCTATCACATAAACACATTTTCAAAATAGCAAAAAATCTCTACCATGCTATCTTACAAAAGAACTTCCCTGTAAATTCCTAAGTTATGAATTCATTTAAGTGCCACAGCTAATACCCATTTGAAGGAAAATATCAGACTCAATGTGAATATGTTCCAAAGGTGAAAT…	697	3	11
TRINITY_DN9462_c1_g1_i1	AGGCTTCCTCCACTGTCCTCCCAACTTCTCTGATCTTATTCAATCAAACTATGATTTTCATGAAGCAGTCAAGATCAAAGTCACATCCAATCAACTAAAAAAGGACCTCTGCTTACTAAAAAATGCTAAGTAAGTTTTCCATATTAGCAAAAAGAAAAATGATGACCAACAAACAGCCCTCTGTTTGTTTGTCTCCCAGATGGAATAGAAAATAAGCATAAGTGTTATTCAATCTTGGTCTCTTTGATTTTTAGTTGAAAGCATCAACAAAAATGCTTTGGATTTGGGCAAGCATTTGAATCAGTGTACCAGCCTCAAAAAGTGAATTGTACTACAACATCTTTTGTCTTAGATTGTTTTCATTCTTGATAAATGAGATGGAACCCTAGTTCCATCTAT…	435	3	6
TRINITY_DN9470_c0_g1_i1	CACTGCATCATATCACCTCATGTACCTTTTAAAATGCATTGCTTTACTTTGTTTCTCTCCATGAGAAAGGAGAAGAAAACAGCCAGTACTGTCCAAGAGAACACAACAGCCAGGTCTTATCAAAGTTCTGTGGATTTAAAAGAGCCAAGAGAGCACTCCCTTTTCTGCATCAACTAGAGTGGGGCTCTTCCTCCAAATATAAAGAAAATAATAGTGGGAAGAAAAGCTTCAA	232	1.48	2.63
TRINITY_DN9470_c0_g2_i1	GCATTGACGCCATAAAGTTGATCAACAAATCAAGTGATCTGCCTGGACCTTGTTTTTATATATATATGGCATTGCTGTGGATCAAATTATGAATATTAATTTTCATTAAGCAGCGCTTATTTTATTTTTTATGCAGTATTTTTGGTGAAAAAATTGGGCATCTCAAAAGAAGGTTGCCTTGGTAAGGAAAAAAATATAGAAAAAGTGAGAAACAAGATACACATATTCACTAATTCCTCCTCTGATTTTTTTTTCCACAGTATCTCCTCCAAAAACTCAATAAATTTACATGTAGTTAGAAGAGTGATTCACCAGCAAGTAAGGGACCACAGCTATCATTCAAGACAAAATTGTTTCCAAATTTGATTGTAAAAGTAAAGCACTACAAACAAATTTCCC…	1224	16.52	14.37
TRINITY_DN9498_c0_g1_i1	GTCACCATTAGTTAACCTGATCAACATTTGGAGTTTCAATAAAAATCAACCTGAAATAGACGAAACCAATCCATTTCAGTTACATCCAATCCAAAACCATCCCTACTTTCATAACATGCCTAAAAGACAGTGGACTCTTGTACAAAAACCCCTAAATTCATTAATGTATACAATGAAGAACATCATATATTCAATGAACAACATCTATAATCTGAATTCTTCCAGACAGCCTGAGATCTTCAATGATCCATATTACTTTCTATAAAGTTTTTTAAGGGCTTATGCAACTTTCTAATCCACATTGCCCCGTATAAAGTGTTTCAAGGGCTTATACTACTTTCTATAGCTTTTACTATTATTCAATATTTTTTATTAGTCAGAACTTGAAAATGGAAATTG…	702	8	13
TRINITY_DN9498_c1_g1_i1	TACTATTTCTAAATGAAATGTTTTGGTGTTTTCTGCAGTTTGTTTCAGCTTTCTAATATCAGCTACTTGAAAAATAGAAACTAATAGAAAGCAGATAAAAAAGGAGAAATAATAATGGACAAGTTCATACAGAATAATATTAGCACTTAAAAAAAATTTGCATAATACAATATGGATCATCCAGCATCTCAAGCTGTCCGGAAGAATTGTGACTATGGATGTTGATTGTAAAATTTATTGAATTTGAGAGCTTTTATATTAGAGTACAAAGGTTTTTGGGGCTAGTTGTGAGCAAAATAGACTAGGAAGGGTTTGTTTCAACTCAAAATCCTCTATCAAGGAAGAACCTATCTAAGCTGCAATTCGGGATAGTTTTGCATTGGACCCAACCAAAACAGA…	703	11	9
TRINITY_DN9481_c0_g1_i1	GAGCATTTAATTTTGTCTATCTGAACACTTAGGCAAAGAAAGCTTTTCCAAAAGCTGACAGAGTTTCTTCTGCAGGCTGGTTATAGGCATATTGATTGTGCCAGAGTATACGAGAATGAAAAGGAGGTAAGTATAAATATTTCAGTTCTATTCTTGTACTTGTTTAGCAAAGTAGGTTTTAAAAGGAAATACAAATTGTCACTTTATTTAATTTCCAATTTTGAAAAATCTTTGTGATAGATCTTAGTCATCCCAATTCCATATTCTGAGATGAATTTCTTTTCAAGTAACATTCTGTTTCATATATGAAAGGGTTCTGTCTGCAATCATTATCCTAAACTTGGTTTATTTCTACTCTTAGTATGATCTAGTGAGTATAAATCTCAGCATGGTTGTAAC…	865	2.95	5.98
TRINITY_DN9481_c0_g2_i1	TGGATAGATCTCCTTCTCCACTTAGTCTATTTTCAGAGTGTTAAAGGCCATTCTCTTTTCTTTAGGGGAAAAATTTCCAGAAGCCTTCTATTGCTTTGAGTTCTGTAGAAGATGATGGAGAGTGAAGGGAAGCCTCAGCATGGACCCCTTTATTTTGATCTCAATACTGGAGCTAAAATCCCATCGGTCGGGCTGGGGACTTGGAAAGCTCCACGAGGATTGGTAGGCGATGCTGTCATCGCTGCTGTGAAGGCTGGTTATAGGCATATTGATTGTGCCAGAGTATACGAGAATGAAAAGGAGGTAAGTATAAATATTTCAGTTCTATTCTTGTACTTGTTTAGCAAAGTAGGTTTTAAAAGGAAATACAAATTGTCACTTTATTTAATTTCCAATTTT…	1042	15.05	10.02
TRINITY_DN9475_c0_g1_i1	GGGGGGATACCAACACCACTCACCCATCTCCTAGTGTTTGAGAGAGCGAGAGTGACAGGAGAGCTCATCGCCATAGCCATGGCCAGTTCCAATGCTCCCGTGCTCGCCGCCCTAATGATTGCCTGCCTCCTGATCGCCGCACCGTGCACGGAGTCAGCGGTCTCATGCGGGCAGGTGGTGTCGTTCATCTCGCCATGCCTCACTTATGCCCGCGGCGGTGGGACCGTTCCGGCGCCGTGCTGCAGTGGGATTAGGAGCCTCAACACTGCTGCTAAGACTACCGCTGACCGCCAAACTGCGTGCAATTGTCTCAAGAGGGCTGCCGGCAGCATCGCCGGCCTCAAGCCTGGTCTCGTTAGCGGCCTCCCTGGGAAGTGCGGTGTCAGTATCCCCTACCCT…	708	2889	3271
TRINITY_DN9485_c0_g1_i1	GACTAGATCCAAGCATTTGAAAGGAAGAAAACTAGGTCAGATGGGAGAGAACAAGATTACCTCAATGGATGGCATGGTGACAGAAATGTGAAGATCTTTGCCACCATTCACAGGTTCCATCATGGTGATGCAGTGGGAGCTCTCAACATTCTGGGCAGGGTCTTGGCCAGTGGCAATGAAGATAGCAGAGACAATGTTGCTCGCATGAGCATTAAATCCTCCGAGAGATCCGGCTACAGCAGATCCTGCAAGATTCTTGATCATGTTGAGCTCCACCAGGGCTGGTACAGTGGTCTTGAGGACCTTCATCACGATCTCTTCCTTGATGGTGGCCTCACAGACCACCGACTTGCCTCGACCTTCAATCCAATTGATGGCAGCTGGTTTCTTGTCTGAGCA…	1565	27.58	0
TRINITY_DN9485_c0_g2_i1	AGGGAGAGCTCCCCTGCCAGAACTGCACCAGCTATGATGATGGCAAGGCTCCTGGCATTCTCCCCAGGGGACTCCAAGTTTGCACCCTTCACACCAAGAAGGTCCAAGCATGCAGCCTGAGATGCCAGCTGGGTCCCACCCCCTACTGTGCCGACCTCAATGGATGGCATGGTGACAGAAATGTGAAGATCTTTGCCACCATTCACAGGTTCCATCATGGTGATGCAGTGGGAGCTCTCAACATTCTGGGCAGGGTCTTGGCCAGTGGCAATGAAGATAGCAGAGACAATGTTGCTCGCATGAGCATTAAATCCTCCGAGAGATCCGGCTACAGCAGATCCTGCAAGATTCTTGATCATGTTGAGCTCCACCAGGGCTGGTACAGTGGTCTTGAGGACC…	1660	181.42	100
TRINITY_DN88644_c0_g1_i1	CTCCACATACCATGATTTACCTTATGTTTGTTCAAATCAGAGATATTTCACCAATTGTTGCTAACCCAAAAAAGTGTTATAGGTTTGGTCTGTGCAATAGCTTTAGAAAAGGGACATAGTAATAGCTAACCGGACATATCGTTAAAGGGCAGGCTATGGTTGCCACTCATTAGGATTTAAATTGTACTTCATTGGCCCCTTTACCACTAATTTAAGAGCCGGTAGAAAGATATTCTGATATTAAATATGTGGAAAGAACCTTGATTCAAAGGTTCTTACCAAGAAATTTATACGAAAATGTATCATGGTGCATAATATTTGCAAATGATATAACATTGGTTGATGAGATTAGGTTAGGATTAGAGACTAAATTAAAAAAAAATATTAAAGGAAAGGGG	398	5	0
TRINITY_DN88670_c0_g1_i1	ATGAGCTGCACTTCATCATACCTGAGGCTGCTCAAACCATTTAGCTAGAGCTAAGAAAACAGTTTTGAATGTGTGTTTAGTGTGCTTTTCCTAAGCCCTTCATGTAGTTGGCCTACAAATGTCCGAAAGCTAATCTTGGGAGGCCTAGTGATTCTCTATATTCCCTGGGAAATTGTACATGTTTATCCAGATCTTGCACACATTATGCTCTAGGTTTTAGCTATTCTTTTCTTTGAA	237	1	2
TRINITY_DN88643_c0_g1_i1	TTATTGTCTTTTTGAGAATAGCCTTATATATACTCTTGAGCTAAGAGTAAATTCAAGTGTCTTCTCTCATTCCAAATTTTTGACCCAGAGCTAAAATATGTTGTGTTCCTTTCTGAAAAAAAACCTGGAGGTTTGCCAGATGTTGCCTAGAAGCAAGTTCAAATGGAGCCGTAGGTGGTCTTAGTGAACACTTTCAGGCTTGACTAAGATTGAAAATCCAAACAATGGTGAAAATTCTGAG	241	1	0
TRINITY_DN88628_c0_g1_i1	GGGTGCATGAAATGGGTGTGAAAGGCTATTTCTTTTGAATTTAAGGCATTTGTGGCAATAGCTATGCCTTACTTAATACTTATCTATCCCTTAATTAATACTAACAACACTTGTTTTTGGTTAAATTGAACTTAGGAGTGTGAATTAGAAACAAAGCTGTCGCTGTAATTTATATTTAAATAAAAGGAGCCCTGAATATCTGCTGTATACTGCACTTATTCTG	223	2	2
TRINITY_DN88674_c0_g1_i1	TTAACAATTTCACAAAAAGCTAATTATAGGTTCTTCTGTCGTAGGCTACTTTTTTCTGGTGAGGAGACTATTTATAAAGGTAATGTTGAACTGAAAAAATAGACTCACTTTCTTTCAGGGAACCTTGCCCTCTTGCTGTGTATCAGTTCTTGCTTATCTAGCCAGCAGTGGAACAATCATGGCCTGTCTGTTTCCTTTTAATTCAGAGCCCAATTAGAACCATTTTTCTAGATGCCCTAACTCTCATCAACACAGTTTTACCCTCATTTCATTTGTCAGGTGTAAGTCAGTGGGTCACATTCAATGTTTCAAAAAACAGTTGTGGCTCTTGCCATAATATTTTCAACATTTACGTACCACACAATACATAGTTG	374	7	0
TRINITY_DN88636_c0_g1_i1	TTCCGATCTCAGCTTTTCTAGAGATGGCATATCTTTCAAATTCCTACAGGAACCTAATAACAACGTCCGGAGCTTCACCAAATCAGACACCGACTCTGGTAGTGACTCCATCAAAGTGTGAGAAAGGTCAAGAATGGTGAGGCTAGCCATATGCTGAAAGAACAACGGTTGTGTGATCCGTAGAAGAGGGTTCTTTTGTAGCATCAAGATGGAGAGTTTTGAG	223	2	0
TRINITY_DN88610_c0_g1_i1	GTTGCATGTAGTCATTTTTATTCAGGCCCCCACTTCGCAAATGTGCATAGGGATTGTGCTTGCGGACGCTTCGTGGGGCGCTATATGGTGTTGGGTATGTGTGCCACGTGGTGAACCGACCACGAGTGGCATTGGGCCGCTACATTATTGCCCCTGAGTTCTAACACATTGACTCCATTATTGTCCTAGGAGCTGATGCAAGACTTCGAGCACCTGAGTAGCTCTTTGCAGCTTGGGACGGGACTAGCATCCAACATAATGAATGTAGTTCTCTAGCCCTTATTATCT	288	2	0
TRINITY_DN88652_c0_g1_i1	CATGATACAAAGAGATCAAACCAGTGAAACTAGAGATTCTTAAAAGGTGGACGGCAAGTGCTAATAAATTATGCTAATCTATCAGTGCAAACTTCTTTATTTTGTGTGTCCAATAGTATAGTTGCACCCTCACAAAATTCAAGAGATACAACACAACCATCTCAAGAGCAAAACATTGTTTGGTACAAGTGTATGGAGGTTTGGTCATCAATTTCATAATTGTCTAATTAATGAAGAGAATGATG	245	0	2
TRINITY_DN88621_c0_g1_i1	AGAAACTGAATTCTTTTTTCTTCTCTTCAATTTTTATTTACTAGTTTATATGTGTTTCACCTTAATAGAGCTAATAATTGTGGATAACAGTATTTAGGATATAATGAACACATCATTCTTTAGTTTTCATAAGGAAACAAGTGTTAGTTAAGAAAAAAATATGCATAGTCTCTCTCACAATGCTTTTGTTTTTTATAGTGTAGATTTTAACAGCAAAGTTACATGTCCTATCTTCTGTTAAGTTTTCATATTAATTGTCATGGGCCAATGTATAGGATGTTTAAGATCCAAACTCCTTCATTGGGTGCTTGCCTGTATCTATATTTAAAAACTGCTGCCAATAGATTTGCAACTTTACTGGTTAGGTCCAGAACCTAGATTCTCA	385	2	2
TRINITY_DN88639_c0_g1_i1	GAACAAGAAATGCATAGGGGAAGAAAAAGCAAACTACATCAACTAAAGTATATTAAGTTTTGCCTTTTTAGTCACGTCTAGCACTAACTTATAAGAAAGGTACTTGCAAAAACTACAAAAAATAATAGAAACTGATAATTTATGGCCATTTAAAAAGATTTTCGATCTAGGGCCATATTTTGACTTACAACAGAGTATGTGTCAACATAAAAAATCAACTAGAATAACTTTCATAAAACCTACTTAAAAGGCAAAGAATCAATATTATTGTTTGAATTTGTATGTAGTAACA	292	2	2
TRINITY_DN88624_c0_g1_i1	CGCCATTGTATAACCACTCATCACCCAAACATGTAAAAGACATATAGAAAACGTATGAGATCAATTAGGGCAGGATGGAAACAAAAGAAGCCAAGAATGCTACTCCAAAAAATGCAACTAAGAACTGGAAGACTGTCCATACAGTGACAGGTGAGAGATATCATATCCATATTGGCAAGCTATAAAAAATTTCTCTTTGCCATTAAAAACTAGTAAACTATAAATTATCTGGATATTATTCAAACCAAACTCAGAGATACTAGCTGAGCCATATAAGCAAAGAG	284	3	1
TRINITY_DN88601_c0_g1_i1	GACAAATGTTAGACCTATTAATAACATGTGCAACACAAGAAAAAGTAAAACCAACTCATAATCAAAGGAAAAATTAAGTAAACAAATACAGTGGATTTTGCCTGTTTACCTTGAAGCCCAAGTCCATGGAAAGAGCAAGAGAATTTTTACTGTTAAGAGGAACAAGCATAGAGGCAGGCTTGACACTTCATTTGCTCTGGTTTCCAGGCAAGAATATTCCCATGTGATTACCCTCACCATCTTTTCTTTGGAAAACCCTAAAATATTCCTTTTCTACAAACAATCCTAGAAAACAATAATGTTTTTCTATGCCAATAGAAA	321	2	1
TRINITY_DN88683_c0_g1_i1	TGATGTTGATCATATTGTGGCAGTCCACTACATCTTTAAGTGCAATTAAAGAAGCATGAACCACAAAGGCCCAAAATTGCACACTACTGAAATGAAAAAGAAGGGCATGGTTGGTGCACAAACCAGTGCCTCCTAAAATAAATATGAGGTGCTTGTCCAAAAAAATGGATACATCATAGACACTGGTTCTTTATTTACTAG	201	1	1
TRINITY_DN88604_c0_g1_i1	TATAATACTACCGAGGCTCTTGTTAATTTATTTCTTATTTTATCTTTTCTGGTTTTACTGAACATCTTTTTACTATTCTCGTTTCTACTATACTTACCGGCTTGAGTTTGCTTATCCCTCAACTCTCTAACCCATATAATATTATGGGTCTCACAATCATCTTTTAAGTTCCAGTTGTGTACACCGATCATATAAAACTCCCAAAGCACTTCTACTCTATTTTACTTTTACTAATTTTCCTACCATTTTCCTTTAATGCCTTCCACCACATTTCTAATTTAGTCTTTAATCATATTCTATTTTCGTCAACCAA	313	0	2
TRINITY_DN88686_c0_g1_i1	GTTTTTGATGGGATAAAAGAAGTTCCAATGGTCAACTTCCAAATCATTGAGGATCATTAATTAGTCCGAAGGAAAATGATCTACTGGGTGCTAATGAAGATAGCAACAAGCTTATGAAGGTCGATCCAAGAATTAATTGTCAAGATGAGTTGGTTGCTCATAATTCCACAAGTTTGAAAAATATAATAAAGATCACATCCTTTCATGATCATATTTTCTCCATGTAG	227	2	1
TRINITY_DN88669_c0_g1_i1	GAAAGAATCTGAATGGTGGTAAGGCCAAACTAACCCTTCTCACCGGAGATAGAGCCAGAAAAACCAAAATGTCTGGTGCGGAATTTGGCACGGAAGTTCATGATGGGTGTTAAATGACAGAGAAAATGTTGTTGTTGTTGTCACACAGTGTGCTCGTCAAAAGCAAAGCAAAGGAGGATGGAGGAGACTGCGACCAAGAAGCCAGTGAGAGTGGCGGCGGC	221	1	0
TRINITY_DN88676_c0_g1_i1	GTTGTTTGATGCATCTAGATGAAGAAATGTTCAGTTTGAGTATCTCTTTGGCTAGACAGATAGATACAGTTTTTGTTTGACTATGGGGCCAAAAATGAACTTTTAAGATTAGATTTTCTGAGTGCATTTATCTAGTTTGAGTTAATAACAGAGCCTGTTTTCAACATTCAAGGTTCTCTATATGACGTCAAGTATTTAAGGTTCTGAATTAGGTTGAGGACTGAGGGAATATATATAATTTTATAGTCTTTGGGCACTTAATCTATGACTGCTATATGCTAAATAACATGAAGATCAACCATTCTGCATCTAAATAGGGTGTGCATGAAAGGCAA	335	3	2
TRINITY_DN88679_c0_g1_i1	GGAGTTCAGACGTGTGCTCTTCCGATCTGGCAAGGAGCTGGTTTAGGTGTTCCTTCTGAGTGAGGATCTCCCTGGCATGTATCTCTATATCCGATGCCTGTCCCTGCATGCCACCCAGTGGCTGGTGTATCATTATGCGCGAGTTAGACAGTGCGTACCGCTTACCCCTCGCACCTCCTGCAAGTAGAAAGGCAGCCATACTTGCAGCCCGCCCTACGCACAGCGTAGAAACGCACGGCCTGACATGCCGCATGGTGTCATATATGCACATGCCAGAC	278	3	0
TRINITY_DN88617_c0_g1_i1	AATTTAATTTATTCAATCCATAAAATCACACATGCATATCTTGTCTCCTTAGAATATGATTTTTGTGTAGCTCATGTTTCTACTACTAATATATCGATGGTACCTTAGCATTATTTAATTTCTATCAAAAGAAAACGTAAAAATGTACATGGAATAGGAAAAGGAAGGTACTGAATTTCAGGACGTCACATTTAATTCTTTGACACTTGAGTTTAAACATAAATGCAATATATTAATTGGTGGACAAGGG	250	2	2
TRINITY_DN88659_c0_g1_i1	ACATATTTCCTTCTCACTGAGTTCACTCATCCCTTTTATCATGCAAATTTTTTATAGATTATCAGCATGATGATGCACAACTCTAAGGGAGGTCGGTCCACATTTATTTGCATGGTTAGAAGAATAGCTTGAGTAGTCTAATAGAGACATTTGTATATACTTTCTAGTTATGAGTCAAGTTGTAATAAACATCACATATATTTTGAGACAGATGTTGGTTATTGGCATTATTATTGGGTTTGATTGATATATTGGAATTATTATATTATTATGTTTGGTCTTCTTGATGTTGATTTCGAGTTTGGG	306	2	0
TRINITY_DN88664_c0_g1_i1	GGCAATTAACATTTTCTAACAAAATAACTAGATAAACTTTTCACCGAATTTCTCTATGTTTGGTTTTTGTTATTGACTGATTGGTGGAAAAGGAAAAAATAACTCTTTATATAGCTTGAATTTCTAATATGTATATCTCAATACTATATGACCACATATAAATAGCATTTTAGGATTATTCTGGTGTTTATCTATCTTTTTTTAAATCACAGAATCTTATGACTTACAAGTCAATTTATGATACAATTCAATTTGAC	257	2	1
TRINITY_DN88655_c0_g1_i1	GATAGTGTTGTTCTTGTTCCCTTGTCTGTTTCTGAACTATATTTAAATGTTTTATTGAAATTGATCAGTTGCCATCTTATATGCTGAGAGAACTGACAAATGCTGAAACCAATTAGTGAAAAGGAACATTCTAAATTTTGAGAATGAATTCAGAACGTAATTTCACATGGGAATACCATCAAATAGGCGCTCCAACAAGTATCAATCAACAAGATGTACCTCAATGGTTCTTTTTTTGTGATTTATCATCCATT	254	0	1
TRINITY_DN88618_c0_g1_i1	GATAAGTTAAGCCCAGAGATTAGTTTGATATATGGAGAAGCACCGATATTACTTGAATCTGGCAGTGATGAGAATGCAATTATGACTATATTTGGGAACAGTGGAAGTACAGGTGATTTTGTGAATGGATTCGGGTCAGAACAAGTTATATTAGTTCGTGATGAATGCTCCAAGAAGCAAATTATTGAAAGCATTGGGAAGCAAGCTCTGGTTCTTACAATTGTGGAATGCAAGGGGCTAGAGTTTCAGGATGTACTCTTGTATGATTTCTTTGGACAGTCTCCACTAAAAAACCAGTGGAGAGTAGTATATGGGTATATGAAGGACCATTGCAAACAAGAGCTT	345	0	4
TRINITY_DN88665_c0_g1_i1	TGATTTAACAAGTATCAATCACTTACTTCTACTTCATGAATTAGAGATGAACGATTGGAGATTTCATGTTTGATTTCAGAGTTTATGATTTAAAAAAAGCCCAAATTTCTCCTAAGTTGATTCTAGATTTCATCAAATTGATCCTAGATTTGATGAAATTTGACAAGATGTATACTTATCCTTGATTAATTAACTATTATTTAGCTATTTAAAATAATAAATTTGGG	227	1	1
TRINITY_DN88661_c0_g1_i1	ATAATCTACTCTAAATAGGCTTAACATATTCCTTCTTTATTTTTAAGTAGTATCAAGTGATTTAGAGATATAAATAGATGTTTCATAAATTAGTTATAAGTGATAATGAGTTTTTGATAAATACAATAATAACATTCTGGGGGATGTTAAAAAAATAATAATAAGAGTATTTCTAAGTTAACCTAGTCTTTAGAAGTTTAGTTACTTTGAGATCGGAAGAGCGTCGTG	228	0	1
TRINITY_DN88626_c0_g1_i1	ATTGGTTTTTGCATACTTTAATACGAAACTTCCATTAAGATCTTGAGCATGCTTGATATTGTCTTTAAGCCTTGTGCAAATTTGCCAGACAAACTGTCTCCCGTTATTGGTTGTGGCTAGGATTCAGTTCCTGTCTTAAAAATAAATTAAGAAAAAAATGAGTGCTCGTTGCCTTTGTCATTAGTTGCAAACTGTGAACTGTTATATCTGATTAGCTGCAAAACAAATGTCAAGAAAGTTATTCAGCATTTTGTTCTGACCTTGGTTGGTAGTTGTGTATCTTAAGGTGTTAAGCATTTTGACTTCATCCAACGAG	316	1	3
TRINITY_DN88625_c0_g1_i1	TGTGTTGGGACTAAAGGCTTCCGAGCACCAGAGGTCTTGTTCAAATCTTACCATCAAGGTTGCAAGGTTGATATCTGGTCAGCTGGAGTAACGCTCCTCTACTTGATGATTGGCAGAACGCCATTTGGTGGTGATCCTGACGAAAATGTGAAGGAAATCGCCAAGTTGAGAGGAAGTGAAGATCTTTGGGAAGTGGCTAAGCTACACAACTGCGAGTCATCATTCCCCACTGACCTTCTCGATGTTCAATCCCTA	255	3	0
TRINITY_DN88629_c0_g1_i1	GACGCTCTTCCGATCTCATTTATAGAATTCTAGCCTAAAATGGGTCGGATCAAGCATGGGCTTTGTTCTATGTAGTCGAGTTGGGATTGGACAAGGCTGCTCAAGACCCAATCAGGCTCAAGGTCGGGCTTGGGCATGCCTTAAAAATTTTGGGCCGAGTTTGGACCATGCAAGGCCCACCCATTGTCAGCCCTAGCCGGGAGAGGCCATGACCTGGC	218	1	0
TRINITY_DN88667_c0_g1_i1	GTCCAGCTTCTTCTCTTGGTGCATCTTTCTCACCTGCACTTAACAAAGTACCAACTTTACCGAGGTTTACAAATATGGTACCAATCATGAAATGAAGATTACGAGTTCAAACTGAAGGGACAGCTGGTTTCAATGCAGCTGCCACACAATTTAGCTCCGAAGCACAAGGGAAAACACACGAAACTAGCAAAGAAATCTACAATGTTGTAATAGATACGAAATATCTTTTCATTACTGATCGATGATAACTGTGTAAG	257	3	0
TRINITY_DN88613_c0_g1_i1	ACAAGCTAGCTTTTGGAGATTCCTTAAGCCACTTTTGTACGCAAAAGTAAGTTAGATGCATGCATAATGCATCTTCCCTTGTAAGGAAGCTTAAAGATAGGTTGTATGTGTCAATATTGTAAAGGGATAAAAAAGGAACTCAAAGGTCTTGTTAGAGGAAGGGGGGAAGAAAGAACAAATGGTGCGATTCAAAATAAACACACTCAGATTTCAAGAAAAAAGAAAAAGGGATTTGTTAAAAAATATGAAGAAGATCATTAACATTCACTGAGTTTTTAATGCGTGTAGGCGGG	293	1	3
TRINITY_DN88680_c0_g1_i1	GTGAAATCTTGTCAAGAGACATGATGATGCCATGCAATGCATTCCTGATATTTTCAGAGAAACAAAGTAAGATTGACAAACTATGTTCAATAACCCATTCTTTGTGAAGAAAAGCCTTCATGTGCACATGTAGAAGCAAAGTCAATTTGCGTACTAAACGTGGATCACAACTAAGTATCTATTCATACAGCAAAACTTGAAGGGGGGATTATGAACAAAAACCTACTTCAAACTATTGTATTGATGTGGTTGTAAATCACTGAAAAAACCCAAGACTTTAG	281	4	2
TRINITY_DN88653_c0_g1_i1	GGTTAGATCATAGAAGTTTAGTAATGAATCCTTACCACAATATAGATGGCACAATGTTTTAAAACATGGAAAGCAAACTCAAGACAGCAAGGGAGTTTCAAGGCAAAAGGCAAAAAGCGGACGCCTAGAGAAAAGGAACTCGATATCGAATAAGAATGGATAAGATTTGTAGGTCTGAGAGATCGATGTGCTCGGAGAAGACGGTCGAGAAAAGTGAGATGTTATTTGTTTGAGTTTGGAAAAGATGCAGGTGTTAAACTTAGAGAAAACGAATTTGTAACTCGTGTATTCAATCGTTTGAAAAGGACAAAGGGGTTAGGTATATTATAGACAAATTTGACCCAACTCCAATTTCGACTAAAGGTCAAATTGATTCAACCGCAATAGACTAGTCAAAAG…	402	6	1
TRINITY_DN88691_c0_g1_i1	TTCAAGTTTGTTAATTTTACAAGGACTTATATGCAAATTATATGGATTGTGTGGAGAAAAGAGCTGTGACAGTAATAATGTTAAGTTTGATCCATTATTGGCAAATCTTGGTTGTGCATATGGATCGAAAGTCGTTCTGTGGCATTCAAAACGTGATCATAGCAACGATCGAAGGTGGAGCTAGAGGAATTAGAGAGAAGACTAAAGGCAAAGTAATTTGAGAGATCGGAAGAGCGTCGTGTAGGG	246	5	5
TRINITY_DN88651_c0_g1_i1	CTCCATGGAGTTCTGCTCTATTGAGCCAAGAGTTATTTATAGAAGAAATAGTTGCGGAAATCATTATCTAGCAGCCAAACTATAACTTCCTCCAATAATCGGACTTTGGCATTTAAATGAATCTTCAATTTTTCATGCCTTTATTGTTTAATAGAACTCTTAATCTCATCAATTATGGCTCTTAAATTATAAATAGAAGGTGAGCCTTGGTGCAATTATAAGATTGTCCCATTCTAACATGGAGGTGATGG	251	1	2
TRINITY_DN88605_c0_g1_i1	GTTAATGCTATAATATTGGAGCTGAATCTTCCAAAAATCTGCTGTCTTTCTCCAGTTTATTAAAATATATTTTCTACTCATGAACTGCTTCAAGTGATTCTGTCCCCTAGTGGCCCTTATAATATGTGTCATGTCCCAGAAAAGAATTTGATATTATAAAATTACTCTAGAGCATGCATAGACTTTCCTCATGCATTAACTTTCATGCTTGCAAATATTTTATTACAAGGTATTCCAGACTAAAGTACTTCTTTCCTGCGTTGGAGTTAATGTCTGGTTTGCTTCCTCCATATA	294	3	2
TRINITY_DN88684_c0_g1_i1	GTTCCAGATAAAAGATGTTGGCAACAGTTTCCAAGCGAGGTTCATGATAAATTGTAGTACGTCATCTTTGATTCTGAGGAGACCATCCCCAATCTACAAATCCAGTATAGGACAAAATAGTTGACCATGGGATAGGACCACTGATGCTTATAGTATCCCCTCACATTGGACTTAAGGCGTCTTCCCAACTAGCAGCTAGATTGGAACAGGGCAGCAACACACTAAGATGTGGAAGTGGATCTCGTACCCTTCTCAATTTGATTGTACTGCAAACATGACAGAGATAACTAGACAATAGAAAAATGTAAAGGAGAC	315	2	1
TRINITY_DN88687_c0_g1_i1	CTGGCATCTCTATTCAGGACAGGCTTACGGCATATTTCACGGAGATCTCGAGTTTTACCTCGAAGGCTGGGATGGCCGAGGCCGAGTTGAGCACATAGACACGGCGAGGTGCCCTGTGTACATGCTGACGGGCGAATACGATTGGAGCAACACGCCAGAGTTGAGCGAGAAGACGGCAGCTAAGATTCCAGGGGCACGATTCACGAGAATGAAG	214	0	3
TRINITY_DN88673_c0_g1_i1	CGATCTCAAAATTTCATTAGATTTATGATTAAACTTATAATGGGAGCAAAGAGATAATTAAATCTGAGATTCGGAGACTTGCATACAACCAACTGCTTACAACTCAATAAACAATAACTACAACACAATTAAATTCTTACATCCAAAGATGCAATTACGTATATAGGATTTGTAATTGATTGTCTGCTAGTCTTGGATTTTCATGATAGCACAAGAG	217	1	0
TRINITY_DN88600_c0_g1_i1	CTATATCTAAAGAATGGAATGAAAGCAATCAAGAAATGAAAGTAATCATTTCTTCTTCATCAAAGTGGATGTAAATTTAAGACATGATATCTTCAGGCAAAGGTAGTATGTTCTGAAAAGATGTCTCCTTGGTAATACACTCATTGTTAGCATAAGAATTCTATGCTATAGGCCATGGGAACAATCTGACTGAAAATCTTATGCTTAAGAAGTAGCATCACTCAGATATCCATGTGCAATAACAAAGCACTACAATGTTTTACCTCTTTATCCATTGAGAAAAGCAACTGTGGACATAAGGTACAATATCATTCACATGACGAGCAATCTTTTTAGCTCAGCAGAAAGATATCATGTCACATTAAACAGCCATAAG	376	3	4
TRINITY_DN88672_c0_g1_i1	GAGGGAGAGGGAGTGGGAGAGGAGGGATGGGGCTGATATCGGGGCTGGTAATGGGGACGCTTGTGGGCATCGCCCTGGTCGCCGGCTGGCGCCGCATGACGCGCTACCGCAGCACCCAGCGCATCGCCATGGCTGTTGACATAAAGTTACTTGGCTCCCTCAGCAGGGATGACCTGAAGAAATTTTGTGGTGACAACTATCCTGAATGGGTATCTTTTCCTCAATATGAGCAGG	234	0	1
TRINITY_DN88681_c0_g1_i1	GGGCAGGCCGAGGCCCTTCGCTGCCCATGCCATTCCGTCACTTCTCGTGCCAGCAGCGTGCTGGACAATGCCGCAAGCGGTGCCTTGTGCGCCGGCAAGCAAAGTCCGGCCCGTTTCCGGCACGAGACGCGTCGGTTCTGATTTCGTTCGTTTCCATGCGTTCGTTCGGTGCACTGTCGGGCTGGCGGCAGTGAAGTGGGCAGGCCGAGGCCCTTTGCTG	220	0	2
TRINITY_DN88647_c0_g1_i1	GTTTTGACATATGCTTATGTGCTATAGTTTTAGACATAAATTGTAGTTTTTGCTACCTATACTATAAGTTTTACCAAGAATAGAAGGATATTCTAAGGAGCTTCTGTTAGAGAATAAAATATTGTTTATACAGAAATCAATCTGCTATTTTGCTCATTCTCGGTGATAATCAAGATTTGGATACAATTGAGATGGCAAAATCTGCAAATATATTTATTAATTTTGACTTGGATACAAGTGCA	242	3	1
TRINITY_DN88632_c0_g1_i1	GGATGAAAAGTCTAGTTTACAAGCATTGGATTGTCAATCACAGACAACAGTAAGCGGTCAGTCAAGGCAATCTAAGAGTCTATTGTTAGAGGATCAGCCGGAACTTAAATTGAAGGCGGAAACTCTCCTGACTGGGTTGCTGCGGGAGAAGCTGTTATCCAAAGAACTAGAACTCGAGCAATTACAGACAAATTTAGCTTCTTTAGTAAAAAGTCATGACAACCGGCAATCTGAGATTCAGCGGCTACAGGATGAACTTTCCTGTCT	267	0	3
TRINITY_DN88641_c0_g1_i1	TATATACTACACAAATTTCATCTACACAATTGATGTGGGACAAATGGCTATTACAATGTCCACTTAAATACGTGACGTTCTCGTTGCATCATGTCATGCATTCATTAGGATTGTCCCCTCTTCAACTGCATATTCAGATAGAAATATGTTCACTCGTGTCTTGCAAACTTACAGGCTTACCATGGAGCTGCTCATTGTCAAGAGTTCCTTCGCTCAACCATTCCACCACTTCTTTAGTGCCATGTCTTATGTCATTTTTGAGGTTGCAATCTACTAGCAAGGAGCTAGCTTTGATGCCG	299	3	0
TRINITY_DN88690_c0_g1_i1	GGAGGTTTCTTTTTATTTTAAGTACATTCTCCTGAGTAAATGGTAAGATATTCAGAGTTTCTGAATGATAAGAGGAATGACAATACCTTGGTTTGCAGCCTGACTTCACAGGATGTGAACATATTAAAGTGGCTGCTCAGATTCGGCCCCTGGATTTATCATACAATCACGCTGGTGCTCTTAAAGAACACAATGTGGCTAGCTATTCAAAAGGGAAATAGGTATGGACCAGCATTTTTATTCACTTTAGTTATTCAATTATCTGCACCCATGCACTTAAGCCCCAGCACACCACTCCCATAGCTTGCTAAAATGAAATAAACCTTGGAGAATTTATGGATGCTAACAAATC	352	2	2
TRINITY_DN88666_c0_g1_i1	GTTTTCTAGTGTTTATCTATATTATTAAAGAAAAAGAAAAGGATCCTTGCAAGAATCTCTCCACACATAGTCCTTGCAAATTATTACATTATGGAATGAATCATATATGATACGTCGACATTTTGCATTGTATTCTTTATCTTTTGAAGCATCGTGCTAGGCCTCTTATTTTTGCAAAATGTAGAATGTGAAATAATGGCAACCTTTTGCATTTAGTGTGGAG	223	0	2
TRINITY_DN88611_c0_g1_i1	AGATAGTAATGTAGAATTGGAAAACATGCATAAGCAATCATATAACACAAATTAAGTAGTTTAAGACCTTATCTGATACATCCAAAATGCGAAGGTGGTGAAGATACATACATAAAAACACTCGTACAATACAAATTAAGTTGCCAAACTCTAAAGAAAGCATCCAAATGTCTAGGATTCAAGTTGTGGAGAGATGAGTTTTTAACCTTGCATGGTAACATAATGAGCATATAATTCTTGTATATTTTAATATTTACATGTATT	264	0	6
TRINITY_DN88660_c0_g1_i1	GGCCTTTCTTAGATGTCAACCCATCATTGTGGGCTAATCCATTGCATCAAGGGTGACATAAATCTAGCATCATGAGCTTGTAATCCTTAAATCCCCCCAATATTTATGTGGATTTCCTCCTCAATTATGAAGATAAGAAGGTACAGAGTTAATCTGCTACAGTGCTAGTGTGACACAAACCATCAGTGTAGTCCAACATAAAAAGAGGCAGAATGATTGTTTTAGAGATGCATAAGTTTAGGTTGCAATATTTACAAGTTGAGAGCTCGCTTTCAAGTGATTTAGTACCTGCTTCCCAGAAATATGTC	308	3	7
TRINITY_DN88631_c0_g1_i1	GCAATAAAATTATTGAAATAAGGATGAATCCTAACTTTTATGTTCATGGCTTCTACCTTTCTGGTATATAAAACTGAAAGTGTAAGATTTCTGATTTCCCAAACAAGTTTGTATGATTTGTTTTATATGGATGAAGGATATAAGTTTAGTAGAGCTTGTGAATGTACTTCTGTCGGAAATGTCCACCAAACTATAGCATGCAGAAAATATACTGATCAATGAGTAAGAAAATGAATAAGTTTGCTTTTTCCATTGGGCTTGG	262	3	3
TRINITY_DN88648_c0_g1_i1	CAAAGATAAGTTTGAAATTGATGTAATTGGCCTTTAATTCACGTTAATTGATGTTTGTTCGCATTATATCTAGCATTACTTGTAATCAATTTTAGTTGGATACAAAATGCAAGGTTGATCTGAGAAAATTTGTGTTTTTGTATAATTTTAAAACATCCAAGATCTGGGTATGGACAATTGTCAAATAATGTTTGATTCAAATATACCTAGTAACCCAATCAAGCATGAATTTGG	234	2	2
TRINITY_DN88697_c0_g1_i1	AAGTAGAGGCTTTCGAATATGAATTGAGATCACGCTCGCTTTTATATCTACTTCGAAATTGGGTTGGTCTTTTCTCCTCTGAAGCTTCCTTGAGCACGCACCATCGTGAATATAATTCTTTCTTTCACTCTCTCCCTTCTCCCCTTTATTCCTTCTGGATGTAAGCCAATTTGTCTATCCTTTTCAAACTTTCGGCACACGCCTCTCTTTCAAACTTAGGAGCCATCTTTTGCCTTTAAAGCTGGATAACTCATGGAATGCACCGTTTAAACTTCGGATTTACTCTTCCTAATATAGTTCGTCCTATATTCTTGTGCATAATTTATGTTCGCAAACACAGTTTTT	345	4	0
TRINITY_DN88609_c0_g1_i1	TGGATACATAATTTTACCTAGGAATTTTAATAAGTGCTATTTAAATAGTATAGAAAATAAAAGTAAATTAAGCATTTCTAAGATCTGACATCAAAGGATATGGCATGCCATGACACTCGTGCTAGTTTTGACACAAGGCCACGTTACCCACCATTTCATCTGGGCGTCTAATGCTAGCATGAATGGCATCATTTGTTTATATTTAGAATGCTGTTGACTTTGACTAGCTCATGCCCCCGCTTGTAGTGGGCCATTGCCACTGCCGTTTCCTTGCACTAGAAGCACTAGATGGACTCCGTCGCCATGGTTGGCTGATGCTCCTATGCTGCTAACAACGGCCACTATCTACGAGGTAGAGCATCGCTTGCTTGTGGCTGTG	379	2	2
TRINITY_DN88606_c0_g1_i1	CAGAGACTATTCCTTCTGTACCATACGATCCAACTGTTTTGAGAAAGGCATTTGAAGATGTAAGACTACACCCTGAAAAATTTTCAATTCTATAAAAGAGAGTAAAAGATCTTATGCAGTTCATAAATGAATTCAGTTTAAGTGACCATCAGAAGGGAAGAGCATTATCTAAAGCAATCCATGTTCACATATTTGTTAAATTACCACCATGATTTCTTTTCAGTAAGAATGAGTAAGTTTTCTTAATCTATGAAGGCTGTTATTAAGAGGCTTATGACGGATGTTCCTTTTGGAGTTCTGTTATCTGGTGGG	312	0	34
TRINITY_DN88640_c0_g1_i1	GCTCATTCAGCCCCGCCACATCGACCACCGAGTACATCAGCGTAATGTCCGCCTCTCCCACAATGGATCCCGTGTCTCCGCTCGCAATGGTGCTCACAATCAACTTGGGAAATCCCAGCGGCAGCGCCTCCCTCATCACAGCGGCCGCCAAGCTCGTGCCCCCACTGCCTCCAAGACTCACGATGCCATGTGGCGCGCCAATCCGTCCCGTGGGCTGGTATACCAGCGCCTTGACGGCATCCTTTGCGCACGTGGCCATGTGACGATTGAGCTCCCCTCGCGACAGCTCAGCAATGGGCGCATTGCGACCATATTTCTGGACAAGCTCCGACTGAGGGATGGTGATGGCCGGGTGGTCG	359	0	4
TRINITY_DN88677_c0_g1_i1	AGATCATGTAATAAATTAGTGTTATCAATAAACATCAGAGAAAGGATATGCATATCAGCAAATCTCAGCATGTTTCTAGATAGATATTTATTCAAGTTCTAAATCCTTCTTTTTTTATTTTGAAGAATATCAAATTCGTTCACTGCATGGTTTGAAATGTACACATCAAACTTCACAATTCTTCCAGATATAATAATATAA	201	0	3
TRINITY_DN88638_c0_g1_i1	TGAGAACAAAAATGGGGAAGAATAGCAATTTTATTTTGGTTCTTGTCATTATGCTTTTGGTTTGTTCTCCTAGAGCAAATTCAAGGATTATGCATATTCCATCTACCCAAGGCTGCAATGAAGGAACTGTATTATATATACACAGAAGAGAGCTCCGAGAACCATCTGTGGCCCCACCACCTCCAATTGGGAATCCCCATCTTGCACCTGGGGTGGGTCATTGATAAGCAATTCAACAATTTAGAGTCACATTTCAAGATTATA	264	0	2
TRINITY_DN88623_c0_g1_i1	GGACAGGCATGAGCTTTCAAGGGAGATAACGGCATCAAGATAAGTGCTTAGATAAGCATATATTAAACACCACATCTCATTCCTACTTGAAAGGTTAATGAATATCTAACCGTGCCATACAGTAGTCAACAGCATAAGACATGATAGTTTCACAAAAATGCCATCGAACCATCATGTATCTTACAATCTGTTGGGTCAGAAAGCAATATATCTATCAGAGAGCAATTTATATAATAAGTAAATGATAATGAGGTCAATCATACCACATTTCATCAAAGATATGATATAGCATATAATGTGAAACTACAGCATATGGTTTCAGCATTTTATCATGTACCAGATAACACAGTGCATGATCTGAATCTTGGCAATTGACAAATCTCATAGATTCAATGAAAA…	414	2	6
TRINITY_DN88602_c0_g1_i1	GCCAGGAGTAAGTACGGTACCAAGAAGCCCAAGAAGGCCAGTCTCAGTTAAGGCCGAGTAGAAGGGCGTGGGAGGAATGAAACAGCCACCACTGGCGAAGGGAAACATGTATATTTGAGCTGTGAAAAGGCTGGATATAGATCCCATTATCTGAGGATGTTGCTGAGATGATGGTCATGATTTGACTGGGCTATAGGAAGCTGGACATTCTTGTGTCGATGATCGTGGAACTCAAACAGCATAAATGGGATGCAACTAAAATTCAAAG	268	0	3
TRINITY_DN88685_c0_g1_i1	GTACTAGTCATAGTGATCATGATGATCATCACCATCATCATCATTTAGTTCATATTTGAAAAATAGGCAATTGACTAATGAAACTTGTCATGCATGTGGAATTCAAAAAATTTCTACATTGCCATACAAAGTCTAGCGCTATGCAGATCTCACTTCTTTGATAAACTAATTTGCGATGTGTCAATGAATGCCATGTTTTTGTTAACTTATAAAAGTATGAAGACCAGATTTTAATAAG	238	2	1
TRINITY_DN88615_c0_g1_i1	CGAATATCGAACTAAGCTGTTTTGGAGAATCTGAGTATGCTACAAGGATGATTTGGTTTTGCTAATACGTCTCCTTCACTAAAGAATCATGACTTCTATAGGATATAGAGCATTTGTTTTTCTTTTCTTGCCCTCTTATGCTTCATTGTCTCTGATTTTAATTAAATCTACTATCAGGTTTATAGTCATTTCATCAGATATTTATCAAAAG	211	0	3
TRINITY_DN88695_c0_g1_i1	GCTACATACTCCATCCAATTTTACAACAAATCTTCCGAATAGTTACTTATATCCTATGTTTTAATGTCTATGCGTTTCATGGGTGGGGTGAGATGCCCAACATGACTCTTATGGTTTCATAACTGTCACTGGATACTTTTGACAGTATCTTTGACATAATATGGTGAATAGCTCAAATAATGACTCCAATTCTGCTTATAGAATTCAGG	209	2	3
TRINITY_DN88614_c0_g1_i1	ATCGTTCCATAAAAGCCAAACATGGACATCAGCATTTATGCATGTAAGGGAATAGAAAATAATAAGATAGCATGCATGCTATATTGCATGTCACAAAAATTCCCATATTCTCTCCTAACTACTTATATAAAAAAGAGCAGCCCAGTGCATAAGACTCCCACCGTTGCAAGGTCTGGGAAGTGTCCAATATAGTTAGCCTTGCCTTTGCTTTGCAAAGAGGCTGTTTCTGTGATTTGAACTCATG	244	2	1
TRINITY_DN88698_c0_g1_i1	ATTCTTGGTAATATTAAAAAGCTTATAGTCATTAATGTTGAGCATATATCAATAGCAAAGATGAGTTTCTAAACAAGAACATGGCACAATTTGCAAACTGTAGTCCCTAGGTATTAAAAAAAAAGAAACCCCTATTCTCATTTCTATAATATTCAAGGTACAGTGGCACAGCTTGATAGGATGTAACCGATGCAATAACATAATTAGAAATTTCAATTAACTCTTCATCAAGCAATCTTTGTCCCAATCACACAGAAAGTTCTATTAACTGAACAACTAAAAAAAAAAAAACACGAACATGCACTTCAGAAGAGAGTGGAGAGATCGGAAGAGCACACGT	340	3	2
TRINITY_DN88627_c0_g1_i1	AGCATTTTTCTGCCAAAGCAATAAATGAAGCCAATTAATTGATAACTCATAGAAATAAACCAGATTCTTTTATGGCAGCACATCATATTGTTTACACAAAGGTGTGCACTCTGTTTTACATTGATCATATGTTGCTGATAATAAGAGATACAGGCATGTCACCAAAAAAGGATGTAATAATAGTTGTGGCAACAGAATTTTCACATGCTGATCAACAGGAATGTTTCATATATAACCACCACTGGAGCTGCTTTGCTGTAATAATAATTCTGGCATCATGCCTGTATCTCTTATTATCAACAGACATGTTTCATCTTTCATTACATCCTATCTTTTAGCAACTGGCCTGTATCTTATTATCAGTAACATATGTGATAATAGTTGTGGCATTTGAATTTT…	538	2	8
TRINITY_DN88646_c0_g1_i1	AGCATTAGGAAATAATAGAAGAGTAAGGTAAAAACTTCTTCAGAATACTATATGGATATAATTTGCCTATAGTTTTCCATTGCTTTAATATCAGTATCTATTTTCTGCACAAATATAGGTTCCAAATCTTCCATGAATCATTTTTTATAGCTCTACTATATCATATTCTATCAATAAAAGTTGCAGAAGATAGAGGTCCAGCGACATCAGATCTACTCCAAAATAGGGGCTTCAAAATAAAAAAAAAAAAAACAATTGAAAACCTGCTACTA	272	1	2
TRINITY_DN88699_c0_g1_i1	GTTGGCATCAGAAGTAATCAACAGAACATTGTTGTTAGGTTAGGAAACTTAAAACTGAAAAGAAACTGCAGGCTCATGCTGAACATACATCTTCTTGTATATGAATGTAATGAATGGATACAGTGTGTTAAGGAATAGGAAAGACAGAACAGTTATTTTTTTCCTCTTCTTCTTGCATAGGTGCCCCACCCTGCAGAATTCAAAC	205	0	2
TRINITY_DN88633_c0_g1_i1	GGCAAAAGTTCTCATTATATTGTTGAACTAGAATGATGTTAGCAGACGATCATAACAAAAGTGACCTAAAGAACTTGCTTATAATTTTTTGTTAGAAAATAAAGATCACAACCGGAAGCAAAATCTAGTAATATCTCTAATAACTAATAATCCTGTGGAAAAGGAAAATTATCAGTTACTAGAGATTACCAAACATTAGATTTGCTAAACTATAATGACAAAATAAAAAAATACTTCTAAATGTCTTGCAATTCTGTTTAAAAAACCAAATTGTG	275	4	0
TRINITY_DN88658_c0_g1_i1	GTAAAGGCAACGGCTCAAGCATAGGAGACGACGGGATGATTGCTTAGTAGGACATGAGGCATCGTATCATCCGGGCAATTCAAGATACCTAGGGACAGAAGGTGTGGTGTTCAATGTGACGGTCTCTTGCCAGTGTCAATACTTCTATCTGGTCCAATCATTGAGCGGACTGAGTCTTTCAACCAAACTAGACAAATCAAGAGATCGGAAGAGCG	215	0	1
TRINITY_DN88671_c0_g1_i1	TGATCCTTTATGCCACCCATGACCAGTGGATTTTTCTATTTAAGTTAGAATGCTGGATGATGAGAGTGCTCATTCCCATCATTGACATAACGATGCAAGCAACTAGCACCAGAGTGAATGCCAACTATGGTACAAGGGGCACATACAAGCATAGAGTAGAAAGAGAAAGTAGGGGGAAAGCCACATGGTAGCACAGAGAAAGGAGAAA	208	1	0
TRINITY_DN88662_c0_g1_i1	TAACTTGCAATAGGCAAGGAAACAGCACGCCGCTTGGGAATGGGTACTAATATGTATCCCTCATCTGCTTTACTGGGACAAGATAAGGATGAATCAATTGTGGCTTTGCCAGTTGATGAATTAATTGAGAAAGCTGATGGCTTTGCTGGTGTATTCCCAGAGCACAAGTATGAGATTGTGAAACGTCTGCAAGCAAGAAAGCACATATGTGGAATGACTGGTG	223	0	0
TRINITY_DN88634_c0_g1_i1	AGATTATGAAATTGAACATCGCTTGCCTCATATTTCTGTTCACTAGCCTCATGCACCCAGCCTTCTCCAACCTATATATGCAAATGACACACATCTTAGGCAAGGAATCAAGCAAATCTCATACAGGGCACAGGCATGACTAATAAATGATCACATAGAAGATGCAATTAAAAGGACATTCATCAAAGAAGGTTGCCAAATCTCTAACTTCAAGTGAACCCAACAAATTCCCTGTTAAGAAACCACTGTGCTTCCACATAGAAGATGAAAAATTGGTGCAAAATGCAG	288	4	3
TRINITY_DN88688_c0_g1_i1	CATATTTGGAACTTTTTCATCTATTTCCTAGCTCAACTCAGAGTCATATTATATGTTATTGAGCTTGTCATATTCTCTCAGTTCGGTTTTAAAGCTTGATTGATAAATTCCTAGGGGATAGTTTGAATTTATACTAGCTATAAACTATAGGAAATTATGCCTGATGGGTGGGGAAAAGAAGAGGACACTTAGATTGCTTTGTGCTTGCACTGATGCTATCCTTTTCTTTTTTATGGTTTTCTTTTCATATTCCTTACTCTGAAACAGCTATTTAGCATGTATCTTCTGTTGTATGTATTGTTCATGTCCCATACATATAAGCTTGATATCTAGAACTCATAATTAATTTACTAAGATTTTGTAAATTATGGACATAAAAGCAAAACCTAG	390	5	0
TRINITY_DN88654_c0_g1_i1	TTACATCACAACGTTCATGTAATTGCTTTTAGGCCTTTCCCTTATTGTCTCATCATTTTATGGTGATGTTTTTATTCATGAAACACGTGTGATCTACTCTACCCTTTCTTAAATATTATCAACTGTGATTATAATTGTCTTCCTCCATGATGTATCTTTGAGAGTCCTAAATCCATGAAATTTCATTCCCTAAAATCATCCTAGTTTGTCGTTTATAGTCCATCTATATTCATGTCTTCTATGTTTGTCAGTTTATTCCTGTAAAAGACGAG	272	1	2
TRINITY_DN88693_c0_g1_i1	GACGAGAAAAGGGACCAAAGTTGCTATTCCTACGGTGCACAAGCTAATGCTGAATAATAGAAGAAAGCAGATTACGATATCTGTACCTCCCTGGCACCCGAACGAGAAATGTTCTCGGACCCAGCAAGATCAACCAAATTTAATTTCCCACATTTTATAAGCTCTTCACCTTCTGGAGTAGCCTCTTTGATGTGAATAGTAATAGAAAAGAGAGAATGCGAC	222	1	1
TRINITY_DN88630_c0_g1_i1	GCCCACCTGTCTGGCGATTGATCTTCCCGCTTCATCTTTTCAGCAGACATAGAGACGGTTGACTGGCACTGGTAACGTCCTGAAGTCGTTTCGACAAGAGACAGAGAAAATCTTGGACCAGCCGGCTTTCCCTGTTGTATGTTGGTGTCGAGATGAGAGGAAGTGAGCACAGTGAGTACTCCGGGGATCAACCAAGGCTGAG	202	0	2
TRINITY_DN88616_c0_g1_i1	GTTAATAAGCATTGCCCATGTTACCAATAATATTCTCTTGTATGATTAAATACTGCTTGGGTTTGTCTTGGTCTCCATCTCTTCAGACCTTTTCATTACCTTTCCCTGTATTGGGCTTCTGTCCATGTGGTGCAATTTCTAGGTATCTTCTGCTCGTTGACAAACGATTTCTTAGAAAGCTTCTTTCCAGAGATCGGAAGAGCG	204	1	2
TRINITY_DN88689_c0_g1_i1	CAGCAACAACCGCTTCGCCGGCAAGTTCCCCAAGGTCGTCCTCCGCTTGCCTTCCCTCAAGTACTTGGACATCCGGTTCAATGAGTTAGAGGGGACGGTGCCGCGGGAGCTCTTCGACAAGGACCTTGACGCCATATTCATCAACGACAACAGGTTCGTCTTCGACATCCCCGACAACCTGGGCAAATCCCCAGTCTCCGTCATCGTCCTCGCCAACAACAAGTTCCATGGCTGCCTCCCCTCCAGCCTAGGCAACATGTCTCGCACCCTCAACGAGATCATCTTCCTCAACAACGGCCTCAGCTCCTGCCTGCCCGACTCTATCGGTCTGCTCAAGAGCCTCACTGTGTTCGACGTGAG	360	3	1
TRINITY_DN88692_c0_g1_i1	CTCCGGCGGCAGCTTCACCTTCATTCCACTGAACATGAGAGTGACCGCGGGAGCCACGACTGGCCCCTCGTAGCACGTGTCGAACCCGCCTAGCGACGTCACCGTGCCCTTCACCCTGCGACGAAACTCGTCACGCACGGCAAAGTACACGGGCGCAACGAACCGCGTGAACATGGTGCCGATGTCAACGATTGTTCCCCCACCAGTGGCCGGGTCGAAAGCTAGGGCGGACTGGGGGATAGCGACAACTCGCCGGCCCACCTTGATGCCCGTCATGTTGACGTAGTAAAGGGAGG	296	3	3
TRINITY_DN88620_c0_g1_i1	TTTTACTAAGGCACATTTGAGCATCATTTGAAAATACATATGTTACATTTGAGCATCATGTCTGCAGCTATTCAATGTGTACTCGCTGCTGAGAAAGGATGGAGTTTCCACTATTGAAGAGGGGAAACTTGTAGGATGTCATGGTGTTTCTAGTAGTCATAATGGTAGAGTGAGTGTAAAATTGAAGAAAGTGGTTTTAGCTTATG	206	0	1
TRINITY_DN88649_c0_g1_i1	GGGGGCAAAACCAAACAATTTGATATCAATAGTTGAAAAGAAAAGGTGCATATAAGGATGGACAGATAGAAGCTAGACAGGCTAGAAAGGAGCAAAACCAAACAAGTTGACATCAACAGGTAAAAAGAAAAGGTGCACATAAACATGAAGAGATAATTACAAAAAATTTTACTTCAGACATAAAAAGCTATCTCTTACGAGATAGTCGAAACAGGTTAACAAATT	225	1	0
TRINITY_DN88668_c0_g1_i1	GCAAATGTTATTGATGAATTGATATAGACTTATTTTAAAATAGTATAAAGCCACTCCACAATATCCTCACAAATGTTATCACAAAGAAAATCATGAAAATTCATTGATGATTTAATAAATATCTAGTTAAGACAAATGCAAATTATTTCAAAATGTTAGACTTGCTGTCAAGTGATACATGCCTATTCCAAACCAATGCACAACTATGTGCACGCAACTTCTCCTTCGATGAAAAATCATAAAACTCCCACCAATCATTAGGAATATTCACCTAATCTAGGGAAATGCAAACTTACTTAAAAGCAGTAATGATTTTGAAGTAAGTTTACATTACTGTGGGATAAATTTGTATGAATCTAGAGTAAGTTTGTGTCACTTTAAGTATATATTAAATCATTA	399	3	9
TRINITY_DN88608_c0_g1_i1	TTTGTTTTGATGAGCCTCATTCTAATTCGCATAACAACGCGTTCTATTACATAGACGATCCATAGATTTTAGGAGCTCTAGTTTGTAACTTTTGATATCATACAACTTTCTTCTTTTTTGTGTCTTTAGCTTCTTTTTCTGAATACAGATGTATATATATTTTTAAATTTTGAAACACGTTTTAGAGGCCCATGTATGTATTTAGATTTTCCTTATGAAGTTTTTTTTTTTTGTTTCAACTGTGATATCTTTGTTGTCATCATGCATGCATTATCTTACTGGCTG	285	0	1
TRINITY_DN88642_c0_g1_i1	AGGGAAACAAGCATCCAAATTTGGCCACATGGGCTTAATTAGGTTTGTGCAGGCATTCAGTCTAATCAAAATTATGCACATATCCCTAAGAATGCTTAGTATCATACTCTGGTTGTTTCTGGTCTAGTTTGGTTAGCACAAGCAAGCGGAATTAATTTAGAAGATAATCACAAATCTTTACTCTGTTTTCTATATCAATAATCATTTTAGTTTCAAGGGAGACAGGCGATTTTGAAAAATCAACACTGACCTAGTCCAAGGAACTTGTTTGTACATGGTTTTGAATTGTGTACAGTATGACCCATTGCT	309	0	3
TRINITY_DN88694_c0_g1_i1	CGAAGCCCGAAAGCCTTGAAGAATGAGAAAGACAATTTCCTTTAAGCCTACAGTCCTATTCTAATTTTGTTTCTTCTAATCAATTGTTAGAAGGAAGGTAAACAAAACCAACGTACGATCAAAATTGCGTGGACATTATGAAATGGGTAGTGGAAGTTTTTGATTGAATTTTTCTTTATATTTTTTTGGCTACTGATTGATTAGCATGAATGCTAAAAAAAGTTGCTGTGTAGCCTATTTTTTTATAAAAAAGAGATCGGAAGAGCG	267	4	1
TRINITY_DN88675_c0_g1_i1	ACAAGGGTCACGGCTTCATAGGTGACAAAGAAAAAGTTTTTCATAACAAAATAAAGAGGAGAGCTTGTTTAATTGACTTTAATAATTTCCTAGTATAAATAGAACAGAGACTTTCACCGAAAGTCCAATTGAGAAGACAAGAATTGATTCCAAAACTTGTTTGCATATTAACTTTTCGAACAAAATGTTAAATTTTGGGAAATATAAGAAATTTTGTCAGCCTTAAGAAAATATGGGGCTTAGTAAGCCCAAAGAAGACAAAAGGGCACACATACATAATACTCAGTACATTATTGATTAATAGGACAAAAGAGTTATCAACTATATAAAAAGAATAATAGATCAACAAGCATAACAATGAACTTAAGAGTGGAGGGTTTTTACCTCATCATTTGCTAA…	439	3	1
TRINITY_DN88622_c0_g1_i1	CGTGTGCTCTTCCGATCTCTCTATTGTCATTCTTAAAATGGTCATGTCTATTGGATTCATTGATTAGAGTTGCGTCTGGAGATTCAGAGCTCAATGTGTAAAGTTAGAAACCAGGCCACAGGTTCTTAGAGATGTTAGCTCGATCTATAATTAAGTTGATGTTAGAAAGCTAAGTAGATATATGTAAAGCAAATGTCTGATTCGTGCGTATTCTCGGG	218	0	1
TRINITY_DN88678_c0_g1_i1	AGACAGCCATCTTCCCAGCAGCTTCAGGAACGGGTGTGCGGGCCGGTCGCTGTTTCGCTACGATGTCACTAAGGAAACGTTTGCTACTCGGAGCAGAAGCCCCTATTCATCGTCTCACCAAAAGTCTAGTGCGGCCGGACTGTTTGCGAACAGAAGATACTGTTGATTCATATATCTCGTAACACCAGAGCAAACCTGGCGAG	203	0	2
TRINITY_DN88637_c0_g1_i1	CATCAATTAGTTTCAGATGACATGGCGCCATTTGCTTCTGAATCTTCAATATCCATGTCTTGGATCTTCAGCTAGTCTATTATTGACTTTACTTGCTCTCTTCAGTGTCATCATTTAACATAATGTATTAAATGGTGATTAAAATAATAACCACATTGCCTCAGAATCCTCCAATAAGAATTCCTTAGTTCAGAGGATTTGTTGGATTTATTTATCTTTAATCAGACATCAATCAATCATCATCATGATTGAAAACTTCTCCTAATAACAGATCGGAAG	279	1	1
TRINITY_DN88682_c0_g1_i1	CTAGGGGACTGTTATGCCCATCATCACCACACGGGAGCTTGATAAAGCCAGCTCAAGAGCGATTGTGACATGAATGCATTCGGCAGACCAGGTCCCAGCCACTTGTGATTTTCTTTTATCAGAAAGACCAGTTGATGATACTGGATTGTGCTCTCATTAAGAAGAATAGCTCAACCAAAACAGAGGGCAGATAAACGACTAAACAAG	207	1	1
TRINITY_DN88663_c0_g1_i1	GCATGATAATAGAAAATACTAATGTTTAATAAAGAACAACATATAATTTGATAAATCAAATTTGTAGCTTGAGGAGAGTAGTTTGGTAAAGTAAAAAAATTTCGACATGATCCAAGAACTTATGATGTGAAAAAAGTAACAATAGTTATGCCAAATAAAATTAAATCTATATCTCCTTATCCGGGTTTGCATATCACATTAACAAGTAATATTTACTGATCTACTAGAAGATTAATGTGTTACTGACAATCAATATATTGTATTCTTAAGAAGAAACCTTATTTCAAAGAGCTTTACTATTCTATGTCATCGGTAATTGTCTCATGCCAATTGGATATAAAATATAGTCAAAGAAGAAGATTCAGTGGTAAGATCAGTATTTTAGCCTTATCAAAAATA…	648	7	2
TRINITY_DN88619_c0_g1_i1	GTTAAGAAAACATTAGTGGTTGATATAATGGATTGTCCCACTTTCTATTAGTTTAAGTTTTTGGGTTAGATTGGTACCCAATCCATGCATCAATCCCACTCAATTAGACTCTCTAGTCTTCCCTATGAGTGGTATCAAGAGTTGTGGCACTCATAATGCAATAATACAACATGTTTCAAAATCAACTTATAAAATGAGTGTTGACCAAAAATTTGTTGAAGATGTTTATGTGATGAATAGTCCTATATCATATCATTATGGCAATGTGTTGAAAGAATCACATGTGGAGAGAG	293	0	3
TRINITY_DN88650_c0_g1_i1	ATAGAAGTAGGTTGTAGTATCCTTGATATCATGCAAGTGCAGCAGTCTTGATGAGCCCCTTTATGTTGGGTTATATGGAATCACAGTTCTTAACTCGTCCTCTAGTTACTTGAGTGCAATATCTTGCTCCCTTACTTAAGGTATCTTGCCCTTCATCTATCGGATAAGAAGGTGATCAATTATCCCTCTTCGCCTTGGTCGTGGGAAGGAAACATTATTAAAGACTCGGTACATCTGAGGTAGCTCCAGACACACTTCAAAAGAACGTCAAACGTCAACCTTGGATACCAGCTGAGTGGGCTTCTAGATGGAGGAATAACGGCACCCTTTTACCAAATATTCTCTCTCTCTCTCTCTCTCTCTCTCTCTCTCTCTCTCTCT	381	3	2
TRINITY_DN88696_c0_g1_i1	ACCTGTTAGTATCAAATTCCCCCTGTTTTATGGAGCAGCGCACGTTTTGTATGCCCCATTAAGACGCAAGACACCAACAGTCCATGATGAATCGTACCCGGATAGTTGAAATCACAAAGTCTTGATGGTTTGACACTTAAAATATCATCTATTTCTTGTACTTACGATATAGACACAAGATATCCCTCTCGCCCCCTCTCTGATCAGTGGACCTGTG	217	0	1
TRINITY_DN88603_c0_g1_i1	AAACAAGGTAAATCTTCCAGCAAAACAAATAACACACACACACACAAAATATAGAAAGGAAGGAAGCAGGAAAGAAAGAAAGAAAGAAAGGAAAAAGAGAAGAACTCCAGCTACACAAAATACACAAGATGGGCTTTAGCAAAGTATTTGTGTTCATTTAGTTCCAAAACAAACACATCAGTTCATTTCACATAGATGATCTTGAATTCATCTACAAAATTGCGTGACACCTCCTGCTTCTTAATAATCATAGCAAAGAGCTATCTGCATGCAGCCCTAAGTTT	284	6	3
TRINITY_DN88635_c0_g1_i1	AGGCAACAAGTGTGAAATGCCTTTATATATCACCCCATCTCCCATGGACTTAATAGTCCTAGGGATTGGGTATGCAACATCATATACACGCGTGCACTATCCACTCACATGCACACATTAGGGCATTTTTTTCTTTGGTGCCATGAATTTTTACTCTTATCGTGTGTAACATCTTAGAAGACTATTGTTATATGCTTCCTATCATGTCTCTTCGACCCTATATAATTTTTCACCACGGCAGAAACTCTTATTGG	254	3	0
TRINITY_DN88657_c0_g1_i1	TATCATTCTCATCAATTTAATGCCTTAGGCTTGAATCAAACTTATTCAAAATTTAGCATTTCCAAATCCAAAAGCTCTCTCATTAATAGCCCCATGTACTTCACTATGGGCTTGCAAGGGAAGGAAAAGAAACCTTCAATTGTTTGAGGATATAGAGTTGCGAGTGTTGAACCATCCTGACGAATGTGCATGCACCTAAGACAATGTGCAAACCAGATCGGTG	223	1	3
TRINITY_DN88607_c0_g1_i1	GGTCAGTACACAAAGTCACAGCAATATTCCTCCAGCGGCTACATCAAAGAAACCCTTAGCTCAAGTAAGGATACTCTCTCTGCTTCTCATAACTCATTTAGCCCTTTCATTGAAAGGTCAGGCAACCAAAGCCCCCCATGTTCTGTTCCAACTTTGCTACCAAATAGTGGCTTGTCTAGGGTGAATAGTCTAGCAGGTTCATTGAAATTACCTCTGGACCATAAGG	226	1	2
TRINITY_DN88612_c0_g1_i1	ACAAGAAAGTGGGAGTTAATGCTAGCTCTCTGTTCTAAAATTTTTCCTTGGGTTCCTCCGAATGGCTCCTTGTCTTTGCTTGTTGTCTTCATGCTTCGGAGAAGAAGGGTTGGACCCTTTAAATAGAAGGGCCGGCTCTTCTTTGATATCATGGGAAACTCTCCCATGCTACCCCCTCAAGGTAACATAGGAGGATTTCCCACGCTACCACCCTTCATGGTGCTTAGGGCTTGGACCCAAATGGGTCTAAATTTTTCACGTATACCGTGCAACACCA	277	3	1
TRINITY_DN88645_c0_g1_i1	CGGGACTGGCTTATGTCGGGATAATACCCTAGGTACGTCTCGAACACGATGATGTTGTTGCTCGACGGCATCGCGGCCTTCTCCCCTTCATGAGCCATCATGTCACTGCACCTTCGATTCCCCCGTCTTGTCTGCTTCTTTCCATGATACCCGGACCGCATCTCGCAAGCGGCGAGAGGTGATCGCCACCACAACAATTTCTTTTTTCTTCGCTTCCACTCCTGCTGAG	229	0	3
TRINITY_DN19869_c0_g1_i1	GGCCTAAGTAAGCATAGTGGTGTGCCGTTGGCCCAAGTGAGCACGGTGGCATGCAGGGACTGCATGTGGTTGTACGCTCCAACGCCTGAGAACAAACCAAGTTACAAGGGTTGTTATCTCTTTTGATAATTCAGTCTTGGTTATGCAAACATAAAAGTTTATAAATTCTCTTAATGAAGTATCTATCAAGTCCGTTCTATACTATTTGGTTATAGGCTGCCCTG	224	3	4
TRINITY_DN19846_c0_g1_i1	TAACGGCTGGGTGAGATGGGGACTGGTTGCTGTGGGTGGCAATTAGGTCCAAATAACCTTGGCCTTCTGACTGTGAGAAGGACTATAGAGGTAAATTTCCATATAGGCTCAATTAGGTGGGGTAGGGCACAGCTTTGGTGCTATTGACGGCTGCTGTAGCCGAAGACTGGATGCTGTGGTTAAAGACTAGACCCGGATACCCTAAGACATTTGACTAT	218	0	0
TRINITY_DN19856_c0_g1_i1	TAAGATTTTAGCGTTTCATTCCAGGGTTTCAGGTCTGAGGTCTATAGCTAAGATTTTAGCGTTTCATTCCAGGGTTTCAGGTCTGAGGTCTATAGCTAAGATTTTAGCGTTTCATTCCACTTTCTATTACTTTAGTTAGTAATTACATGTTTGATTTGTATGCTCTATTGACTGTGAACAACAACTCAATCTATAAAAATTTTTTGATCGGTTGATTTTTCTTTGTTTTTGCTCTAGAAAAATATTTTCCTGATGCATCTAATAAAATTTCTATCTTCAATGGAGCTTACAATTTCTTGTTGATGCAGAAGGCTTGTTTTCCATATGACTAGTCATGGTCAATTGCAGAACACCTACAACTCTCTTGATGTATGAAATTGCACACCTATACAATACTCC…	1215	3.63	0
TRINITY_DN19856_c0_g2_i1	GCATACTTGAACCTGTGACCTCCACGTGGGGCAACCATATCATTGCGCCAAGGCTCACCCTCTAGGTCACAACGGAGAACATAATCAGCCAAAAAAAACCCTTGTTGTTGATCCCAAGCCTAAGAGAGTGAAGTTGAGGATCAATGTTAGATTACCAGCTAGTTGATTACAAACTATGAAATGGGTCACTCACCTAATTCAAACTATATTATTTTCCATCAAGTAACTAAGAGAATCAATTTCCTCTATGGCACCATTACCAAGATCAGTTTCCCACTTCAATGCATTCTTCATTTTAAAAGTTTGAATGAATGAATAATAATAATAACGATGCAACCAATTCCTTCATGAAACTGTTCTTTAAATGGAGAAACATAACCAACTACTCTTTTCCCTAAA…	2037	96.37	50
TRINITY_DN19801_c0_g1_i1	GACTTATCCAATTGGTATTGTTGGCTTTCTTTCCTATTGGAAAGCCTACTAGTCTGCAACAGTGACGCTCTTGCTTCCTCGCCTCACTCTTCGTAGCAAGAGCAAGAGAAGGGTTCTCAGTGTTAACACCTCGCCGACTTCATCTACGGCGAAGCATACTTATACCCCCACTGTGCCTTTGAGTCAGCTGCAAACTTCCTCAACTCCTCTACATTCTTCTTTGTCTCCGGGTCCTCCTTGATCTTCTGCTCAAGGGCCCTGTTGGCGAAGCTAGACGGCTGCGGGATCGCGAATCCCCTCTGGACGCCGGGCCTCTCCAGGCACCGGTCGAGCCAGGCCACGACGTTAGGGAACAGGCCGGGCAGGTCCAAGGTGGCGTAGGAGGCGGCATTGGCCCAG…	489	0	2.75
TRINITY_DN19801_c0_g2_i1	GACTTATCCAATTGGTATTGTTGGCTTTCTTTCCTATTGGAAAGCCTACTAGTCTGCAACAGTGACGCTCTTGCTTCCTCGCCTCACTCTTCGTAGCAAGAGCAAGAGAAGGGTTCTCAGTGTTAACACCTCGCCGACTTCATCTACGGCGAAGCATACTTATACCCCCACTGTGCCTTTGAGTCAGCTGCAAACTTCCTCAACTCCTCTACATTCTTCTTCGTCTCCGGATCCTCCTTGATCTTCTGCTCAAGGGCCCTGTTGGCGAAGCTAGACGGCTGCGGGATCGCGAATCCCCTCTGGACGCCGGGCCTCTCCAGGCACCGGTCGAGCCAGGCCACGACGTTAGGGAACAGGCCGGGCAGGTCCAAGGTGGCGTAGGAGGCGGCATTGGCCCAG…	489	0	8.25
TRINITY_DN19857_c0_g1_i1	GCTCGGTATGTTTGTCATCATTTAAACATTTGGTTTCTGTGGGTTCTTGGATTCATCTTCTTCTAAAGCTTCTGGGTGTGTATATGGAAACATCAATTACAAGTATCCAATGTTACCGGGCTGCTGAGGCTCGGCTGTGGACATGTTGCCTGCTATTGTCATGTAGATATAAGTTGTGCGATCCTCATCGGATTTCCATCCCCTCACTGCAGCATCCACCTAGGAAAATAAAACTCAATTTGGTTCAAACCACAAGATCGGAAGA	265	1	2
TRINITY_DN19857_c1_g1_i1	GTGTGGCAGCGTGCTAAGTCTATTGATAAACATTCGTGCTCGAACATAATTCTCTGCGGTGTGTCACATCCAGGCAGAGGGCGACGAAATTTCTTACTAGGAAACCACCATTGCTCGAACAGACGTTTTGTTTGTAAATATTTACCACCAACTTACAATGTGTAAATAACCAGCTAAAATAGGCATGGAGCAAAAGAAAACAGATACTTAAGAGCTTTGGAACCTAGCCATCTAGTAGACCGATCTCAGAAACCGTTCTTTCTTTGTTTCACATTTTGAGCAGGCAGTGATAAAAGAAAACGCGAGTCGCAAGGCAATTTCGTGCGCCAGCAATCCACCTAGCACTTGAACTTGGAGCATCTGTTAACCTCTCCATGCTACCAGCTGGGCCACTGTCTC…	550	6	7
TRINITY_DN19830_c0_g1_i1	GGTGAATGTGTCGTAGATTTTTGTTTATTTAGAAAATCAGTTTTCCCCACATATATTGACTGTCTGAAAGGAAATAGGTTTTACTACCAACTGACTCTACCCACTCTATTTGTCATAGGACCGTTTGACTGTGAACCACAAGTTATACCCCAGCATTACCCTTGCTTTCAGCAAGATTTACAAGGATGATGGATTAGGCGGCTTCTATGCTGGCATTTCACCAACACTCATAGGCATGCTTCCATATAGTACTTGCTACT	260	0	3
TRINITY_DN19830_c0_g2_i1	ATTTATCATTTCCATGGGTCTCTTCGGTCGCTATTGGTGGTGCAGCTGCTGGCATTGTCAGCACTCTGGTGTGTCATCCTCTTGAAGTTATTGAGGACCGTTTGACTGTGAACCACAAGTTATACCCCAGCATTACCCTTGCTTTCAGCAAGATTTACAAGGATGATGGATTAGGCGGCTTCTATGCTGGCATTTCACCAACACTCATAGGCATGCTTCCATATAGTACTTGCTACT	237	3	4
TRINITY_DN19884_c0_g1_i1	CTTAGGTTCTAAATATTCAGATAAGATTATTAGACTAATCAAAATATAGAATTCTAGAAAATCTAAGCACTTCAGATCAATAGATTTATACCTTGCAAGCTTGTCGGCTTTATGCCAGTGAGATTGCTTTCATCAGTTGAATCCATCACAAAGATACAATTCAAGAAAAACTCGATAAAAGGACATAAAACTCCATCTTTAAAATCTTGACTGAAAAAAGTGTGAAATATTGGAATCTTCCAAAAACCCATGTCATATATGTGACTACAACCCAAGATTTGAATGAACTAGATAAATATGTCGATCAACTCTTCACGGCCTCAAAATTATTAGTGGGTCGAAGATTGGTGAAGACCTAAGGTGAGAACCTCATGGAGTGTGCACTATGTGTGGGTCTTG…	604	17	8
TRINITY_DN19814_c0_g1_i1	GGTTCTCTCCTTGGAGGTATTGGCTCCACAATTGCTGAAGGTATGGCCTTTGGTACTGGAAGTGCTATTGCTCACAGGGCTGTTGATGCGGTATTGGGCCCTCGCACAATCCAACATGAAACTGTGGTCTCTCAAGCCCCCACAGCTGCTGTGGCTGCTCCAATGAACAGTTCTACTGGTGCTGATGCATGCAGCACTCACTCGAAGGCCTTCCAGGATTGCATCAACAATTATGGGAGTGACATTAGAAAATGCCAGTTTTATTTGGATATGCTGAATGAATGTCGCCGTGGCTCTGGAGCTGTGTTGAGTGCCTAATTATGATACACTTTCAATTGTCTACTTTCTTTTTCTAGTTTCACAAACACATTCAATTACAGATGACATTACCTTGTTACC…	758	30.56	78.04
TRINITY_DN19814_c0_g2_i1	GGTTCTCTCCTTGGAGGTATTGGCTCCACAATTGCTGAAGGTATGGCCTTTGGTACTGGAAGTGCTATTGCTCACAGGGCTGTTGATGCGGTATTGGGCCCTCGCACAATCCAACATGAAACTGTGGTCTCTCAAGCCCCCACAGCTGCTGTGGCTGCTCCAATGAACAGTTCTACTGGTGCTGATGCATGCAGCACTCACTCGAAGGCCTTCCAGGATTGCATCAACAATTATGGGAGTGACATTAGAAAATGCCGAGATCGGAAGAG	269	1.44	28.96
TRINITY_DN19855_c0_g1_i1	TTGCAATTTCCGGACAATATCTTTTGGACGCTGAAACCACACCTCTAGGTTTGAGAGCTGCATCAGATATAGGAATGTCGCATAAAAAATCAGAACAAATATATGTCTGTGATTATACCAAAAAATTATAAACAAACATGTCAAATAATTATCATGAAGTTGTAAGAACATGATCTTAGCTCATACCAGACTGAAAAAAAAAATATCATTTGGACCTTCATAACAATAACATCAAGAAGAAGATACATTTTATGGGCGAGTATATATAGAGCATGACCATATAAAAAAAGAAAAAAGTAAAAAAGAGCCTAGTCTTGTAACATCAGTGTAAG	332	3	4
TRINITY_DN19861_c0_g1_i1	ACTTTTACTAGCAGCTAGGAAGAGATCTAATCAGATTTTTTTTTTTAGTTGTTGTTGCATACTATTGCCACATATAATCGCAGGATGATATTAATATAATGTTCTTCAATGGGACACTAGAAGGGAACATCTATAGGGATTAGACTAGAGGAATTCATCTCTCTTAGGTTTGTAGTTGAAAATGTACAAATATGACTAGAAGGTCTCTAACAAGTCAATTGTTCAAACCAACATAACACTGGGAACTTCATTGTTTTTGATAGAGAGGATTTCAAATGTGGTTCGTGATTACATACATGAAGATCGATGCAGCCATAACACAATTTCCATGATACAGTGGATAGTAAGTTCATAACTAAAAAATGACTATTGCTAAGTCTATAACAAAGTGATGACTAA…	779	23	10
TRINITY_DN19899_c0_g1_i1	AAGTACAAGGAGTCTGAGCTGAATATGGGTGAAAATAGTTGCATCGATCGCTGTGTCTCTAAATACTGGCAGGCAAGGCTTATTTACAATTGCTTGGCTCTATGCTTGGATAATGAACACTGCTGCAATTATAGTGCTTAAAAAAGGAGAAAGAAAAAACATTGCTTTTGTTGTCAGTTTTCTAGCAAGCTGGTAAATGCTTATTTTTGCAGATAAATATAAGGGAGAAGAACTAATGAGAGATATAAAAATTAGACAGAGTATAGAAAAAAAAATATTGAAATTTGCCTCATTATCTCAAGCACGTATGACGTATCATTTGCATGTTCCATTTAGCTGCCAATTATTATTTCCCTTTCTAACTGGATTTCTTTTGCATATTTTGTAGCTGCTTTGGTT…	1393	31	24
TRINITY_DN19845_c0_g1_i1	ATACACTACGTCATACATGACATGAGAACGCATACATTGCATATGTTTGTGTTTGTCCTTCCCAGTATGCCATCTATAAAGGAGTTACTTTCAAGAGGACCATTACACACTAATGCTTAACACAGCCTATGAGACATGTCAGGAACCACAACATGATCCAGTATTTAAAACGCACACTTTACACCATAACATTAAAGAACAGCACGGTACATACCATACAATG	223	1	0
TRINITY_DN19845_c1_g1_i1	GTTGGTCCTACATCTGGGGAAAAAAAAAGAAAATCCCATAAATTGTGGGCATCATTGAGCATGATCAAATTGAAAATACTGTCTTTGTTTTGGGTGTGGGGGAGTCTGCGAAGGTGTGAAATGCTACTTATTTGAACCCTTTTGTGCATAGTATCATGTCCTGGTAATTTTATTTTTTAGGAATTTCTATGATGGCATGCTCACATCTGTGCTTTGTAGAAG	222	0	1
TRINITY_DN19831_c0_g1_i1	GTACAGGTGTTCTGGGGTCTCGACAAGAAGCTTGCGCAGCGGAAGCACTTCCCGTCTATCAACACCTCTGTGTCGTACTCGAAGTACACCAATGTCCTGGACAAGTGGTACGAGAAGAACTACCCAGACTTCCCCCGGCTCCGTGACCGTATCAAGCAGCTGCTGTCTGACTCGGAGGAACTGGACCAAGTCGTCCAGCTGGTCGGAAAGTCTGCGCTTTCTGACCCCGACAAGATCACTCTGGATATCGCCACTCTGCTGAAGGAGGACTTCCTCCAGCAGAACGGATACTCCGACTACGACCAGTTCTGCCCCATCTGGAAGACGGAGTGGATGATGAAGCTGATGATGGGCTTCCACGACGAGGCACAAAAGGCGGTCGCGCAGGGCCAGAGCTGG…	446	0	4
TRINITY_DN19854_c0_g1_i1	GTCATAAGGTAAAATATGAATCGGTCATTAAACATTGACAACATTCCATAAGGAGCATGAGCAGAAAATAAATCATCTAAAATTGGTCTGAAGAGGAGGTCTGGTTTGAAGAGGAAAATAAGATCCACATAGGTTGTCCCATCCTCGAATCCCTCAATCTCCCAATTGCATGCCCTTCTCAATGGCTCTCCATCTGCCAAGGTATTCAGAAAAGGTACTTGGAGAAAAGCCCTTTCATGAGACTAAGCTACCACCGGTATTAAACACACCAATCCCTCTCCCAGCATATGCATATACACGTTTGCAACATGGATATCCAACTTTACCGAACTTCCCCCCTTCTACTTACCTCTCAGTCTATCAATACAAACTTTTCACCACCCACACCCATGCTGTCAT…	688	8	9
TRINITY_DN19854_c1_g1_i1	TGAGCAATGACTTCCAACCATGGTTTTTTCTACCAGTAAGTTTAACAGTTATCAACAGCACAGGAGTTTTGTAGTATTACTGCTACTATGAACATGAACAGGAGAACAAAAAGTCAAGGATTAATAATAAGAGTAAAATGCAATCACATTAAATATGGGATGAACAAATACAAAAAATCATTTTAAATCTCACGTTTGATCTTTCCAGATTTGATCTTGCTTCAATACTGGCAGAATGAGAG	242	2	3
TRINITY_DN19868_c0_g1_i1	GGGGAAACAACAGAAATGAGGATGTGGCAGTAACGTCTACATTATAGTTGAGGGGCAAATACAGCCCCTTCGCAATTGGCATGTCTAATTATTTCACTTTGTACAAGTGCAGTTGCAGGCCAGTAAACAGCCCATTATCTCCTAGCATGACCAATCGTTTCACTTCGTATGGTTGCTGGGGTTTGGCCATTCCAGCCATGGCATGAGGTATGAGTCAAGTCATATTAGTGACAATCAGATAGAATCATTCCTTTTGTATTAGATAAG	267	2	2
TRINITY_DN19875_c0_g1_i1	GGTCAAGATGGTGATCTTGTCGATGGGGTCGAGGGATTGGATGTTGTGAGAACTGGCCAGGGCGGCAACAGCCATCATCCAGTTGACATCCTGGCCCTCGGCGACGTAGGGCTCGCGGAGAGAGAGCTGGTTGGCAGTGAGGGTACCGGTCTTGTCGGAGCAGAGGACATCGACACCAGCAAGCGACTCAATGGCAGTGAGCTTCTGGACAATGGCCTTCTCCTCGGCAAGGTAGGCGGCACCGACAGCGAGGGTGGTGGT	261	0	1.32
TRINITY_DN19875_c0_g2_i1	CGCTCTTCCGATCTTACAGGTCGGCGACCTCCTTGGAGCAGTTGGCGAGGTTGACAATGGCCTTGGGGGCACCCTTGGCGCAGACGTACTTGTCGCCGTTGAGCCAGCAGACGGAGGTGATGCGCTTGGAGACGGGGTCGAAAGGAGTGAACTTCTCGGTCCTCCAGGGCTGCTGGAGAATCTCACGAGCCTTGGGGTAGCGCTTGAGCGAGAGAATGGTGACCTTGTCAATGGGGTCGAGCGACTTGATGTTGTGGGACGAAGCGAGAGCAGCGCAGGCCATCATCCAGTTGACATCCTGGCCCTCGGCGACGTAGGGCTCGCGGAGAGAGAGCTGGTTGGCAGTGAGGGTACCGGTCTTGTCGGAGCAGAGGACATCGACACCAGCAAGCGACTCAA…	469	2	9.68
TRINITY_DN19850_c0_g1_i1	TTCTTATAAGCTCTGTTTGACATTAACATAATGACATTTATTACTTCTGATATGTGCCAGAATGTATAGATATCAATATATACGTTGCACTTAATGAAACAAATTAACTAATTCTAAGTTAACACAGTGAGATCTCAGAAATCTCACAAATTCAGAACCGACAAGAAACTCACAAGCAGACCAAATCAACCATCCCATAGAGTGATCATTCTCATGACAGTTTTTGGTGTATGTCAGTACTCATTTCGAAGCTAGCTCTAGCTCTGCAGGTTTTAAGTCAAGTTTTCCAGACAAAATTATCATTAGAAAAAAGCAAGTGCCAAGTCTGGCTAATAGAATTTGTCCTTGGTTTGAGTCAATTTGAGAGAGAATTTATCGTTGGAGTTGAGGGCTTACACA…	1320	50	12
TRINITY_DN19850_c1_g1_i1	GCTTGATATCTAGTATGTCTAGATGCCATCAATAATGATAGCCATATGATTTCAAACATCTACAGGCATCACAAAAATAGAAAAAGAAAAAAATCCGTAATGGATGAATCATGATTACTGATTTGACATCTACTGGTGAAAACAGGGCATGAAATCCAGAAATAAGCTATATGAAGCATCATGTTGCATACATGGGAGAAATGGATGGCTCTCCCTGTCTTGCACTAAGCTCAAGCATCCATGTGTTTAACTCTTGTGCTCAAAGTATGTCAAAATTGCTACCTATTCAAGGAGATTCATTATAATAAAATCTGTGCATAATCTCACATCTATGTGGTTTAACAGTCCTTGGGTACCAAAATAGCACCTGCTTACAGTGCCTGTAGTTGACTGATTAAA…	653	19	8
TRINITY_DN19888_c0_g1_i1	TTAAATTTTTCCCTTAAAAGCTAACATATCGACCAACATCCTTCTTCAAAGAGGTTGAAAATACAAGATATTACTTGAAGAGAAGTCAAGATAATACCTCAGTCTAGAAACTCATGTGCAATAGAAGCCCAAAACTATGAGAAAAACTACCAGAAGAGAACAAATCTCGATTTTTTCCCTTTTTTATCATTAAGACCATAATATCGTCAATGATGTTTATAATCACTAGGACACCCAACACAACCAATCAATGTTCAATACATAAATCCCATATATCATCATCACTATCAAGCCTTATTGAACTAATTGGGATCATCTTTATGAATCTTTTCTTGACCAATTATTTCTAGTTTGGGTTGCATTCTTATATAATGATAGTGCTATCAAATCTTTCTTCAC…	1057	23	5
TRINITY_DN19888_c1_g1_i1	GTATAAGGTTCCTGAGTGTCCAGATGGCAAATGGGAATGTTAAAGAAAGGACACAGGGACAAATATGTGCTATGAAGAAGCATATATAAACATGTAGCTACTTAAAAGTAAATCAGTGAGCACTTGGCATATACTCCAATAAAAATGATAGATCCTTTCATACACAAAACTTTAAATTTGTGACCAGTACATCATGGAGTAAGATGTTGACACGTAATGGATAGTTTTAAATACCAATGTGTCCAATGCAAAAAAAAAAAAAAAGTATTTGAAATTTGAAGTGC	284	3	0
TRINITY_DN19807_c0_g1_i1	GCTGTTTCGGTAATAACTCTTTCATTTATATTGCATCCAAAGAAATTCCAGCTGTTCCATCTGCACCCAGAAAGCCATGAACCATTCCAAGTCTGAAATCACTCCAAACTTTAAAAAGAAAAAAGAAATATAAATGAAAGAAAATCCAGTAACGGGCATAAAGAAACAGATGGATTGTAAACCTCGGCATATAGTCTCCCTTAAATTCTCCAAAATTAACGAAAACCCAACTCAACAGACCCATCAAATTGCACACATAAGAAATCGGTACCTCAGAAATAAGAACATATATGAGCAAATTACGAAAAACCCATGTTACAAAACCCAATAAATTGTACAAAAATGCATAGATAAATGGAAGAGGAGGTGGAGATGCGGACCCCATCGGGGGGGTGAGGG…	414	7	5
TRINITY_DN19807_c0_g2_i1	GCTGTTTCGGTAATAACTCTTTCATTTATATTGCATCCAAAGAAATTCCAGCTGTTCCATCTCGGCATATAGTCTCCCTTAAATTCTCCAAAATTAACGAAAACCCAACTCAACAGACCCATCAAATTGCACACATAAGAAATCGGTACCTCAGAAATAAGAACATATATGAGCAAATTACGAAAAACCCATGTTACAAAACCCAATAAATTGTACAAAAATGCATAGATAAATGGAAGAGGAGGTGGAGATGCGGACCCCATCGGGGGGGTGAGGGCGAGCCCATTGTTGA	292	2	0
TRINITY_DN19873_c0_g1_i1	AGACAAATAAGAATACAAGCAAACTTACCACAATACGGATTGTAATTGAAACTGCATAGATCTGCACATAAAAACGAGAGTTTAGGTTTACACAAAAATAGAGAAATGAATAACTATAGATAAGGCTTTGATGATGGTGACAATAAAATAATTATAGACAGCTAGAAAAAAATAAGGTAACAAGTGTAAGCACAGCTTACAGTATAATTTTTCATTCTCTGAAAGATGGCACGACTGGTTAGGACAGCACTGATAATG	258	3	2
TRINITY_DN19811_c0_g1_i1	GGAGGTACAATGTATGCAGCCTTACCTATACTTTGCAAAGAGGCTGTTTTTGTGACTCGAACCTGTGGCCCCTAAGTCACAATGGGGTAACCCTTCTGTTATACTAAACCTCGCCCTCATAAGATCAACCACGTAATTGTCTCAAAATAGCAATAGCACAAGAATAGCATACAGCAGCACATCTATAACATACAACAATATAGAAGCAACAAAAACAGGGCAAATTTTACAAGTCGGCATTACGCAGCTCAATGAACTGAATATGCAGACATTGCTGCCAATAGTCATTTTACCTATGCCAAAGGAAAAGAATCATGAGACCTAGTAATGAAATGTGAACCAACATGGCATGATCATCAAAGCTATGGACAAAGCCATATCCTACAACCACCTAACTAT…	1012	16	15
TRINITY_DN19811_c1_g1_i1	AAACTTTGGATATACTTCCAATATATAGTTAAAGCCATTGAACCCAATACATTCATTTTACAAATAATTGCAAGTCTCACTAAAATGCGAGCGAGTTGAGAACAAAAAATGGCAATCACTAAATAGCTAATAATTGAAATATTTCACTAAGAAATATCATTTAGATAGGTTTCCATGGCTTCCAATTGTCATCCTAACAGAAAGCATTGTTACCTGACCAGATAAATTAGATTATTATTATTATTATTATTCCTTGTAAATTTTGTGTACTCCCTACTCGTTCTATCATGCAGATGTTTAATATCAAGAGTTGTTCTGTATATGACCA	328	2	2
TRINITY_DN19803_c0_g1_i1	GGCATCTCCTGTAATCCGGCTACTCGGAGGTCGGGTTTAAGGCCGATTTGAGGGCGGGAGCCCTGTGCGATGGGCCAGGTCGTGTTGACGGAACGTCCGCACTAAGCTTACCATCAATATGGGTGCCATGGAGGAGTCCTGTGGCATTCAGGTTGGCTAAGGAGGGGTGAACCGGGCCAGGGGTGCAAACCAGCAGCCAAGAGCCCCCGTGGTAAGCAGTAGTGGGATCGCGTACCGGAGCGAAATGCCATCGTCAGCCCGACCAATAAAGTCGAAC	277	0	17
TRINITY_DN19866_c0_g1_i1	GACTGCGTGTGGTTGTATCCTTCAATGTACAGGAACAAACCAGATTTGTGATTTTCCCACTCCAGTGTGAGTAGAGTTGTGTTAGCGCAATACGAACAACCACTTGCCATTCCAATATAAGTAGAGTTGCATGCAGTACGGTGGTTGTCCATAAAAAAAAATCATGGCAGAAGAATATTTGGGATGCTATGACTCAGACGTATTCCCCGAAAGGAAATCACAGGACTATGAGATTATATTTCAACTCAAGACATTGCAGCAAAGGAATATGACAATCTTCGAATATTGTGATGAGTGAAGAGATACGGCATCGTTCGATGTTGCCGACACTAGTTGAGCCTCCTCAGTCAACACTTGCTGCCTAGCCACGAGAGTATTGTAACTATTGTCACAAAAGTG…	606	7	4
TRINITY_DN19819_c0_g1_i1	GGGGTGTTGGTGCGAGCATAGACGGCATGTGTTGGAAGATCATGGCGAGGGTGTTGGCAAAGTTCATAAATGCACTACTGTACCAATCATAAATAGAGTGAACAAAGTTCATTGATAGGAAGAGAGGTGATGTAGAGAGAGTTTGAGAGGCCTAGCCCAAAGAGGAGGCTCTTTGTGGCACCCCACATCTATTATAGTCTCGATCTTGGAGCCACACTTGCTCTTGCTATTGATACTGTTGGAATTCCTAAAAGTAGCCTCTAATATTAAAGTCTTCTTTATTGTCATGAACGAGTTTCATGCAACAAAGTCAAGTCATGTGGAAGTCTCACTTGGAAAACTATTACTAGAGGCAATTTATAAAAAAAGGTTGTTCCAACACATGAGGCTTCGGCATTG…	452	6	4
TRINITY_DN19867_c0_g1_i1	GATCTCAAGTGGTCACATATCTAAAACAGGCAAGTGCTCATTAAGATACACCTTTCAAAAGGGATCAGTCCCACAACACCCAAATCTTACAGAAAAATCCATCATAAATCCCCAAAAAATTAAAAGGGTTCAGCAGAACCAAAATGAAAACCAAATTAAAAAAAAATAAAGCAATGCAAATCACTTCCATGCATGGATCTCACCTAGAGATTAGCTAAAAGCCTGCCTTCGAACTTTTACTACTGGAACTTCACAAGTCGATGGTGGATGCTTACATGATGATCTCACGATGAGATCATTGGGATGAGTTTACAAGAGCTTAT	323	1	1
TRINITY_DN19895_c0_g1_i1	GTTTGACGTGAAATTGGGGATCTATCTGAGAAAGCAGCTAGGAAGATTGTCTTGGGAATACTGCATTGGGTGGGTCTGTTCCACTAAACAATTGAGATGTCAAACAAGACAAATCTAATAGATCCAGGGTATGGTATATAAAATAGAGAAGCACATGAAGGGTATTATGTAGTGATACATGCTCTTAGAAATTATATACAGTGGAAAGCAACAATTTTTTAATATGTGAAATGTCAGGTTATAAAGAAGGTTGGAACACATAATATAAAGACAAAGATGTGAATGTTGAGATGGATGTGTAACAAGACTATAAAAGATAAAATGAGAAATGAATTAATTAGAGATAGTGCAAG	353	5	2
TRINITY_DN19805_c0_g1_i1	CAGATGAAGAGTGTAACTACAGAATACCTCAGACTAACGATGTGGTTCATCAAAAGAGGGAACCTTTGTCGAAAGCAGTTCTGGCATTAAGCAATGTTACAGGAGGTGCAAATAAAACTCAATATATGTAGCTGTAGACTGAGAGTAGAAAATTGGTTAAGAACCACTTCATTGAATGTAAATGATTGGCCTGTTTATCTTGACAAGAGGAACTCTTACAAAGCAGATACTCCAATGCATTCACTG	246	5	1
TRINITY_DN19871_c0_g1_i1	GGGAAAAGCTTGTAGTAGTTGAGACCCAAAATTTTTTTGCCCCTAGAGGGCCACGCATCCAATACCTGCTAGGATAGAGATGAAGCAAAAATCTAAGGTACTTATTGGACATTGGAAATTGATGATTAAGCAATCTCTACAAGAAAATACAAGACAAGTAAAACCAAGAACAAGGAACAAACTACAAAGTAAAGGATGGAGGACTATCTAGAAAGCTGTAGAGGTCCAGGATGAATGGCAGTGATTATGTCAAAAATCCATAAATAGTGTCTGTTGACTTTGCCAACCATCCCTTGTTAGGTACATAAGACACCCTCCACAAAGGAAAGGTTGAAGGTTCAAGCCATCCAGAGTATTCCACTTGGGCTACGGGTGGACCATCCAAGGAAAAAAAGGAAA…	506	7	4
TRINITY_DN19871_c1_g1_i1	GTGAAAAACTAGATACTGAGGTGGTTGTAACCATCTAAACCTCAATTTTAGCGGACAAGATAATAACCCACTTGAGCAGGGCTATGCTGCAATGCGCACGGCAATGCCTGGCTGCATCGCACAATCATAGTTGCTCATCACGGGCATGTTGTGATTATGACCATTGCGCATGCTCATGTGCAATCGTACATGAGCCGCAACTGATGGTCACAATTGTAACACGCCTATGATGGATGGCTGCGATCATGCATTGCGGCAATGCACGTTGTGGCGTAGCTATGCT	283	5	2
TRINITY_DN19824_c0_g1_i1	AGCGCCGTCTGCCATAACTGTCGGACCTGGCGCGGTGGCTCCATCGACGTGAACAGTACCTCGCAGCAGTTCAACTTCGCCACGGGCCCAGGTGGAACCGCGGGCAGCGACAGCGACCAGGCGTCCGTGAAGCTACACTATGAACACGGTGCCTTTACCATGGACATGCAACACGCTACCGGCCCCGCCGATCCTGCCGTGTTGAATATAGTGACCGCGGACGACAACGAGGGCTCCACTTTGGTGGGTGAGCCAGTCGAGGGGATGAACGACTGGGTAGCTGTGATCCACGCCGTATTTATGATTGGCTGTTTTGTCGGGCTCATGCCCCTCGGCATCTTGATTGTTCGCCTGGGCGGCTGGGTACGATGGCACGGCCTCAATCAGGGTGTTGCAATG…	843	0	23
TRINITY_DN19824_c1_g1_i1	TATGGCAGACGGCGCTGTACACATACGTCGACTCATCCATCAGCCCTGTGGCGTTGGCCAGTGTCTCGAAGTCCAGGCTGGGGTAGAACTCTGGCTCTGTGTGGTCGGTTGCGAGCCGCGGTGAGAAGGTTACATTTTTCTCAGATGCTGAAGGGTATATCATGAAAACGAGGGAGCCAGGCATCTTGTGTCCACCCATGCCGACGGCAGCCCAGCTAAGCCCGCGGGCCATGGCAACACTGAAGTAGATATCTTCATTGTTGGCATCTTCCGGGATGCTCAGCGCGAAGGCGACGGATTGTGTTGGGGCGATGAAGGTCGACTGTGCGGCAAGAGAAGGTGTAATTAGAGCTGCCGCGGCCAGCACGGCTCCTAGGCTCAAGCTTTTCATCATCTTGT…	439	0	9
TRINITY_DN19887_c0_g1_i1	AGTATCTTTGTTACTGTGATATACATGCATTGCTTCATTTACATGTATCCTTGATATGTTGTACTTCCTATGGATTGTTCCGTACTTTGATAGATTATAGCCTATACCATTGTATATGACTCCGTGTATGTTATTCTTGGTGCATTCTTGTGAGTATGGTTAACCAACCTCTTATCGTATCTCCTCCATATGCTATTGTAATATAATTGCACTGATTATAAGTGTCTCATCATGATGTACCTGCATTACCTTTGATCACATATGCTTTTGACATATTGTGCTGTCGTTGGATTGTTTCATATTTTGATGGATTGTAGCCCATGTTACTATGATGTGTGACCACTGTTAACATGGCTTTTACATAGCTTGACTGATGTCTATATTG	385	3.66	0.5
TRINITY_DN19887_c0_g2_i1	AGTATCTTTGTTACTGTGATATACATGCATTGCTTCATTTACATGTATCCTTGATATGTTGTACTTCCTATGGATTGTTCCGTACTTTGATAGATTATAGCCCATACCATTGTATATAACTCCATGTATGTTATTCTTGGTGCATTCTTGTGAGTATGGTTAACCAACCTCTTATCGTATCTCCTCCATATGCTATTGTAATATAATTGCACTGATTATAAGTGTCTCATCATGATGTACCTGCATTACCTTTGATCACATATGCTTTTGACATATTGTGCTGTCGTTGGATTGTTTCATATTTTGATGGATTGTAGCCCATGTTACTATGATGTGTGACCACTGTTAACATGGCTTTTACATAGCTTGACTGATGTCTATATTG	385	7.34	0.5
TRINITY_DN19840_c0_g1_i1	ACCTGAAGGATGAGATTATCCCAAAAAGTGTGCAACAGTTCTGGGTGAGTTACTTCTAAAATTCCTGTATGCTGTCTTGTTATAAGCTGATAGTTTCTTGCCCTTCTCTTTTGTTTTTTGACCATTATTTTTGTTTCTTATGATGGTGTACAATTCTTTAGAAGGATGTATTTCAATTACTTTGCATAAATAATTATTCAAATGTAAATTATTTTATATAACTGCATAACATAGGAGTCATAGAATTCAGGAATTTGTGTATCGTACTAACTTCATGTTGGCATTGAAATTATACAAATGAAGAAGGTTATCTTTGTCAGGTACTTTTATTCACTTTAAATGCCTCAAATATAGGACTTCAAATTTTGATGTTTGCAAGTAATAAATTTGTTATTTATT…	1443	19.96	26
TRINITY_DN19840_c0_g1_i2	ACCTGAAGGATGAGATTATCCCAAAAAGTGTGCAACAGTTCTGGGTGAGTTACTTCTAAAATTCCTGTATGCTGTCTTGTTATAAGCTGATAGTTTCTTGCCCTTCTCTTTTGTTTTTTGACCATTATTTTTGTTTCTTATGATGGTGTACAATTCTTTAGAAGGATGTATTTCAATTACTTTGCATAAATAATTATTCAAATGTAAATTATTTTATATAACTGCATAACATAGGAGTCAGAATTCAGGAATTTGTGTATCATACTAACTTCATGTTGCATGAATAATTATTCAAATGTAAATTATTTTATATAACTGCATAACATAGGAGTCATAGAATTCAGGAATTTGTGTATCGTACTAACTTCATGTTGGCATTGAAATTATACAAATGAAGAA…	1537	26.04	0
TRINITY_DN19843_c0_g1_i1	GAGCCCAGCTGCATTCTTGGCTTTCCTCCAAAGGAATTGCATGCTGCAAGATAAAGTTTCAGACTGAGGCTAAACAAAAGCAATAGAGGGGTAAATGGAATTTATTGTAAACGATGGTTCACATAGATATCACACAGAAAGAGCAAAATTGTGTACAGCCAATGCTAAATTACAAATCCAAGTATCATTGTCCAATATTATTATCATATAGCTAAGACCTTGCCAAAGCAAGTAACTCAGATCTTTTTTCCCTTCAAAGTATACAACACAGACCATAAGAGCATAGGGTCACATCACTCATACCAGATCCAATGAATCAGAAGCTGAAAATCACTAAAATCTAATGACATCCTTTGTTCCGTATTTTCCCATGTTTACTTATATTCAGAACATGTCAAT…	1080	12	39
TRINITY_DN19836_c0_g1_i1	AAAGAGTCCACATTTTCCCCCACGGCAATACTCTATGAAAGCTCTCAGGACTACGGCCACCACTGCAGTTGTGAAAAATGTTCTCCAAAGAAGGGCGCTTCGCCACCTGAAAAGTGCAAACAAATAGCTAAGCATGGTAACACTACAAGTTCTCAGATGAAATTCTTTCCATGTAAGCAGAAAAAAATTTGAAAACAAAGAACATCATGCAACCCATGCTAATGAATCTTTTTGATGCTGCCATATCCATGGCATAAAATCAAAACAAAAATACATTGACTCCAATCTTGCCCGTCAATTTATGTGAATGACTGTGTTGGGACAAGAAATCATACTCATGCTTCAAGCCATCAGATCCTCGTCTTGTTCTGATTCGTGCGATTGACTTATGACAATACC…	664	4	8.17
TRINITY_DN19836_c0_g2_i1	AAAGAGTCCACATTTTCCCCCACGGCAATACTCTATGAAAGCTCTCAGGACTACGGCCACCACTGCAGTTGTGAAAAATGTTCTCCAAAGAAGGGCGCTTCGCCACCAAGAAGCTGCTTCTTCAAGGGCAAAGAGTACTCCACCAACCGGGGCACGAAAGGCAGCCGCCACGCCTGCAGCAGCTCCACAAGTAATCAAGTCTCGTCGATCCCTATCATTTTTGAAGTATCTAAGCCATGTCCATGTCAGATG	252	6	9.83
TRINITY_DN19894_c0_g1_i1	TCTCTGCAATAGAAATTTGTATTGCTTTGGTGGCTCTATTACTTGTTTGTGCTGGTTGCTTTATATGGAGGAGGAAGAAAATCGGGAGAGCCTTCACCTGTACTGCTCCCTTCACTGATCGTGAAAATAGCAGGGGTGCCAAAGAAAATGACTTGGAGCTGCCTTTCTTTGATTTTCCTACCATTGCAATTGCAACGGACAATTTTTCAATGGCAAACAAACTCGGAGAAGGTGGATTCGGCCCAGTTTATAAGGGAAAGCTAGG	265	10.08	0
TRINITY_DN19894_c0_g2_i1	GGCTTCTTGTTTAAATATTTACCTACTAACTTTTATTACGATTGAGCAGCCTTCACCTGTACTGCTCCCTTCACTGATCGTGAAAATAGCAGGGGTGCCAAAGAAAATGACTTGGAGCTGCCTTTCTTTGATTTTCCTACCATTGCAATTGCAACGGACAATTTTTCAATGGCAAACAAACTCGGAGAAGGTGGATTCGGCCCAGTTTATAAGGGAAAGCTAGG	224	2.92	2
TRINITY_DN19859_c0_g1_i1	GAGGGAGAAGGTTATTCGTGACTTACATGGAGGACTAGTTGGGCATTTGGGCATAGACAAGACTATTGCTGCAGTTGGAGAAAGATTCTATTGGCTTCACTTAAGATGAGATGTGACCAGATTTGTGCAACATTGTTACTTGTGCCAGATGTCAAAAGGGCAACCAAGAATACAGGTTTATGCATGCCTTTGTCGGTTCCTGAAAATATTTAGGATGACCTGCCTATGGATTTTGTGCTTGGTTCGCCTCAAACCCAATGAGGCAAAGATTCTGTCTTTGTTGTTGCAATGGGTTTTCTAAAATGACGTAGTTCATTTCATGTAAGAAGACTTCAGATGTCAACGGTATAGCTAAGTTGTTTTTCAAGGAGGTTGTCTGTTTGCATGATGTGCCCAAAA…	424	5	4
TRINITY_DN19838_c0_g1_i1	AGACATGTATGGTGATATCCTTAATTCATATCGGACATACATGGGTTACCATTGATAATCATATTCTAGTACATATTCTTGTATACACCATAAGTAGGACATGTTACCGACGGCTGGTGGAACCTGGTAGCCTAAGCCAAGATTGACAGCGGGAGAAGCCAGGGGCGGCGGTCTAGGTTGGGATCTCATTGATGGCTAGTGGAGCTGAGTGCGGAGTATAGTCAGTCAAGTGTCTTCCCAAGTACTTCAGGACCCCTTAACTGATGAGGTGGCCCGGATTGAGATCTCTGAGGTGGTGGTGGTCAGGAGGGGATAGGGCGTGGCCCTAGGTTTTGGGCTATGATATATGGACCGATTGTTGGTGGAGTGGGGTGCAGATACTGTGGGTCAAGTGTCTTC…	675	11	5
TRINITY_DN19838_c0_g2_i1	GGCATAGCCCTGGGTTATGATATATGAAACATACTCATAGAGGTGTTTATCATATGTTGTTGGTCTCCTGTTTATGGACTTACTGTTATTTGATTTAATGCATGTTTTGTTCATACTTTTCTCCCAGCTTTACAGTATTTGCTATTCTTGTGATTCAGTACATATATCCTGGATGAGGCATGACTCTAAGGTTTGAGCCATGATATATGGACCGACAACTGGTGGAGCCGGGTGAGAGG	239	0	2
TRINITY_DN19800_c0_g1_i1	GCTAAACTTTAGGGTTCATAACAATCCAAAATCATTCATTTCAAAGAAAAGAAAAAAAAAATAAAGTCTCATGACTGACCAATTTGGGTTTTTGATCTAAGAAATTATCCTTCAGAATTTCCTCATAACAAAGTTGAAGCCATCCCACCACTACTTATTGAGTTGAATATCCACAATTTAGGGTGTCCATTATCTAATCCAACAAAGACATCAGGATTACACAGATCAACTATGATAGAGAGAGATATTACAGCATAGAAGAGAAATCCACAGATTCAGAGAGAGATCCAAGGGCCAGTGAGACCAGAGGCCACTCATCACAAAGAAGGCATCATCCCCCCTGCCCTCTCTTGCTCCATTTATTTATCCATTGAATGGTTGGTTTAGGATCAATACACT…	570	7	4
TRINITY_DN19800_c1_g1_i1	GGTTAGCAACACCCAGTTTGTGCTCAGCTGCAGCTCTCACTTGCTCTTCTACCGTCCGGACCTTAATATGGAATGTGAGATATGTTATTATAAGATACCACAACTTGCAAACTATTATTCTTCATAAATATAATTGGTTACTTTCTAAAGAACAAACACTGGAGCATATAAGTTGGTGCAGAAAGTGAGTAAAAACATTAATATAGGCTGCAGTGCTAGCCCGTTCACTCCTCAAAATGCTGCTTTGGGCTGACAAAGAATGCTCAAGCAGTGTTCCCCATGAGACAAATACACTTAAATGCAGAGACTTTTCATCACATTCGACATAATATGATTGGAAAAACTGATACACAAACCACTGGCTAATCAACACATTGAAATCAGATGCTTTCGTTTTTA…	737	10	6
TRINITY_DN19882_c0_g1_i1	AAGAAATACAAGACCCACTCAAATTTGAATACTAATCTTACTACTATATAGAACCAATAGTGTGGAGAGCCAAAAAGAGCTTTATACATCAGGAAATAGGTTCTCTCTTTTCTACTTTAACTGTTTGGTTAGAGTGCGAAAATAAGAGTGCTGACCAGCTCTTGTTGATTACATTCTTTATTCTTACTATGAATGGCTTCCAAGTTCCAACTACACAACATTTCACAATCAATAGAGGAACTAAGTCATATTCTTATGTAAGTAATCTATGTCATATTTTGTAACTCATGTGGCATGGATGTTAGGTTCCAACAACATCTCTTGCTTGGGTCTCCATGGCCTGATCAGCCACAACACCAAAGCAAGTCCCCAAGGATAAAGCCTCTCAAACGCAAATCA…	411	2	4
TRINITY_DN19817_c0_g1_i1	GAGCTTAATTTGCTGAAAGATTCTAAGGACAAGCATGAAAAGTTTGATGTAAGTTTTGTCTATTGATCTAGAATTGAAGCAATGATGCAATTGTAATTAGATCAGTAAATTTGTATGGTAATGCATTATTATTACTACATTTAAATATATTATGGAATTGTCGTGGACCATATTTAATTATGTTTCTTAAGGTGATGTGGTCTCATTATTAAGGCCTACAGACCAAAAGTGCATAATATCCCATTTGAGTGATCCATATTCACTAATCATCCAAGGTATTGGCATGCTTGTGGATTAACTATAAGGAAACCAATCGAGCCCTTATAATATGAAAAAATTAATCACATAAGATGATATTTTTGGTTATTATAAGTTGAATTACATTTGTACAAAGTAACA…	1144	25	7
TRINITY_DN19817_c1_g1_i1	GCAGATTCCAGAGGTTGCATGCTACATACTTGGGGACATCAAGAAGCTTGATGCTTGTGCCAAGTGCCCACAGAAAAGCATGTGTTTGTGCTGTCCATAATTAGGATCCTCACTGAAGTTAGCTTATTCTGTGGCTAACCGGTTTTAAGGAAACAAAAATTAAGAAGGTGAAAACAATATTTGCGCCAATTTGGCTGTATACCCGAAAACTAAGCCTCTGAGGTTGACTTCCAAAGGCAAATGATGGAATTATTTCATATGCTTCGGGGACTTAGCAGATGCAGATTAAGAATCTCACACTAAACTGTTCTGGGGAAAGTATGAGAGAGTGCAGAAGAACAATGTGAGTGGTTACACATGATTTCCATTGGGATTTTGCACCATGGGTTGTACTTGAGA…	413	10	2
TRINITY_DN19842_c0_g1_i1	GGGCATAGTTTCTTAGACTTAAGGAGACCTCCAACGTTAAAAATCATTCTTCTAAACAATTGTATGTTGCACATATAGGATTCTGGAAATGCCTTCTATAGCCCTGATTCCATACCTGCCAAGTTATGTTTGCAACGGCCAGCGTCCATATAAATGTTACCTAGTTTCTTGCCTTCGGCAATTGGCAATAGGATATTCAAAAGATTGGGTAGCGTAGGGGAAGAAGTGAAATTGGGGGGGCTTGGCATACCTCCAAGACTTGTCTAAGGATTCAGCTGGAGTATTCTAAAGGAAGAAGTGAAGGCAACAAGAATTTAGCATGTTGGAGTACTCTGTTGGCAGCTCATCCAAAGACACGGCATTCCTAGGTAAGCAGTGAGTTTGCCAATACAGCTGACA…	687	3	14
TRINITY_DN19842_c1_g1_i1	GCCTTCATCCAAAGTATTTGTGGCTAGCTTTATGGATCCTTCTTTGCTAATCATCTTGTAAATTTAATGCCAATTTAGAAAGTTGGCATGACTGTGATGCAGTGACCACATGAAGTAAAATTTTTGTCTAAGCCCCTAAAACTTGATATATCACAAATTATAATGTTAGATGGCTCCTAAGGCAAATTCTCCTTTACACCCATAAATTTTATCTACTTGAAAAAGAACATTCATGATACATGTTTGATTTTGTGTACCTTGCTCCCTTCCTTCCTAATTCTCTTTCTATAGCTCTCTATCTCACGTCCACACCCATACCCACATCCATGCCCACAAAGCACATGCTTCACATGCATATAATTCTAGTTTGTCTTAAGGGCAGCTTTTGTGGTTAGTTAA…	1206	14	28
TRINITY_DN19874_c0_g1_i1	GCATGTGTGTGTGTGGGTGTGTGTGGGTGTTGTGTGTGTGTGTGTGTGTTGTGTGCACGTAGCAGATGGATTGAATTGGTAATGATAATGGAAAATAAATATAAATTTGAACGTCAACAATTTACATGATCAGAGAAACAAGGTATAGATTCAAATTTACCAGAATAGAAAAGAGGTATGTTATTGTAAAGAAGACCACAGGAGCATAGAGAAAAATAGCAGTACAACAGCCCTTATTAAGATAAAAGTGCCTGCACAAGCATACAACATCAGACTTGTTTACAGCTAACTATACTTTTATCTAAGAGCCTTACAACCCCAACAATATCTAGCTCTTCATGCAAACGACATACACTCTAAAAGATGATTACAGACAGCAGAAAATGAAATTTAATAGAA…	6098	1314	1758
TRINITY_DN19874_c1_g1_i1	AGGAAAAAGCTCGCAAATCTGAGTAAGCTCATTTATTTTCTATTGCATTACACTGATGAGCAATGCTGACCCTTGATTTTGAGCACCTCTTATTGATATTTGGTAGCTATAGAGTCTTTTTCTTATACTTGGCTCCATTCTTTGAAGTGTAGTTTTCATGTTATTTTTCTTACATATCTTCTTATTGTTGAATTCTATATATGATCTTTCTGTGCAATTTATGCCCTGAATTTCAGAAGGGAAACTGAACATCTGCTGGCTTCTAATTGAAATTAGATTTTGAGAATTTCAGGTCTGTTTATTATGCTGCAACAGA	316	2	3
TRINITY_DN19832_c0_g1_i1	ATCAGAACAGTATTGAATGCCAAATTATATTATTTCTATCCAAAAAGAATGCCATCTTTATCAATTTTCCAAAAATAATTAGACGCAATCCAAATCACGAAACAATGCATGATTATAGATATTAATCCTATCTCAAAATTCCTTGTCATTGCCATCATGCAAAACAAACAGCTCACAGAAAAAGCATAAAAACATACATAAAAAGATCAAAACTTCTTTCTTGCCCTCCTATCTCAAGAATCGATAGTCAATCTTTATAGGAAGAGCCAAACTCGGGTCACTCCTCAACATCATCCTCAGCTGCTGCCCTAGTGGCCTCATTCTCCCTCGGCAGCACTGGATAGTTGCATGAGAAACATGCATCACAGAATCCACCTGCCTCAGTGGCAAACACTCCTT…	1680	145	99
TRINITY_DN19832_c1_g1_i1	CGGGCTCTCAGCCGTACGCCGCCAAAAAGATCCGTCCTTTACCTCTTATGGCCGCCAAGGCCACCGCCATCGGCGCTCCTGCGCTCTCTTCCCGTCATCATCCCTTTCCACACCCCAAGTCATCCCTTCTCCTCTCCTTTAAAACTCTTCCCAACGCTTCAAAATTCCATCTTTGGTGCTCGGAAGCCCGGCTTTCTCCTCCGCCGCCGAGCCCTCTTCGCGCCTTATTGGGACGCGGCGGCGGAGGAGAGGAGGCGGAGGCGGAGTTGGAGTTTGAGTGGGATAAGCCTCGGGAGGAGTGCGGGGTGGTGGGAATCATCGGGGACCCAGAGG	333	14	13
TRINITY_DN19883_c0_g1_i1	TTGCATTTTGTCGAGCAACTTCTGGGCTTCACTCTCGAGCCTTAGAGGGTCTCTCTTTCAGCACACAGTCCAGAATAGCATTGAACGCCAGCGTTCCAAGCTCAAAGCCACCTTTCTAGATCTTGCCCAAGTGCTAGGCCACCTCCAGAACTGGCCGGATCGAGTTGCCCAGTACCTCCAATGCCATCAGGATTGGCGGCAACCCCTCATCGAATCTAACATCAACAATGGTCCTAGATCCCCCTCCCCTATG	253	2.39	1
TRINITY_DN19883_c0_g2_i1	TTGCATTTTGTCGAGCAACTTCTGGGCTTCACTCTCGAGCCTTAGAGGGTCTCTCTTTCAGCACACAGTCCAGAATAGCATTGAACGCCAGCGTTCCAAGCTCAAAGCCACCTTTCTAGATCTTGCCCAAGTGCTAGGCCACCTCCAGGCCGGATCGAGTTGCCCAGTACCTCCAATGCCATCAGGATTGGCGGCAACCCCTCATCGAATCTAACATCAACAATGGTCCTAGATCCCCCTCCCCTATG	248	3.61	1
TRINITY_DN19810_c0_g1_i1	AAGAACTCTTGTCTTCATGGAACAATCATGTCTTCTCTACCTTATCAGCTAGCAGGACTGTTGGGCAAATCAATTCTGCATGATAGAATGCAAAGTTTTTCCCATCTTGTCATGATGTAACTATCCAAGTCCTTGTCGAACCAGTGGTGTCAACCCACTGACCATCCAAGAATATCAGTTAATTAGCATGGTTTAGACTTTCAAGTATGGTTCAACTGTGAAAATTGGCATGCATGGGTACAGATTAAGTGTAGTAAAATTGGTAATGATATGCAATTTACACGCATAGAT	291	7	0
TRINITY_DN19810_c1_g1_i1	GGCTGCATAATCTGGGGTTTGAGAACTCAGTTTTAGTTATGATTTCATTATACTTCCTAATGAAGCTTTTCGGTTATTTGAACATCAGTTCAATAATCTAGTTTCACCTTATTCATTAATATGAAATGAACTTTAAACCATCAAAATTTCATACCAACTATTTGGTGTTGGCTTTTTGAATCCCTCCTTATTCACTAAAACTTCAAAAACATTAAGTAGCATTTAAAATGTAACACACATCAAAATGGAGAAATTATAA	259	2	0
TRINITY_DN19897_c0_g1_i1	ATGCAAATCTGTATTGAAGGTGTGAGGAGAAAGAGGGGAAGGCCAAAAATGACTTAGATGGATATAGTATAAGAGGAGTTAGGAATCTAATATTGACTTCAATTGCTACCTAGATCGAAATGACTAGAGAAGAAGAATCCACAAAGCTGACCTCAAGTAATTTGGGATAAAGGCTTGATGATGACAATGATGATGATAATTGTTAGTTACTG	212	2	1
TRINITY_DN19897_c1_g1_i1	AGCTTTGTGGATTCTTCTTCTCTATTTAGTACTATCAAGGGCATCCGCTGCAGTGAATGCAAGATTTTTCAACTCCTTGCTCACTGCTTTCTTCCATGTCATTTTAGGTCTTCCTTACCTTTTTTTCACCCTTCAACAAAATTATTGGCAATGTTTCTTGCATGTGCCTCTTCTGCTTCATTGAAAATGTGCAGAATCTGCAAATTATCTCAACAATTCTCCATAATTTCATCCTCCATTAGAGCCACTCCTACACTTCCCCAAATGAATTCATGCCTAATCTTTGTCTTTCTTACCTTTACCATATATCCATCTCAAGATCCTCACATTCTCTGCCATGTCTATCTTTAAGTGTTCAAGTTTTCTTTGTCATCCAATATCCTAAACCATACGATGCCA…	683	16	5
TRINITY_DN19847_c0_g1_i1	CATTATTTTCATGTGAAATCTCTCTCTCTCTCTCTCTCTCTCACACACACACACACATATAATCAGGCAAATTCATTTATTTCTTCCCTTAGACATTGTACCTTCTCAATTCCTAGTAAGAGGTAATACAAACATAGTAATATGCCAGACAAAGAGTCAAAGCCTCTTAAACAATATATATCTCTTCAATTAATGTCTAACTGCAAGAAGACTTTTAGGAAGTACAGTAATTAAATCTATAGGCCATCATTTAGTATCATGTGCTTTCTTTACGGAGTGTCATGCGATTTCTTTAAGGTAATGTAATAGAGTTATATGAACTTTCTATTCGGGGTGCATCAAATTCATATGTAAAAGTTTATTTGTTTAATATATATAGGAGAAACGCAATATGCATAT…	439	7	7
TRINITY_DN19841_c0_g1_i1	TGTGCTCTTCCGATCTGTCCAAGCCATTTGCAGTTGCTTCAGTTGTTTTTTCTCCAATTTTGCTGGCAACTCTTTGGAATTCTCAGAGAGGAAATTGGGGGTCAGAGGAGAGCTGGATGATTTATCTCTGTAGTGGCTTGGTGGGGATGGTCTTGGGCATAGCTGCACTGGAGACCACTGAGGATTCTAACCCTCCAAGGAATTACTTGTTTCCTTGGCTTGCAGCTGGCTTTCTAATGAGTGTGATTTGGGCCTACATCACAGCTAGGGAGTTGGTCTCTTTACTGGTATCGCTTGGAACTATACTTGGAATAAGCCCTTCAGTTCTAGGACTAACTGTCCTAGCTTGGGGCAACTCAATTGGAGATTTGATGACCAATGTAGCAATGGCCATCAATG…	426	4	3
TRINITY_DN19889_c0_g1_i1	TGACAACTTATTGAAATACAAAAAGGAGAAGCAAAAATCTTTGCAGGAATTGGCTTAGAAAAAGCATATAGTAGAGTATGGGCATATCATAAAGTGGATGTTATAGAGGAAAGGTGTATCTCTAGGATATATCAAGATTGTTCAAACCTATCATAATAAGAATATAACAAGCATCAAAAGCATTTGCAGTGAGATCAGTGAATTTCCAGTTTAAGGAGTTGATATTAAGAGTCATCAATTAGTCTGATAATGAACATACTGTTTTTATTCTA	272	2	1
TRINITY_DN19889_c1_g1_i1	AAAAAGAACTGTCAGCCAACATAGCCTAAGTTCAAATTTGTTATCTAAACTTGGTAAAATTTCCTTACCCTTTCTTACATTACCCTCTCCCATAACTCTATGGTATGACTCAAAATTTTAATAACTCATTAGTTGTTACAGCTTTTCTGCATCATCTTGACACATTTTAATTCTACAGAAATGTGTATGATGATTTTCTTTGACCAATATGTATATACATGTGTATGTTTACCTTATATGTGTTAGTTAATCATTAAACAAGATATGTAAAAGAAGTTTAAAACACCATATTAAAAAATAAAAATTATTTCCGAATATGCAAGAAATAAATCCACCTCATGTTACATGGTTTTCCTTACTGTGAAATAATATATTTTGCTCTTGAGAAGGCCCCATGCA…	912	11	10
TRINITY_DN19858_c0_g1_i1	GGCATCTCTCTTCCCTTTTAGCTTCATTTGGCTGCATACTTTGTGTGCACATGATGTGCACCAAAAACATATAGTGGCCATTATGGCCTCCTCTAATCACATGCATCGATTAAAAGGTAAATTTCAAGGTGATCATTACTCGAAAGCCAATGGTCATCTTCACTTAAAATTCAGCTAGATTTCTTCACACTCTCTCCTTTGATAACATCAATGATCACAATCAATACTTTAATAATTAATAACAAACATCCATTTCATTGCCTCTCCCAAAGCAACTTGTAATAGTCTACATTGTTGTGTACATGTTAACATCTATGACTTGCAATTTAAATTTTGCAATTCCTTCCTATAAGACCTAAAGAACCTTAATTCCATCTCAAATCTGACATTGCATAGGTC…	1229	23	20
TRINITY_DN19896_c0_g1_i1	TTCTTCAGAGTTTTTTCTTCATGTCCATCATAACAGGCGGAAAACAGAGCAGTTCTTCAGAGTTTTTTCTTCATGTCCATCATAACAGGCGGAAAACAGAGCAGTTCTTCGACTAAATTCCAACAATTCAGAATCCACTAGTCCAAGATATTACAAACTAAAACATGAGGCAATGCCTGAGGGAAAGTAGATAAAGATGATTCATGAACAATAGCAATGTTCTGCTTCGTTTACAAGCCCATAACATATCAGAGAAAGGAAAGTAGGACTCACCAAAGACGGTATTAGTAGGGTTCATGGCGACCTGGTTCTTCGCAGCGTCGCCAATAAGCCGCTCGGTGTCGGTGAAGGCGACG	356	5.36	5.25
TRINITY_DN19896_c0_g2_i1	ACTGAAACGCCTGCCAATTAAACGCTTGGCATCTGCGACACAACAACAACCAGCAAACAATTCAGTATTTCAGTTTGCTGTATGCCAGATTACAAAACGCTCGCCACCAGTGGAACTAAAAGCTTAGATCAGCAACTCAAAAATTACTATTATTTTGTTAAATTATGAAACCATAATATATGCCACTGAAGATTAACTCACCCATCAACACGTTCAAATGTGATTTCAATTATTTTTTAAAAAAAAACAGAGATATGATACAACTCTAGACAATATTTTCTAAAGCATTTATTTCTTCAGAGTTTTTTCTTCATGTCCATCATAACAGGCGGAAAACAGAGCAGTTCTTCGACTAAATTCCAACAATTCAGAATCCACTAGTCCAAGATATTACAAACT…	596	8.64	22.75
TRINITY_DN19821_c0_g1_i1	GAGGACGTCTTCGTCCTCCAAGATGATAACCAATGGCCATCCAACCCCTTAGAATTCAAGTAAGCTCCTTCAACTAGAAAGGATGACATAAAAGAGATTCATATACTTTTGTGTGATCCAAGCAGTTATGAACCTGAGGCCACAAAAAAAGGCCTATGATATAATTGGCAGTTGTTTGAACAAGAAAAAGATCGATGAAACATAAAATTAGAGAGCATATCAGCCCACATAAGGGCTCTTTTAACAATGAGAAAGGAATCTCGTGGAACAATGGAAATAACAGGCCTAAGGCTAGATGCATCCTTGTGACCTTATTATCCAGAAGCCCTGCTATTGCATAGAAATTGTATGTCATTCATAGTAATTTCATTTCATATTACTTATTGGAGCAGCAACTTT…	737	3	23
TRINITY_DN19872_c0_g1_i1	GCCGCAGATGCCAATGCCTGAGAGTGCAAAGCCATTGCAGAAGCGCAGGAAGGCGTAGACCCAGACATTTGGCACAAGGGAGGTGATGAAGGCAGTGGCAGAGGTCAAGAGGCAGGAGAGGAGGACGGTCTTCTTCCGGCCGAGATATTTGTTGGCGAACCGGCCATGAACAGCTGAGCCTACACAAGATGGAAGCTAGACCATGCATTCAGTGACACTTTGATCCCATCATATAGAAAGTATCCATGAATACTTGCAACTGAAATAATCTAAACTCCACTCACAAGTTTTGTAGCAGCTTATGATGCAGCATAAATGTGTCGAAGTCAGACAGATACAAGGCAGCCTAAGAAGGTGTGACATAGAGATTTCCAGGTATTAAGTTTTACTAATCACAGA…	744	3	13
TRINITY_DN19806_c0_g1_i1	GAGAGCGGCTGCTCGTGGACGTCGACTTCCGTTCCGAGTTCGAGATCGCGCGGTCGACTAAAGCGTATCGTACCGTGTTGCAATCCCTGCCGTTCATCTTTGTGGGGAAGGCCGATCGCCTGCAGCAGATTGTGGCCGTAGTCTCCGAGGCTGCGCGGCAGAGCCTCAAGAAGAAGGGCCTCAGCTTCCCGCCCTGGCGCCAGCCCGACTACATGCGGGCCAAGTGGCTTGCCCCATACCACCGCTCCTCCGCCGCCAAGCCCAACGTCCTTGAAGAAATCGAAGCAGAAACACCGGCCACGCGACCTGCCGATGTGGAGGGCGGTACGGAGACCGACAGCAAGCCCGATTCGATCCCGGCTGTCAATGCTGATCTCGAGGTGAGCGCGCATGATTCCA…	735	28	26
TRINITY_DN19818_c0_g1_i1	AAAGCCATGTATCCACCATTTTCACAAACTAAGCCTTGGGGGCCCAAAGGCAGATATGACTTCTCCATATAAATTCTACAACTTAAGATTTCAAATGAAATACATGCTTCCACACATCCTCAAATCATTTTGCATGTTTTTCATTTGCAAGCGTTTTGTCTTTCCTTCTTCCCTTCTGTAGTATACTTATATTCATTTGCAATTTACAGCTGATTTACCAATGTTACATTACCCCAGTTGTTCAATGAAGCCAAATAAACATTATAGTGTTAAAGTAATATTATTTCAGATTTCAGTCACTCCAGGTACACTGATGGAAATTTACCAAAAACAATGCTTTGCATACGATTGATGAATAAATACACTACAAATGTGGGTATCCTAGATAAGCATCCTTAG…	549	4	5
TRINITY_DN19809_c0_g1_i1	GTGAAATAGGAAAGAAAATCACGTATATGGTGTATCATATATGATAAAGTCCTATATATGGTTGATTCTCATCCTCAACTCCATTCTTCACCAACCACATCAGCATAGGGTTCCCAAGTTCTGAGATCAAACACTCCACTCCAATAATGATTCTATGTATATATGGTCTATCACATACACTACTCTCCCTTCCATCTCCTACATGAGGGAGTGAAGATCCTTAGTCATGCTCCACTCATACAGAACATGGCCAAGGACATCATAGAACACCATCTTGGTATCGCTCTTGGTCAATTGGATTGACATGAAGCCTTGGCCATCATAGAAGAATCGCAGCTCGTCTGCATTCGGAGTGAAGACACCCCTCCATGCTTTCGATCCCCCTCCGCTAATGAAGTA…	949	90	32
TRINITY_DN19852_c0_g1_i1	GGAGTCGATTCTTGTCTTCTTGCAAATAGGTTTGAAATCCTTTGACGAATTTCTTTAAGTCTTGCATTCGAGCAAAGGAATTTAGTTTCTAATGAAAGTGAAATAATCTTTATAGTCTTGGCAAGATTGGACAATAAGCAAACAATGATTTAGTAAAACCTACGACATTTTCAGACTTAAGGAAAAACAAGTAAGCAATGTTTTTGGCATTTTTGTGCACCCCCCAAGTTGTACCTGAGTTTTGGCACCGTTGCTAGCTCTGGATTCCCTACTTGGGCCATTACTCTAGACTTTTGTTTTGAGTTTAATGTCTAATAGCTTATCAAGGAGCTCTAGAAGGTTTTTTAAGCTTGATTGTAAGGATGAAGCATTTCTTCCATTTAACCTTCACTATATCTG…	1356	6.25	9
TRINITY_DN19852_c0_g2_i1	GGAGTCGATTCTTGTCTTCTTGCAAATAGGTTTGAAATCCTTTGACGAATTTCTTTAAGTCTTGCATTCGAGCAAAGGAATTTAGTTTCTAATGAAAGTGAAATAATCTTTATAGTCTTGGCAAGATTGGACAATAAGCAAACAATGATTTAGTAAAACCTACGACATTTTCAGACTTAAGGAAAAACAAGTAAGCAATGTTTTTGGCATTTTTGTGCACCCCCCAAGTTGTACCTGAGTTTTGGCACCGTTGCTAGCTCTGGATTCCCTACTTGGGCCATTACTCTAGACTTTTGTTTTGAGTTTAATGTCTAATAGCTTATCAAGGAGCTCTAGAAGGTTTTTTAAGCTTGATTGTAAGGATGAAGCATTTCTTCCATTTAACCTTCACTATATCTG…	1356	18.75	18
TRINITY_DN19802_c0_g1_i1	GAAGAAATGGGGAGAGGCTTAGATGAAGGAGGAGAGGAAGGGAGGGAAGGCGCGGCGCTGCTGCACAAGACGTGGGCGGCGAAGGCGTACGCGAGGTGCGTGTCGCGGCAGGACGACGAGCTGCACAGCTTCCGGCTGTGCCTGCGGTGGCTGTGCGTGGACCAGTCCGGCACCTGCCGCGCCATCGCCTCCTGGGCTCTCTTCTTCACCCTCACAATCGCCGTGCCCGCCGTCTCCCACTTCGTCCTCTCCTACTCCCCCCACCGCCGCCCCTACGACATCGTCGTGCAGCTCTCCCTCTCCGCCGCCTCCACCCTCTCTTTTCTATGCCTGTCTTCGTTCCTCCACCACTACGGGCTGCGCCGCTTCTTGTTCCTGGACAAGCTGGTGGCCGAGAGC…	789	29	7
TRINITY_DN19816_c0_g1_i1	GAGTCCAGCAACAAGGAATGGTTTGTAGTCCTGTAGGCCAAGTGCTGACTGCTGAGCACTTTGGGTGTTTGAGAATTTGAGTTGCAACCTCCACCGAGCCGCTACCACAGAGAATCAAGAGAGAGAAGAGGATAGCAGCCACCACCCGCCTCCAACTGCTCCAAGAGCCTTGGCGAAGCTGGTGACTGCAAGGGCCTCGGCGACGCAGGTTAACGAGGTCAGCATGGCGATGACTAGTAGCACTGTCTCCATATTGGACAGCTAAGTTCTCTTCCTTAGAGTAATGATCCGAGCTTCCAAAGAGTAGATCTAAACTCTTTCTTGACTAGAACTAGAGCTCCATTCTCCAGTGTCTGACTCCAATCTCAGAGGAGAAGCCGAGGAAGAAAAGAGGAGGGG…	920	27	4
TRINITY_DN19816_c0_g2_i1	CTCTCTGTTGCTCGAAGAGACCGAGAAGGAGAAGAGCTTCACCCTCTTTAGATCCGACGCCGACGGGTTCGACACCATCTGCATCCAAGATATCACCTGCATCAGATGAGATAACATCCCTATTGCCTCTATCTCTTCTATTGTGAGATTCCCCGAGGCTAGTGGATTTGTGCCGGTTGCCCCGTGGTTTTTTATCTTCTAGGTTGAGAGGGTTTTCCACGTAAAT	226	0	2
TRINITY_DN19849_c0_g1_i1	AGGTGGCGAATACTATGGTAGATTTACTGAAATGGGTCAAAAGCCTGGACCATTGGCTAGGTTCCTTAAAGAGGAAGCTATTGTACCTCAGTATACTATGCTTGACAACCTATATTAGAATGGGGTTGTTGAAAGAATGAACCGAATGCTTAAAGAGATGGTCAGGGTAATGCATAGTCATGCTACCCTGCCTTTATCTTTATGGGGGGCTGCACATATTTTAAATAAGGTTCCTATGAAGGCTGCGCCAAAGACTCTTTTTGA	264	7	4
TRINITY_DN19849_c1_g1_i1	GGCCTCAGTTGGACATTCCCATGTGCGTATATAGCTCACTGAAGGTTTCCTACCACACCATAACTCACAAGGAATCTTTGGCGTAGCCTTCGTGGGAACCTTATTTAAAATATGTGCAACTGTCTTTATAGCCTCCCCCTACAATGATAAAGGCAGGGTAGCATGACTAAGCATTGCCTAGACCATCTCTTTAAGCGTTCAGTTCCTTCTTTCAGCAATTC	221	1	0
TRINITY_DN19820_c0_g1_i1	ACATAGAACAAAATGGAGAGTATATATCAAACATTTTCAATAAAATAGTATCTCAATCTAGTTGACCTACAAATTTGAAATACAAGATTGCTAGATTTCCGTGGACTGCAAAATCCAAGCCCTATTGTTAACTCCCTCTCGCCCTCCACTATGTGAGCAGACATCGCAGAATAAATAGAAATCCTCCATAAACTTTGTTGGGCTTCGAACACGACTCAACCACCGTTATCATCCGGAAGCCCATAAACTCACTCTGGCAAGGTACACAGCATAGTGTCTGCTTCTCGGGATCAATGCAGATTAATCCATCGGAGCAGGTTAATGTGGCACTTGGGCACCGGCGCGCTCCTGTTTACCTCCTTCCGGCTCACCGCGCCGCACGAGACTCGGATCGGCATC…	648	25	13
TRINITY_DN19808_c0_g1_i1	AGCGGTGGGTGAGTTACAAATTTGGGTGCTCTGTAATCACAGCAAAATGCAGAGCACTGGTTTTGGGGAAAAAAGGATTAGGGAATCCGCTTTCTAGCCCATTCTCATTAATTGGGGGTTGTTTTGGGTTGAATGGCGATCCGGCTTCCTCGCTGCTGCATTTACTAGCAGCTCCTTGCAGTAATGGCAGTAGATATCCAACAACATGGCCTCTAGGTTCACCGCCTCTTGTGCTGGTCCACCAACTCTCTCTGTG	256	1	2
TRINITY_DN19808_c1_g1_i1	GCCCTCTTACCCCCTCCATTTTGTCTCATAATTCCGAATTCTTCGGGAAAAATATGGAAACCCAGAATTATTCTCCTAACGTCTCTATTTCGAGATTTTTTAACTCTAGCTTCATAATTAAAAATAAAAAACTGTTTTCTTATCCATGAGAAACGCTTCTTCTTCACTTCTTCTGTTGGCTCTTATTGATGAATTAGATCTGGCCCCTCAATGAGTTTTGGGCCACTGGAATCTGTGTACTGTGTTCGATCCTCATCGCATGTTCTGAGTGGTTCCCATCGCCTTCATGTTGCCATTTTTCACTACCCTGTACCTCCCCTACTTCTCCATTAGGCTTTTTTCCTTCTGATTTTCAGTGGGAAGCTAGGTATCATATT	377	3	5
TRINITY_DN19891_c0_g1_i1	GTGGCTGTGTAGCATACATACACTGTGCTGCACAAGGTATAAGCTGTGCGTGCTGTATCATGTCCCATGGCCTACATCGCTCATTCGCTAGGCCTAGTATGGTGCATGACAAACCTTGTGCTAACTACGTCACACGTGGCATTAGGCATGCCACAACAACCACGTTGTGCCATTACCTATGCTAGCCACCAAACTGGCCTAGCCATAGCTCCCCTAACCACAATTGACCTGATCCCACACTTACCTAGCCGTGACACACTAAGCCGTGGTTAGCTAGAGCATGGTCGAGAAAGGCCATGACTAGTTGGCTGGCAATCAGGTAGGGGTGGCCTTTTGCCAGCCTCTGGCTTTCCCACACTAGAATCAAAAGAGAGGATGAGGGAGAATGATAGAAATAGA…	1732	33	18
TRINITY_DN19891_c1_g1_i1	AATGGCTGTTCTCTGAAATGTAATCTATTTGATTTGAAGTTCTAGTGACCAACAAAGAAGATCATATTAAAAGGACTGCCTAGCTTGTTGCTGATGAAGAGTGTGGAGATCTTGAGTTGAGAGCATATGTTCATATGGAGTTGTGAGGGATTACAATACTAGATCTATAGAAGATCATATGGAAATGTGAACAACATATGATAGCATACATTGGCACATAGAATCTAATTGTGATTAAGAATCTAATTGTGATAAGATGGATAGCTAATGCTTTTCTAGGGTAAGACAGATTTGACTTGGATATATTTTGACCAAATCTGTCATGGTTTGCTCTATATACAGTAAATTCAAAATCATTAACTAAATAGCATACGGTAATTATTATCCCATTACCTTCTT…	675	7	9
TRINITY_DN19813_c0_g1_i1	TTGTCAGTTCTTTACGACATTGCCTCTCTCTCTCTCACACACACACACGCACACAAACATGCAGTTTCACTTTCTAAAGTGGATGACATGATCTTCATTTGGTCCATATTGTAGGTAAGGCAACAGGAATGTGATGTGAATTTCTGGAATCGGTCTCTTAATCCTCTTACATGGACAGAGATAATGAGGCAAGTTTTGATTGCAGCAGG	209	1	1
TRINITY_DN19848_c0_g1_i1	AACAAAAGCAAATATCATCTAAAGGATGTCATCATTGGAAAAATATATTTTCTCCTTGTAAGAATCAAAATAAAAAATATGGAGCTTGAGATTAGACGTCGAGAATCCACTGGTTCGGGACCTAATACATATGTTGAGACAGAGACTCTTGCAAAATTTGAATTGATGGATGGTGCTCCTGTTAGAGGAGAATCTATACCAATCAGGCTATTTTTGAGCCCATATGAATTGACGCCTACATACAGGAATATTAACAATAAATTCAGTGTGAAGTATTATCTGAATCTCGTTCTTGTAGATGAAGAGGATAGGCGTTATTTCAAGCAGCAGGAAATCACTGTCTACCGCCTTCTTGAAGCCTAATTTTCTTTGCCATCATAATCTTCATATGTTCTGTAC…	750	40.08	71.91
TRINITY_DN19848_c0_g2_i1	AACAAAAGCAAATATCATCTAAAGGATGTCATCATTGGAAAAATATATTTTCTCCTTGTAAGAATCAAAATAAAAAATATGGAGCTTGAGATTAGACGTCGAGAATCCACTGGTTCGGGACCTAATACATATGTTGAGACAGAGACTCTTGCAAAATTTGAATTGATGGATGGTGCTCCTGTTAGAGGAGAATCTATACCAATCAGGCTATTTTTGAGCCCATATGAATTGACGCCTACATACAGGAATATTAACAATAAATTCAGTGTGAAGTATTATCTGAATCTCGTTCTTGTAGATGAAGAGGATAGGCGTTATTTCAAGCAGCAGGAAATCACTGTCTACCGCCTTCTTGAAGCCTAATTTTCTTTGCCATCATAATCTTCATATGTTCTGTAC…	751	7.92	5.09
TRINITY_DN19860_c0_g1_i1	CGATTACATAATAAACAATCTCCAATGCATCCACAAGTCCAGTTCTTCTCACCAGCCATGCCAGGCACCCAAATTCACATCCGAGTTGCATTGCCACATCCAAGTCAAGGTAATACCGCAAAGAACATAATAAATCACTCAATGTAATTTCCACATGCTCACACGAATCTTGAAACAATTCGAAAGGTCCAACAGCTTTGACAATATCCAGATAAAAAAAATGCTTATCTTGCATTGTCTATTAGGAGAAATCACTGGTAAGGATGAAAACCATATCACTAGGGATTTGTTGATTGAATCAACCAAAACCGAGCACATTTAGGTAGTGCATGCTAATTAAGACTTGACTGAATCTTTCATGATTGGCTGAGTATAGTGGAGAACTCTCATCACCTTTCA…	573	9	4
TRINITY_DN19839_c0_g1_i1	ATCTCAAGAATGAATCCCATGGAAGATTTTATTAGAAAGCTGAGAGTCCAACTTGTATGGGTTTATATAATCCCCAGAACACATCTTCGTTATAACTCCCTATTGATTAACACTAATTTTCAATATTGAGACACTATAAAAGCCCAATTTGTTGAGACTACAAACCAATCATGTAGTACCACTGCTAAAGTCATTTTATATGGGAAGCCTGTCACACACTCATCTCTAAACTTCTAATTCCTA	243	1	3
TRINITY_DN19829_c0_g1_i1	GTCGTCTTATGGAAGGAGTCATCTTGTTTATGGTTTTTTTTCCTACTTCTGCAACCACTTGCTGCCTATGTTCCTGTGGAAAGTCTATCTGTGTAATTTGTCCCATATTGTTCTCTTTCATCTCCTTCCGCTGGTAACTTTTCTTCCCATTTGACCATCAAGATCTGAAAATCACTCCCCTTCGAGCACACGTGACAAAGCCTGCTTTCTATCACCGAGGCCATCTCAAACATGCTAGGGCCTTGCTTCTTGCTTTTATGGGCATTTGAAACTGATCAAGCCTAGCAAAAATTGGATTCTCCTAATGGTTCGATGAAGTAAACGTCTTACCTGCTACATGGGTGTCTGCTCGGCACTCGTCAATTATTTTGCTAAAGTCCCTTGGATTCTTACTATGAT…	480	10	4
TRINITY_DN19829_c1_g1_i1	CTTCCGATCTGACAAGATATGGTTAAAGGATATTTATAACAGAAGAAAATTTTAACAATCCTTAACTTGCAAAATGGAGGAACAACCAAGCTTATTTCAGCCATCGAAAGGATCCATGCATCAAAATGCAAAGAAAATGCAGGAATAATAAGATTAAAGCATACAGATCAACTTGTTTTTCAAATTAATTCCATTTTAATTAATAAGCTGCACTTTAACACTGAAAGCAAATTCCCATACTAGAGTTGGCCCTCTTTCCACATTATCTTATACACTTTAAAACACTATGAGAGGATTGCTGCATAGCTCCTTAAGTTTCAAACCTTTAACCAACAACATAAAACCCAAGGGCGAGAGAAGAGGAAACCCCCATAGGAAAGATGAGGGCCTTTCAGCTTG…	751	11	7
TRINITY_DN19853_c0_g1_i1	TCCATGTATCAGATTTGTTTTTTCTATTACCTTGATGATGTCATCTCTTTCTAGCTAATTTTTGGTCTTCATGCTATTGATTTAAATAGAGTTATGTGAAGTAGATTGTGAAACCTTTTTTAGGGGTTATGTGCTCAAATGGCATTGGTTTGAGGGCTAGGGAGAGAAAGAAGGTATGTTAGCTGCTTGAAGAATGGTCTAAGAAAGATTTTATGTGGGCATTTGGATGCACATGATTCCAGGATCTTGTGAAAGAGACAAGTGAGATATTTGTGAAGGCATCTGTGAATCCCTTGGGACCTGAACATGAGTGATGGCTATGGATAAGATAAGATATTTCTAGAGGCTCCATGAGAAATGCTAGGTCTAAAAGGGTATTTACTAAACCCGGGGACGATG…	807	7	11
TRINITY_DN19892_c0_g1_i1	GGCTTATCTTTTTCATCTTTTCTTTCCATGAGAAGCACTTCCTCTGAACTTGGGCGTTCATCTGCATTGCAATATTCCATCTAACAAAAAGTAAGAATCTACATAGAAAAAAATTGTGAGTCTATCATATCAACTCCCATTATTCCATTAAATGAGAACAATAACTGTCAAATAATTAGAGAGAGTATGTAAATCATATAATTGCCACATTCTTCCCTAAGTAGTGTGTAGACAAACTAGAAAGACCTCATAATTGCTACTACAAGGAGATAAACAAGTTTTTAATCACCAATTATAAGCTGAATGCCAACCCACTAAATCAGTGCAAATTCCTAATCAAGGTTAAGTTGGCCAAGAGTAGAGCTTGCCATAAAACCCACAAGGCCAGTTAGCAAATAG…	469	0.96	5.23
TRINITY_DN19892_c0_g2_i1	GGCTTATCTTTTTCATCTTTTCTTTCCATGAGAAGCACTTCCTCTGAACTTGGGCGTTCATCTGCATTGCAATATTCCATCTAACAAAAAGTAAGAATCTACATAGAAAAAAATTGTGAGTCTATCATATCAACTCCCATTATTCCATTAAATGAGAACAATAACTGTCAAATAATTAGAGAGAGTATGTAAATCATATAATTGCCACATTCTTCCCTAAGTAGTGTGTAGACAAACTAGAAAGACCTCATAATTGCTACTACAAGGAGATAAACAAGTTTTTAATCACCAATTATAAGCTGAATGCCAACCCACTAAATCAGTGCAAATTCCTAATCAAGGTTAAGTTGGCCAAGAGTAGAGCTTGCCATAAAACCCACAAGGCCAGTTAGCAAATAG…	886	18.04	13.77
TRINITY_DN19827_c0_g1_i1	ATTGCAATCTGCCAAGGACAATTCAAAGGCTTATAGACTAATTATTCATGATATCTGTAGCTAGAGTGTAAAACTCTGTGCTATTAGTTATGAACACTAAGAATCAAATCTAACTGAATATCTATCCTAATGGTAGCTACAAATAAATTAAGTAGAACCCTCTTAAATATTGGGATGGTATCTATAAATTAGACCAACCAAATATAGTATATATGAATTTAAAGTATATGAAATATTTCATCTAAGAGATAAGATTATTGTGTTATTTATTAGGATTTGACAAAGCAGAGGATGCTTGATAAATAATGCATGCCACGTTTTAGATTGAGTATGGGAAGGAATATTCCTATTTTAGCCATATTTACATATTGAAGCAACAAACACCTTGAGAAAGCACGT…	1477	13	15
TRINITY_DN19834_c0_g1_i1	GTCACCCGTTGGAAGCATAACATACCTTGGCAAAAGGTGAATGCTTCTATGGGTCTTCTTTATTCTTTTGCTCCATGTAATGATAAATCACTAATTTTAGGAATCACATTTTTTTGTAAACTGAACTACCTGAGGAACACATTAAATGCAGATTTATGATCATGTTTGCATAGTTGATTTCTACTGAACTGCATCAGGAGACTTCTGAAAAGATCCTAAGCAGCTGCTAAACTAATAACTCAAGAATTTCTGACTTTCTCCCTCTATTATTGAGTATTATGGTGGCAGACAGTGCAGCTACCTGATATCATCTTTTAAATTACATTTGTTTGATGATGGCACATGACACAAGCCAACAATGCAAGCCAGGACTTGGTTCTGTCCACCTGGTTTTAGTCT…	757	19	14
TRINITY_DN19834_c1_g1_i1	GTTATAACCCTACAGGACATAGGTGCATCCCACAGTCAGGTCATACATCCAATAAGATACACATAGCCTTCATCACCATCGTTACTCCTCTATGAGCACATCCACAGGAAGGAGAAAAAAAAATCAACGTAATACAATGGGAAAAAAAGGAAAGAGGACAAAAAAGAAAAGTTATGAGTGTAGTTGCAGAGAAGGAAGAGGGCCAGAAACAAAGAGATGTCTCTATATAATAATGGCTTGATATTACACATACAAACAAGTGGTGGAAAATAAATAACGAAAATATATGGCGCATACAAAACAATGGCACTCCTCACTCAGATAACATTTCCTGGATTAAATATCTGGTGTATATTGCAAATCTAATTATGTATGGTATGTGCGCTGGACATATACAAA…	773	14	5
TRINITY_DN19835_c0_g1_i1	GAATCTATTCTAGAGTTGCCCAATAGTGAACTGTTGGAGAAGACATGAATTGACTGACAATGCTGACAGGATATGTAATATCAGGACAAGTCATTGTAAGATAGTTCAACATCCTAACCAATCTTTTATATTTCTCATAATCTTTAAACAAGTCACCATCTTTTGTAAGTTGCAAATTGGAAAGCATTAGAGCACCGCACAGCTTAGCTCCCAAGTTTTCT	221	3	5
TRINITY_DN19815_c0_g1_i1	CTCTACTTCCTTTTACTGCCTACTATTGCCGAAATAGAACAAAACAAATAATTAAAAACTAAAAAAACATAAATATAGGAAGGTTGGATGGTGAAACAATGCATGGAACAAACAAGTCAAAAATACTTTAATGGCCCATAGCCTCCCTCTGCCTCTATCCATGCCATACATTTAAAAGGTTCATGTTGATGAGCAATAATATAGAGTTCTCTTACAAAAAGGGAAACAATTCTAGATTCTCGAGATGAATTTTTTTCTTTCCTTTTTGGAATAAAGACCATAGGACTGGAAGGTTAGGTTGTGTTGGATTAGTAAGGCAGGCTTTTTTAATCGTTTTTATTTCAGGAGAAAACATCATATGCACAAACACCAAGTTATGAATATTTTAATTTATCTTTT…	1169	30	12
TRINITY_DN19815_c0_g2_i1	GCCAGAATTTTTTTTTTTTAATTAAGCTCGTTTATGCGTTAAAAAGTAAAGTGCCATAATTTACACAAATGATATGCACGATAGACCAGATACATGATCAATTTCACGTGCAACTAAAATTAGGTGGGTATATACATGATTAGCATCTAAAGAGTAAAAAGGGCATGCCACTCATATTTACATTATAAATTGTCTATCCTTGGAGCGCATATATGAGCTGAGAAAGTGTTTATGACCTCAAG	242	1	0
TRINITY_DN19881_c0_g1_i1	TTGGTGAATAGTACAGTTATTTTTATAATTATTCAAACAATCATCTGGACAAGGAAAAATTTGTGAAGGGTTGGACATTTTCAATATAACAGAGAATGAAATAGTGGGAGTATGCTATATTGCCCTGCTAATCTTTCTAGTTAGCGGTTGCCCCTGAAAATCTGAACACAGTAGATGTTTTCCTTCTTCTCTCAATCAAATATTCGTTGAATGGCAACTATTCCTTTGATTAAAAAGTTATCTGTTAACCTAATCACAGCTTGTACTGGACCTGCCAAAGGACCATGCTTATATTACATCTTTTGTTAAAACTTGTTCCTCAGTAACTGTTAGCTTCCATTGG	343	3	2
TRINITY_DN19886_c0_g1_i1	CAGAGAAACGATGGAGGGAGAGAGCAGAAAAGAACCCTCAGTGACGTCCCATGTGAAGAAGGAAAGCCTCTCATTCATTGCTTCCCTTCAGGAAGTTTGGCAACACATAAAAGCCGTCATCACGGGCCAGGTGAAGAAGGCGAAGGCGAGGACCGAGCAGGAAGCGAGCGAAGTGGATCTACAGACGGCAAAGATGCAGGTGGAAGCAACGGATGCAGCTGAGAAAAAGAAGAAAGAGCTGGAGATGTAGTAGATGTATACATTTTCATGCCTTTTGAGCTGGATTAGTGATACTTCTTAGTCTTTTCTTATGGTTTTCGTGTATGCTTCACTTCGTAACAATTGTGTAATGTTATGTTATCGGTTGTACGCATAATAGAAAGAAGCGATGACAACTCC…	759	13	17.09
TRINITY_DN19886_c0_g2_i1	CAGAGAAACGATGGAGGGAGAGAGCAGAAAAGAACCCTCAGTGACGTCCCATGTGAAGAAGGAAAGCCTCTCATTCATTGCTTCCCTTCAGGAAGTTTGGCAACACATAAAAGCCGTCATCACGGGCCAGGTATCACAACTCACTGTTTCGCTGTTCCTTATCATGCCCTAACTACAAGTTCTATGGTTGACTAGGTGAAGAAGGCGAAGGCGAGGACCGAGCAGGAAGCGAGCGAAGTGGATCTACAGACGGCAAAGATGCAGGTGGAAGCAACGGATGCAGCTGAGAAAAAGAAGAAAGAGCTGGAGATGTAGTAGATGTATACATTTTCATGCCTTTTGAGCTGGATTAGTGATACTTCTTAGTCTTTTCTTATGGTTTTCGTGTATGCTTCACTT…	824	0	13.91
TRINITY_DN19844_c0_g1_i1	GACGCTCTTCCGATCTGCTCTACTCATTAGACTCAGATCATATAAAACATGTGGGAGCTTTATGTTCCATGTCTATATCATTGTGGAATGTTTATACTTGTTGAACAAGAGCTCCTCCTATTAGTATGGTTCTTCTACACAAGACTCAACAGACTGCTTTCATTGTCTAAAGAGAAAGAGAAATTCAAGCAATGAGGTCGGTCATGACTCATGAAAGCCCTTTCAGGAACATCCTATGACGGATTGGTGGGCATGATTCATGGTGGCAAAAATAGAGGACAGTAGATTCTCTGCATTCAAGGAAAAAAAGTGCCAGCTTCCTTAAAAAGGAGCAAATTTGTACAGAGTTGACATGAAATCATATCCTAGCATAAGGATTAACACCTAAACTAAAAGATT…	1339	9	64
TRINITY_DN19812_c0_g1_i1	GCTGATCATAATATGAAAGATAACATGTGACCTATGTTCCTCCACCTATTTAAAATGCCAAAGACTACAACCACTAACATACAAGAATATATACGGTTCAAGATCAGATAAAATGGACACACCAAACTCAGTTTCAATTATTTATATCCTAAAAAATTACCAAGTTGGTTGAAATTAAATATACCTCTACAACGACCAATTTAATATGCTATACCATAACATAGAATTATCTCAAACTTTTAAAAAATGACGATAGAGATTTTTTAAAAAAATAGTTTTTGTAATAACATGATTTTCAAATTTTCTACCATTATACATCAATACAACAAAATCAAATTTCTATAGATAGCCCCAACCTCAATGAAAAGGAATTGGAGAATTTTAATTCTAAATTTATGA…	1179	16	22
TRINITY_DN19812_c1_g1_i1	ATAGACAAGATTTTAATGCTCCTCTTTCATTTCTAATGCCATGTACAGATAAAATTTTAATGTTCCTCTTTCCTTTCTAATTCCATGTACTATTTTGAAACTGATTGTTGATGTTTCTACCATTAAAAACTAGATGAGGAATGTGCTGTTAAACATTGGAACCAGAGTTAGATAAATGCAGTAAAAGAATAAATATACAGTGGAGTGCTCTCTAAATGATTTCGGGTTTGTTTGTAAAGTCCTCCAGAGATCATGCAGTAAAGGGATGTAACTAAAAGGCAGGTAAGACCCAGACCTTTATACGCTCAAACTGTTCCTCCTGTTGCATTACTTGTTTTAAT	341	5	4
TRINITY_DN19837_c0_g1_i1	CTGATTATGCCACCTGTGTCAAGATCTCCACAGATGCCTCCATCAAGGAGATGATTCCTCCTGGTGCTCTAGTCATGCTCACACCCATCATTGTTGGGACCTTCTTTGGTGTGGAAACCCTATCTGGGGTTCTAGCAGGTTCTCTTGTTTCTGGAGTCCAGATTGCTATCTCTGCATCCAACACTGGTGGTGCTTGGGATAATGCAAAGAAGTATATTGAGGCTGGGGCTTCTGAGCATGCTAGGACCCTTGGACCGAAAGGATCAGACGCACACAAGGCTGCTGTGATCGGCGACACCATTGGTGACCCACTTAAGGACACGTCTGGGCCATCACTCAACATACTCATTAAGCTGATGGCTGTTGAATCGCTCGTGTTTGCCCCCTTCTTTGCCACCC…	898	509	196
TRINITY_DN19879_c0_g1_i1	CTCAAATATGTAAAGGAGATTCTCCCATCAAGATGAATATTTAATCAATAAAATAATCACCAATCCCGCTCGATGACATCGCCTCCAAACTAAACAAGCCATCACCCAAGGACAGCTTCTACAGTCAAGGTCAATAAAGAAGAAGGCCCGTACAGGTAAAATTACCACACTACCCCAAAATCGGGACACGGGCGTTACACATGTA	205	0	4
TRINITY_DN19879_c0_g2_i1	CTCAAATATGTAAAGGAGATTCTCCCATCAAGATGAATATTTAATCAATAAAATAATCACCAATCCCGCTTGATGACATCGCCCCCAAACTAGACAAGCCATCATCCAAGGATAGCTTCTACAGTTAAGGTCAATAAAGAAGAAGGCCCGTACAGGTAAAATTACCACACTACCCCAAAATCGGGACACGGGCGTTACACATGTA	205	1	2
TRINITY_DN19864_c0_g1_i1	ATATCCTCTTCATATAAATTTAAAGAACTGCTACCAGGCAACACATTGTAGGCAAAAAAAATGACCAAAGGTCAAAACATGATGTGTATGTATGTGTCCCCACTACCACTATGATGTGTATAAGAAGGAAATAGCAAGAAAACATGAATAAGAATATGCGAAGCTCATCTGCACCAACATAAGTAGCATGTACGCTTGAATTACTCTTGCACCTAAATACACATCATTTCAGGAGTATTCCTTGGTTGCTTCAAACTTTTACGCCTGAGTTCAAGCATGCATGAATGTCAGGATTGCAGCTTCATGAATGCATATAAATATGCTAATTTGTGTCATCACAGATATCTATATATAAGAGACCGGATGAAACATTTCGTACAACAATTGAGAGAGAAAGAA…	810	14	5
TRINITY_DN19804_c0_g1_i1	GGGTGGAGAGGGGTAAAAGAGTAAGGTGCTCGATCCGGTGCGTGCTCTAGCCTAAAACGCACACTTTAATCCCAATCCCTTCACGGAAACAAAAGATCCCTCAGAATTTACACTCCACGTGGCGAAGTTGAGATTAATCCTACAACGGGAAAATGGTGGAACAGCTCCCCGAGGATTAACCAAAGGTCCTCTCCTCCACTCGCTTCGTGCCATGCACCTTTAGATCGCGACGAGATCATGCCGTTCAATT	250	1	2
TRINITY_DN19862_c0_g1_i1	GTAGAATAGTTCATAGGTGTCACCCATTGCCTGGGGCATAGGTGTTCGGCAGCATCTTACGGCATGTAGGGCACGACAACAATACATGTCCCAAACTTGCTGAACTATATAAAATTATATCATTTATATGACTTGATATATTGCAATAAAACACAATATACATATATGATGTGCACATAGTTACGCCATGTCTCTATAACCTATTGGTAAGGTATGACATGGAACAATGC	230	0	2
TRINITY_DN19862_c1_g1_i1	GAACAATGCGGCACTTAAAATCCTACTCGCACATCATGCTAGCATTAATTTGTCCCCGACATTGGGAAATTCAAGCTTTGATCTTAATGTAGCAATCAACAACTATAGAATTGGAAATACCATGAAGAATAGATCTGAATAGTTACAATAAAAGAATACTCAACTAACAATCAGTCCAAGTAAAGAGTGTCCTCAAAAAAGTCACAATTGTTATTACACAACTGGAAATATGACATAGATCTACTGAAATCAAAAGTAATAACTTGAGTTGGCAACCATCCAGTCTTCCACTCAAGGAGCAGTTTATGTATTCTAGTAGCTATCAATTGGAGAAGATGCTTTATTGTTTGACTCATTCAATAAAAAACCACAAAGTTCGTCTTGTCTATAGGTTTGGAA…	586	0	0
TRINITY_DN19862_c1_g2_i1	GAACAATGCGGCACTTAAAATCCTACTCGCACATCATGCTAGCATTAATTTGTCCCCGACATTGGGAAATTCAAGCTTTGATCTTAATGTAGCAATCAACAACTATAGAATTGGAAATACCATGAAGAATAGATCTGAATAGTTACAATAAAAGAATACTCAACTAACAATCAGTCCAAGTAAAGAGTGTCCTCAAAAAAGTCACAATTGTTATTACACAACTGGAAATATGACATAGATCTACTGAAATCAAAAGTAATAACTTGAGTTGGCAACCATCCAGTCTTCCACTCAAGGAGCAGTTTATGTATTCTAGTAGCTATCAATTGGAGAAGATGCTTTATTGTTTGACTCATTCAATAAAAAACCACAAAGTTCGTCTTGTCTATAGGTTTGGAA…	586	4	6
TRINITY_DN19833_c0_g1_i1	AAACTGAATAGCAAAGAGTATTGCTAGTTTAAGTTTGTAATTGTACATACCAGGTGCTTTATTTCTTAACAGGTTTTAGGTGGGGCACTGCTCTATAAATAATAGCATATTCCATCCTCTCATTTCACATGGACTTGAAAAAACCTATTATTGGATGCTCCTAATCGGTGCATCATGTCAATATTTCTCAGTAATATAGAAATATTTGGGACCATATCTGCAGAAGAATATTACATAGTTGGCTAAAAAGGTGTGATTAGAATTCTTACTGAACAAGGGAAGGTATTACATACCAATCAGCATAAATTTTTGACTGTTTTGGAAACTGAATGTGACTTGCATCATGCATATACTCATAGATCGGAAGA	368	5	5
TRINITY_DN19865_c0_g1_i1	ATATTTTATAATTTACATGATTTATCAGGGAGTATTTAAGTGCCCAGCAGATCATACATATATCACGTATTTTTCTCATTAATCATGTAGAACACCATTGTCATGCCAGTTTCTTACTGCAAAATCGTACGACAGATAAGAAAGAACAAGTTTTCTTGCATAAGGGAGCTATCTGAGTAAATAGGAAAATTAAGGACCATCCTGATCCATCGATAAGCTTCACTAATTTACATCATCTTGGACTGATCTGATTCCTCATGTTTGTTTCCAGCTTCTTATCTATGGGCAGACTAATTTAGAGTTGCTTTAGTAGCAGATGCATCAGCAATATGCAGTCAAGTTCCCAGTTTGCACATACCCTAAGAGCTATAGTGTGATGCCTTGTGTTCTTACTTCTTT…	993	21	18
TRINITY_DN19865_c1_g1_i1	GCTACAATTTCTATGAATAATGCTTTATGCCAAAGCCAAAAGAGAACAACAAAGATATAATTCTACATCTTAAATATCATCATGATCCATGCATGATAGGGCACTATATCACTTGCCTATTAACCCCATATTCTATATGCTTTTTTGTGCATGATTGCAGGTTCTCATCTTCATCCAGATTTTTAAGATCAAATATGGATTTAAGCATATGCTTCATTAAGATATATTTAAAGATTTCAGAATTAATATGTCCAGCAAAG	260	0	4
TRINITY_DN19822_c0_g1_i1	GGAAGATTCACAGTTTAATAAGTTATTTTATCTATCCATCGACAGAAGTCCTCAACTAGAACAGGCTGCACATTATTAACCAAATTCTCTTACATTGTTTTAAAACACCCAACCATATCATTATAGCTTCATTTAACAAAAAGTACAATCAAGTTCAGCTATCAAAGAGGGCATTTCAACTTAATCAGCTCCCAAATAAGCAACCCTAAGGCTACATCCAAATTCCAGTCTATTCCCACCCAAAACATTGGAATTCACTTTGTTAGAGAAAGGGAAAATCTGAACAAGATCATTTTCATATGTTTCTTTATAAAAAATCCAACATAAGTTTCTATCATCAAAGGGCCTCAAGGTATAATGCTGAAAGAGAAGCTCACTGATAGTATCAGACTTCATTGC…	699	9	7
TRINITY_DN19822_c1_g1_i1	GATCACCCAATACTCACATCTGATAGCAGAAACTGATGTATCCACTCTCGAGATGGAGCACCTCATTCAATAGGCAACAAGAAGTGAAATAATGTATAAGGCTCTATGCCAGGTTACATGTCTTTCATACAAAAGCTACAGAATGGACAACCTTTACACTAGACAAGGGTGTCTTCCATAGTAACTGCCATCATGTAGGATCCACCTCAAAAAATATAGTACCAGGGACATTTTTTATTATATAAATCAACAATGATTCCTATACTTCAGAACATGCTCTTTGCAATAATTCTAATAAAAAAGCTTTAGGGAGAAAGCAAAGCAAGGGGCATCCATAAAGCTGAAACACGTGATGGCTCATAGTGGGGAATAAATGACATA	381	3	5
TRINITY_DN19878_c0_g1_i1	CGCTCTTCCGATCTGCCAAACTACCCTTTGTCTCTAGATCTGATGAGCAGCTGCCTATTAGGAAGTTACTTCAGTCCCAGTCAACCATCTTCCATGTCCATATAAATGAAAACCTGAGAGATGACTATAAAATCATAGAGCATGAGAAGAAAATAATGATCTTGCATTCTGATGGTGGAAAAGTTATATACCAATGACGGTGTAACTTAAATATCAGCAGATTAAGGGTACCTTGCTAAGGATGAAGCTTTAATTTTCTGGGTGATTGTACAGGATCTTTACCTTCTGGCTTAAATGAAGAGCAAACATTTCAAGAATTCATCTTTGAGCTACAGCATAAAAGGCTATTGAGAACCAATCTTCTCCCTCAATCTAAAAGAATTAGCTGAAATCTAACCT…	1905	10.58	49.2
TRINITY_DN19878_c0_g2_i1	CCCTACACGGCGCTCTTCCGATCTAGCAGATAAACAAGTTGAGCTCAAGATAAAAATTCAAGCTCAGAACAATATTTGAGCCAAACTCAAAAAAAGGCCATTTATTTGAGTTTCTGCTCGAATAGCTCAAAAAGATAATAATGTTAAAGAAGTTTCATCATAAGCTGGTCAGCAGTTGGTTGGGTTGCTTGGGAGCAAACATCATGTTTATGGTTCAATTCCAAGAGGGCATATTTATATTTCCTTGGGGCTCTGCTTTGAGTAAGCCATGCTGAAAACTACATTTAAAATTTAAAGCTAGGCCATAGAGCCATGCATCATGCTTAAATTATTGAAATTTGATGGATGGTATGGCCTGACCACACCGGTATTTGAAATTTCTACTATTTCAATCTGAAC…	1082	14.42	5.8
TRINITY_DN19826_c0_g1_i1	GTGACTGGAGTTCAGACGTGTGCTCTTCCGATCTCGAACCTTCTATGAAATCTTTCAAAAGGTGTTCTTCTTGCTCCCAAATTGGTGAGCCTTTAGTCGGATTTAATTTAGTTTATCAAACTCTTAAGATGAAAGTGTCAAATCTGACTTGAATGATTTCTGGCAACACTTACGATTTTATTTAGGAATTAGGGGACACTGAATTCTGAGTTAGTGTTCCACTTATTGTCAGATTATCATCAAATTCTTGTGTTGTATACCAATACCATTATGTTTAATGTACTTCTATTAATTTCCATTCACTTATGCATCCCTTCAACCAAATTTAGAGGCAGTTTGATTTGTTGTGTCTGCACATTTTGTGGTAGTAAAGGTGTCAAGCCATGAATGGATCCAGCT…	802	9	12
TRINITY_DN19863_c0_g1_i1	GGGGTGAAAACAAAAGAGGGGAAGATGAAAGGTGACATGGATGGAAGTGGTGGGGAAGGATTTATAACACTAACTGATGCCCTTGATAGGAATGATTGGCAAAAAAGGATATTTAAAGGTGAACCCCAATGGATAAATGTTTGTTGATGATGACAACAAGGATGATAGATAAATTAAATTATCATAATTTTTTATGTATGGATTTTGTAGACATAAGGCAATTTTTTTAGGTTTAAGCAGGAAAATTCACTTTTCTTATACTTGTTATCAAATTTTTTGACATCCATAGCCCCATTGTGTATATGTATATCAATACTTGCATTTACTTTAGAAGCTTGTGGATCAGACATATTAAATATCTCATTTTGCCCCTTTTTGCATCATCTTCCTTATCCTATA…	822	2	20
TRINITY_DN19885_c0_g1_i1	GGTGGACCTCTGTGGAGGCTCGGTATCCTGACCCTAGAGCCATAACTTGAGAGGTCTTTGATAGAGAGTTCCATAATTATTATTATCCCCAGCTTTATCAGGAGGACAAATGGCGAGAGTTCAGTTGCCTTGAGCAGAGGAACATGATAGTTGCTTAGTATGCGGCTCGTTTTACAGAATTGTCGCACTCCGACCTTAGTGGCAACTGAGTCTAATAAGTGCCGCCGTTTTGAGGATGGGCTTGACTTGGAAATCCAAGACTGGATCATGATATTGGGTTTGAATAGTTTCACCGAACTTGTTGAGGCCGCTTATCAGGCAGAGCGGACGGTTGTGGAGTATCGGACCAAGAGTGTTCAGCAGGCCCGAGATCACCATCGACCACAGGAAGGACCATTT…	749	12	1
TRINITY_DN19885_c1_g1_i1	CGATGTTGAAGCAAAACTCAACAATTATGTAAAATTGGCCACATATTGAGTCACTGTCATATCTTCTTGCTTAAGATAATTGAACTCTCGTCATTTTTTCTCTTGATAAGCCCAGGGATAATAATAATCATGAAACTCTCTATCAAAGGCCTCCCAAGTAATGGCTGTAGGATTAGGATACCGAGCCTCCATAGAGGGCCATTAGTGGTAAGCATTCCCCTGGAGGAAGAATGTCACATAGACAACCTTTTGTCTATCAGTCACATTCATCATGGAGAAAATACGAATTGTAGACACAAACCATGCCTTTGCCTCTCTAGGGTTTGTGGTGCCAAAGAACTTTGTCGCACCCATTTGAGTCATTAGTCTGAAAGGGGATTCGGGCTCATGCTGAGGCAA…	430	8	4
TRINITY_DN66444_c0_g1_i1	GCAACCTTTCTCTCTCCCTTTCAGATAGCTTGGGGCATCTGAAAGCAGTAAGAACTACATCACAAAATTGATGTAATGCATCCTGAACATGGTTAATCTGAGCAATACATGGAACAGCTCCTTTTTCAGAAAATATTTTCTGCCATGCTGCATTTACAAATTCAACCAATGGCCTGCACAAAAACTCTAAAACATCCAAGTATGATGAAAGTGAAGCATATCCATGTACAAGCTGGCAATTCCCAAACTTTGTAGATTTCTGCTCCACAAACAACATATGTTTTACATCTTCTAATTCGTTATCAGAAGTTACATCTTTGCTGCAGTCAGTCACACGAAAGTATCTGGCCAAATTCCCCAGTGAATCAGCCAGATCTTGCAGATGCCCTTCATAATCAA…	425	4	0
TRINITY_DN66469_c0_g1_i1	GGCGGAGGTAGACATCGGAGTTGTCACCAGGAGCCTGGTCGGTTGAGGAACCGTCGAAGTTCCAGACGGGAAGATCCTCGGGCTTGTACTCCTTCTCATCGAGAGTTCGTGACTTTGATCGAGTCTCACCAGCAGCGTCGACCCAAACGTACTCGGCCATGATCTTGCCCTTCTGGTCGAGCTTGAGATACTTCATGAGGTTCTCGGTTTTTG	213	0	2
TRINITY_DN66466_c0_g1_i1	TTCCGATCTGCTCTCCTTCATGACATCCAAATAGATGTGTCGTAAAGTGCCCGCGTTACCAAATCAATACAGCCCGTGGACCGCTCCTCATGAGTCTCCCGCCTTGTTGATCCCCTTGAGATGACCAAGCGCAAGAGCCAGGCCTTGTGACCTGCTGCGGATGCGCACGAAACCTGTGATCGGACCATCCTCGCCTTCCTTCTCG	205	0	1
TRINITY_DN66424_c0_g1_i1	GCCAGATTCAAATTTGCCATTTGCCATGAAATAATCTAAAGGAGCATCATTTTGCAAGTTGAATTTGGTTTTACATGCACTAAAAGCTTCTTCGTAAGTTTTAGCAGCAGCATTATAAACGAACAATATTAAAACCAAAGATACTAATTTCGAAAACATGTTGTCAGGGTAGGTTTTTACACGAAAAGTAGTAAATAAAATGTGTCTTGTGTACTTGACAAACTCG	226	0	5
TRINITY_DN66425_c0_g1_i1	AACATCTTTCTTTTGAGGTAAGATCTATTATGAATGTTTGTCTCGATTGATGAATGTTAGCTATTATTAATATTGTTTTGTTGGTTGTCATGGTTATAGCAGAATGCTGGCTGTTTGATATGTATGTAAAAATTTATGGTTATTGTGTGTTAATTTTTGTATTGATTCAATGGTGGCTTTTTTATTGTGTGTTAATTTTTTCTTTGAGATAAAAATTATTGTGTAAAAATTCATGTTTAGTG	242	0	2
TRINITY_DN66449_c0_g1_i1	GATTAAGTTATGAAAAAAAAATTGAAATAGCCAACCTAGCTCAGGCAAACTAAGATCACCGGCACACCTAACTGCCGTCCTTGTGCCGGAGTCGAATCACCTTCGTAGCCCCCAAACCTTAATCACCACCATCATACCACAACCCACTGATGTCCATCAGCTAGGCAATTCGTCCCTTCCGGTTATCTCACAGCAGTCATCAGAACTCAAACCTGCCAACTTCCAAC	227	1	2
TRINITY_DN66498_c0_g1_i1	GGGTCATCATTCGGATTCAATATTTCTGGCATCTGTTCCAGATTCATGTCAGTAAAAAGCATAACAATGACAAAATTTTGTCTGAAAAAAGCAAGTTCTGAATTTGGAGCAGCAGCACAGATTTGTATAAGAGTTTTCTAATTAAATTTGATAGTTAAAATTAAACATATGGATGTATAAAGAACTAACGCTGATTTCATTGGCTGAGTT	210	2	5
TRINITY_DN66423_c0_g1_i1	CACTCTTTCCCTACACGACGCTCTTCCGATCTACGGGAGTTATTTTGAACGGAGACAAAGAAAAGGAAAAAAAATGTTAAGTCTATGAATTACTATGAAGAGCTGGCCAATGGCTGGGATCCATGGTGGTAAAAAGCCTTCACTTTCTTATTTATGCTTGTGATGGTACATTAATTGTTGATATTCAAGAAGGCCCATGTATGCACTAAGTTTTACAAGTTTTACAGTGCTAGTTGCTGATACTACAAAGGAATATATAGTATTGAG	267	2	1
TRINITY_DN66461_c0_g1_i1	ATCTCAAAAATCTCAAACTCTTCTTATGGGCCATTGCTTCTCTCTGGATAGTATCAGTAATAGGGAGCTATTGCAGCTCCCTGAGCTTGTTATACTTTGGCATTTTGCTCATCTTAACATTGCCAACTCTGTATGAGCGATATGAAGATGAGGTTGATCATCTAGCAAGGCAAGGAATCCTTGATCTCAAGAAGCTGTACAAGATGTTCGAGACCG	216	1	0
TRINITY_DN66402_c0_g1_i1	GCATGGATGTGGGCATTCAACACATGGTGCAGCACAGCTCCTGTGTACTCAAGAGATAGTCAGGCACCTGTTGAAGCTCGGATTAGTGCATGGCTGATGGTGTGTTGCCATAGTAGGATAAGATAAGATCAATAGAACAAGATAGAGTACACGAGAAAGAGGGGAGAGTAATAAGAGTGACCTGGTCCCAAGAGAAAGAGCTCCAACACCATGTTAGAGCAGAATATGAAG	231	3	0
TRINITY_DN66478_c0_g1_i1	GTCGTTGCCCATGTTTCCATCTATTTTTCTTTATTTTTTCATCTCAAAAAGTTTTCTACCACTTCCCACACCCATTTATCATAACACTTACTACAATTGATTTAGTGACCCATAACAATTGAAGAAATTGGCTTAGCATGACCAAAAAATTTTCATTTTTAATCACAATAAACAGAACAATTATTTATATTGTAAACAATATAAAACTAATTTTAA	216	1	1
TRINITY_DN66418_c0_g1_i1	GCAGGTTTGCTTGATCAGGCATACAAACTTATAGTAAATGAGATGGGAGTTGGACCTGATGCAACAATCTGGAGGACTCTGCTCGGGGCTTGTAGAATTCATAGGCATGTTGAGCTTGGAGAACGTGTTATTGAGCACCTGATTGAGTTAAAGGCACAACAAGCTGGTGACTATGTTTTATTACTGAATATCTATTCTTCTGTGGGGAAGTGGGAAAAGGTAGCTGATGTTAGGAGGCTGATGAAGGATAGAGGAGAGATCGGAAGA	267	1	1
TRINITY_DN66428_c0_g1_i1	TCCCTACACGACGCTCTTCCGATCTCGACGGTCTTGTGGTGGCCCGCGGTTGGCGACGTGTGGCCATCGTAGCTTGGCGGTAAGACGTCGCCATCTGACTTTGAGATGGCTGGTTGCGAGGGCGTGAGGCCCTTTTCCTCGGTTGACATTGTGGGCGATCAGATCTGGGGGCTGTGTATTTGGTAGACGTGTAGGTATGTGTTTTGGGGTGAAAGCCTCGACCTCCGAGTCTGACTTTTGAGG	243	0	1
TRINITY_DN66464_c0_g1_i1	ACCATACATCCATCTCCACATTCTCATTTTTGTAAATGTATCTTACATGCTTAAGTTTTCTTTATCACCGAACACTTTAACCCATTTAATAATGTGGGTCTTATAACCGTCTTATAATACTTTGTTTCAAAGGTATATTACCTATCATATAGAAATACTAATGCACTTTCTGCATTTCATCTAAGCCACACAGAATCTATTGGAGATCTTCATGGATCTCCAATTCTTTTGTATAATAGATCCTAGTTATCTAAATTGTTCACATTGTGGCAATA	275	1	2
TRINITY_DN66413_c0_g1_i1	CAGACGTGTGCTCTTCCGATCTCAACTGCAGCCAAAGTGGCTGAAAAATATATGTTTCAATTGCGTAAGTAATGGCCTTTAGAAGTTGTGAGGCAGGGACTTTGACTTTGGGTCTGTGTTAACCAGCTTTGATTGAACTGAGGATGTAGGGAAAAATATGCTGTGAGGAGCGAGGAAACAATAGTTGCTGCTGGTGATGGTAAAGTGAAGTATGCTCAGG	220	1	0
TRINITY_DN66480_c0_g1_i1	CATTATCTAATTTGCGTCTTTCTTCTATAATTCACAATGTTACTGCTTTACTCTTCCTCACATGATTCAGGGAACATATAAGTTGCAGATTATTTTTCTAGCTTCTATTGTGGCATCAAAAGATACATATTTTTATATGTGGTGGTTCTTTTATGCTTTGTTTATTGTCTTTAATAGAAAGACCATTACGTTTATTATTGTCCTATATTTTCTGCATTAGGCAAAACTTAGTTCTCTCTTGTTTTATTCACAAGTTACATATTAACATCATCAGTAGCCTTCTTTGAGGTTCATTAGTTTTTTCAATGAAGTGACTTACTATTCTAGTTTTGAAAGCTGTTTATTCCTTCATTTGTTTCAAAGGATGTGGTTTATGTATGGCCCATTATGCAATCAATG…	421	4	1
TRINITY_DN66472_c0_g1_i1	TCCACATTGAATATGAGTCTGTGTTGGAATGTTAAGGATATGCATCGGATGCTTCAAATCCACATTTGTTCTTCCTTACTATCTAATACATTATACTTCCACTACAAGAGCAATAAATCCTTACAAATCATTATCTAAATTGAATTTTATAATAAGATTTGTTCATTTGAAAATCAAATAAACCATTTGATTAATTAAATATAG	204	0	2
TRINITY_DN66410_c0_g1_i1	GCTCTTCCGATCTCAGGTTTATAAAGATAAAAATCAGTTTGTGCCAACTCCAATTTGTGCCACTTTTTGTTCCTTCAGTATCCAATTAACATATGCAGCCTTCTTTGTAGCTTTGATTAAAGCAAGTTATCTACTTTGATTTTTGTTTGAATTAAATTTTATGTGTTTGCATATCTTTTTTCTTTTCAGCTAACAGTGGAATTGGAGAGATCGGA	215	1	0
TRINITY_DN66442_c0_g1_i1	GTCGGATTCTATTGCAAAGAAAGATGACATGCATTTAGCTTAATATGAATTTCAAGTTCACATATGAAGCTAGTAAGCCAGTGAATCTAGCAATTATACCCCTTAAATCTTTTATCGATCTCTATGAATTGACAAAATTTCAAATTTTGGCGTGTTGAACCTTGGAGATGAATCTATCATTCCTTTAAGGGATGAAAATCAGATGTAG	208	1	0
TRINITY_DN66455_c0_g1_i1	TCAAAAAGTAAGTTTGAGAAACTACAAAAAATGATTTAGGCTTCTGTTGGTAAAACTTCCAATTTTCTACATGCATACATGAGATTTTATTTCCTGTGATACACAGATGAAAGAGAATTTCTACCATCCAGACTCAATAATCTTGACACAATCATAGGCTAAATTTGATGAAATCGGTTGTGTCCCTTGAGATACTACGTGATGTGGG	208	2	0
TRINITY_DN66474_c0_g1_i1	TATATCACTTGTTATCCTTATCCGTACATAAGTCCTTATCCTTATCAATATGTGATTAGAAGAATCCCTACAGAGGCATAAGACTACTCTCTTACATTTCCTTATCTTATATATGTGTGTTTTTGTATGAGAAAATTGATCTAATGAAAAAGAGAACTTTTTCCCTATTTGCTTACCAAAAAACTAGGGTTCTCTTTTTTTTTTTTCTTCTTTTACCCTTGTCTTTTTGTTGGGCAATTTTTGCATGGAGG	251	1	2
TRINITY_DN66416_c0_g1_i1	GGCTGCGCAAAAATGAGGTATTTGTCCCAATCCCGTATCTCGCCTTTCACCCAAAAAGTAACAAAGGAAAAGTTGAGATACAAAGATCAAGTCCAGTCATGGTCACATACCAAGCTCCGTCTAAGCTCATCCACTAGATGCTCATACCATCTTTCTCCTATATCGCTTCAACATCTCACTACATTGCCCGGTTGGGAGCAATTTAGTGGAGCTTGGCG	218	0	2
TRINITY_DN66433_c0_g1_i1	ATCTGTTTTTTCTCAACCCTCGTTCCGTAGTTCTTTCCCATTACTATATAGTACGATTCATAAGTTTTATACACCATTAATTATTGCAATTTTATATGGGACCCTTATTCTTACAAATAGGAACCATAATACTTCTTCTATCATTTGACATTTTTTTTATCTACAAAATTTTGTTATATTAATTACTTAATCAGATCAAACTGATATCTCCCATAATTTTCCATGCG	227	2	1
TRINITY_DN66426_c0_g1_i1	GAATCAATAGAATATTTAATATTTACAAAGAAATAAACAATAAAAGGCACATTCATGGTAATAAAACTCAAAAGGTAAGCTTTTATCCTACTTTCTCAGAAAAATTTAATATAGTCCAATTCTAGCAGAAAATGGGTACCAATGTGCATAAGCAACCGGCGGTTATTATCATGGGAACTTAACAGCACAAGCATGATCATGCACATATCAATCCATTCCTATTTTG	226	2	0
TRINITY_DN66482_c0_g1_i1	GTGTGACTGGAGTTCAGACGTGTGCTCTTCCGATCTGACGGCATCACAAATGCGCATCGCCGAGACTATCGACGCGTTTTACGGGGACGCTGGTGCCAAGGACGGTGTGAGCAGAAGCTACAAGCAGGCCGTGGAGGATCTCGACGCAGAGACAATAAAAGCCCTCGATGGCCCATACCGGACGACGGTTTTGGAGCCGATCACCAGATTCTGCGCCTATTTCCCGGATGTGAACGAATGTATCAAAAAGCGCAGTCACAAGCTTCTCGACTACGACGCACTCCGGGCCAAGGTCAAGCGGCTCGTCGACAAGCCCGAC	319	0	2
TRINITY_DN66445_c0_g1_i1	CCATTGATCAACACTCCCCACCACTTCAAACCCTCAATTCTCATCTAGCAAAAAAATAAACAAATGAAACACAGAAAAATATATCAAGAATTAAAGATTGATCAAAACTATCATGAAAAGCATACTGACCCTGAATCAAAGATTGAATCTTTATGCTTAAGGATTGAAATAATAAAGAATATGTCAAGAAAAAAAAAAAGGGAATTGGAACTCACCTCGTCCTGGG	226	3	1
TRINITY_DN66408_c0_g1_i1	ATTCCTTGTCACCCTAGTTTATTTGAACATTTCCTTTATGCTACTCACCAACTTTCACCAATTGAACCATCTCAAAACCAGAAAAGCATCCTTGCCTCATCTAATCTTTATGTAGCAGAAACTAGTAACATATCTTGGACTTCAAAAGGATTATGTCGGTATACGGACTTTATATTCTGGTTTACGTTTCTTTTTGCAGACTATATTGACAAGGAG	216	2	1
TRINITY_DN66486_c0_g1_i1	ATGGACGGCCGCATCGATGACTCCGCCGGCCTCTGTTGTGCCCATCGTCGAGCGCTGGGACCTCCCTGGTACTCCAACCCATCCAATCTCTCTTCGATCGCTTTCCCCTCTCTCTCTGTGGATGACTTTGGCGGTAGTATACTTTTTTTATTATTATTATTTGAGGGCATTTTGATTAGCCTAAGTCAAATGGTGCATCAAAGTGATGTTTTCAGTTTAGTGTGCTTTGGGGGTACTGATTCATAGCCTGCCCCATCTTGATTCGATAAGGCTTGGTTGTTGTTATTAAATATCTCGAAG	300	7	1
TRINITY_DN66467_c0_g1_i1	GTCTTATGCATATGCATTTTTCTTTCTTGTGTCATGGAGATCTTTGAAGAGCTTTTGCTTGACTACATCATTTTCAATCTCTGCTCTTCTTTCAATTATAATGTTTTTTTCTTTTCTTTTTTTGGCCGTGCAGTCAGTTTAAAGTCAGTGGCTATGAAGAATGAGTGTTTTGTAATAATCATATTATCCTTTATATTAGTAGGTAGAGATGTCCA	215	2	2
TRINITY_DN66473_c0_g1_i1	GGCGAGTCGGCTGACAAGGCCCTGTCCTCCCTTGCACAACTCGCTCACAAGCACCAGGGCAAGCGCCAGCTCTTCCCCATGTACGAGGTGCACACTGACGACGCACACTCCAAGGACGTTCTCAAGGCCCTCGAGCTCTCGGGAGACGTCCAGGTTTTGGCCGTCAACGCGCGCCGCGGCTGGTGGAGGCTGTATGAGGGCGAGGACTTTGGCCACGAG	219	0	2
TRINITY_DN66483_c0_g1_i1	TTTCTTTTTGCATCATTTTTGTAGTATACAAAAAACCATCTTGTAAATTCATTTTTTGTGGTGCTTTTTTTCTGTTGAACACAACACCTATTTAATAAAAAATTGTTCACCAGGGATGCTAATTTGTGTTTTCACTTTCAGAATTTTATTTAAAGAATGTCTGGGACTCTATATAAAGAATTTCCTTGTTCAGTTACATAATTGAACTAGAAACTTCTTTACCTGTCCAATTTGTAATAGATCAGGATATCCATTCACCCCAAGATAAATAGTAGCTATCTATTCTTCCACTATAAGAGGGCCTGATTGAGATTGTTTGAGCAACTCATTTAATCGTTG	339	2	1
TRINITY_DN66494_c0_g1_i1	ACAGGAACTCGTGCAGCAGGTAGCCGTGGGCGTTGTGCAGCTCGATGACGTCGAAGCCGGCCTTGACGGCACGCAGAGCGCCGCGGACGAAGTCGGCCTTGACCTCCTCGATCTCCTTGAGCGTCATCTCCCTAGGGATGCAGTGGTTTTTGGCAAAGGGGATGGCGCTGGGCGCGACGACGTCGTCGGGCCACCCGTTGACATCCTTGCCGGCGATGTCGCCAAAGCTCAGCCAGGGCGCGACGGTGCTAG	252	0	3
TRINITY_DN66477_c0_g1_i1	GCCCTGTTACGGGTGTGCTAAAGTTGGGCGGTGGAGACCGGGAGGATGAAGCCTGTGCTGGCTCTGGAGACGCCGGCTGGTCTTCCTCGTCCTCGCCGAACGGGTTTTCTGTCTCCCGAATGACGCGGGACCGTTCCTGGGTGACGACCTGTTTGCGCTTCGGGAGCTCCTTGTACAACTTGGCGATGCGCTCCAGGCCAGGGGTATTCTTGTATTCG	218	0	2
TRINITY_DN66436_c0_g1_i1	GAAGCTTCACGATATGATGAATTCCTGAGTGCTGATTGCTAGAATTGAGACAGTGAAGCATCAAATACGGATGATTTGTTTTGAGATCTGCTGATTTTTGTTATGTTCACTGATCATTGTGCTCTGTCTCACATTATGTCTTTATGCTGTTTTTTTCTTGTGCTGAAAACTTCTGAAAATATCATTAACTCTGTAAGAAATTATTACTTTACCACTGATGCTG	223	0	2
TRINITY_DN66453_c0_g1_i1	GCCCCATGCAATCAACATGGATCCAAACTATAGTGAGGTAGTTGAAACAAAAGGTGCACATCTGATATTTCTCCAAAGACATCAAAATATCTAAATAATCGTTAAGTAGATGAGTACAAGGGACTGAGACATCACATAGAAATAACTACCAAAGAGTAATTGGTCATCGGTTGATAATCGACTAACACTGGTTCACATCCAATCACTATTATGTGATACTTATTAGCCATCGGATCAAATCATTGGAACGGAATGCAATAGT	262	2	0
TRINITY_DN66499_c0_g1_i1	AGCAAATCAAGTAATAATAGGAAAGAATGCACGTAGACTATATCAAAATCTCGCTCACAGTTTGTCAGATACAAATACACGGTATTTGAAATATGCATTTAATAATAAATCGATGAACATTTATCAAACAAATCATAATGAAAACATACATGGCCAATAATAGAATTCCCGCTAACTTGATGAGTACACACAATATGGGAAAAGAAAAACAGCAGAT	217	3	0
TRINITY_DN66491_c0_g1_i1	GTCCTAGGTGGCAAGGTTCTGAAGTGGGTGCAGTACCCTAGGTGGAAACCTTCAGATACTACACCCTGCACCACATAACCACCAAAAATCTGTCCTTCATTTAAACTAATTGCATCTACCACCAAGTGCCAAAGATCAGATCACACAAAACAACAATGAGGAGCAAGGGGATTGTTTGGTGACAAGTAGCTAGAGAAGGGTTGAGATTGAGGTGGTGAAAGGAATATGGCAGCTGAAGCAATCGAG	246	1	2
TRINITY_DN66400_c0_g1_i1	GAGTTCAGACGTGTGCTCTTCCGATCTAGGAGATTGGTTTATCGACTCTTCCGCGGAGTCGATTGGCATCAGGGAAGCCACCCAGGAGAACCCTCACAAGAGCGACTGGGATTCGCCTGACCTAGCAGACTTTGACCAGTTGAGCACGTCGTCGGAGATGATTGGAAAAATTGCCCGTATTCTCCGCAAGAGGGAGCGCTCGAGCGGGCTCCAGTATCTCGTCGCGTTTGAAAAGACCACAGATGATGAAGCAAGGTGGATTTCCGTGGAGAGCATCGTTGATGATGGAGATAAGCAGATTGTGGCTGCTTACGAAGAAAACGTGAAGAACATCAGGTTGGGCAATGAAGCCAGCGGTGACAGCAGCTGGTCGGATGCCAGTGATGATGAGGAGGAGGA…	424	0	5
TRINITY_DN66485_c0_g1_i1	TGTTGATGTATCTCATAGGCAGTTGTTCAATGAGTATGCAAAGGCTTGCCTCAATGATAGTGGACAAGAAGCTGATTAAGCTTGCTAAATCTTCTGGCCGATCAATATACTAAATATGATGAAAACATCAGGCAGTTCTTTGTTCAAATGTTGTGAAATGATGAAACAGGTTTAGAAAAAGATGTAAGCCAGAATTGATGTGAATGCAGGTAAACCAAA	219	0	1
TRINITY_DN66484_c0_g1_i1	GGCTGGACCCATGATCTCTTCCTCTCCAGAAGCTTATTTCCTCCCCCCGTCCATGTCATGCTAACACAGTCATCAAATCCACCCCGCCGACCAAAGACTGCTTAATCGGAGCCTTGACATCATCCTCACTCTCAGTACGCTTCCCTCGCTCTTTCTTCTGACAATGTCTTTCCTTCAACTAAGAAGGCCAAAGGGAAGCAGGG	203	1	1
TRINITY_DN66470_c0_g1_i1	GTCCTTGGTCCTCCTAGCAGTCTACAGGGAATCATTGTTCCGTGCTTTGATGAAAATCTAGAAATAAATATCATTAAATTCTCACTAGAGTATGATTCATTACAAATCGTCTTGTATAATAAACTAAATATAAACAATCAAAATTAGAAGCATAGATATAATTAGAATGGCATACACTTGAAAATATGGAGCATTTTATGAAAATTT	207	2	0
TRINITY_DN66459_c0_g1_i1	TGGGTGTATCATCAGCTGTGTTGTGCTGCATGAACTCATTGACACTTACTCCAGACTTTGCTTCAACATAACACCAGGCTTCACTGCAGCCATGGTGTTCCCATGCGAGATCCAACACATGGAGCTCATCCAAACAACGATATTGAGATTCAGGACTGATTCTGGTCATTAGAATCCTGTTAACAAATATTGAACTTCAAGTTATCAATCTTGGTTGATAAGCTA	225	0	2
TRINITY_DN66495_c0_g1_i1	GGCAGGTTTACCAGACTCCACAGTGGTTGGCTGTAGCTCCTGGATAATCTGGGGTGGCTCTGGAGCATTCACATAGAGAACAACAGAACTCCTATTTCGTCCTGCAACAAAAGTATATTCTCCAGCATCAGAGTAAGTGGTTTCAAAGATGCTCATTCGATGAATTCTCCTTTCCACCACATAGCTGTATCTTTCCTCATAATGGAAGTTGATCTCAAT	219	1	0
TRINITY_DN66437_c0_g1_i1	GGTGGGTGAGACCCTACAACTTCATATCTTGTTTGCCACTTTATTTGCAGATAAAAGGTTAATAGCGAAAATAATGACAAATAATTTGCAGATAAAGTTTGATGGTGAAAATAGTGACAGATAACACAAGAAGAACAACTGAGGCTTATCCAATCAATACGTGGTTGGCAATGGTAGACCAGAAACTACAATTGGATGTTATCCTCCTATTTGATTGCCCAGTCATTCTTAG	232	3	0
TRINITY_DN66481_c0_g1_i1	GATATGTACAAAACCAAAACTTATATGTTATTTAAGAGAAATAGAAATTGTATTATGCTAAATGCATACGTATGTAGCTAACCTCAAATTTGAAGTCTTTCCATGAAGTCTAAATCTCACTCATGGAATTTAATTTCCATAGAAGCTAACTGAGACTTAATCTCATCTAATCAATATCTTTTATGGGTTATTATGTGACAAGAGATCGGAAGAGC	215	0	1
TRINITY_DN66403_c0_g1_i1	TATGATTTTAAATTGTTTATAAAGACACAGACCCCTATGTAGCACTGGGTCTAAGATTTTGTTTAATTTAGAAATCCCACACAATCCATTTAACCAGTGAAAACCACATATAATAACCAAAGCATCCTTGAATGCATTTTTGCAAAAAAATAATAATAATAATTAGATCAGGGAAAGCTGTACAGCTGTACTTTTGATTTACAGAAAAGCAAACTTGGGTTACCTTGACAATATTTATCGCAGCAGAAATTG	252	1	3
TRINITY_DN66462_c0_g1_i1	ATTCGTCTTAATGGCTGCATTTTCAGTCAAAGCAAGTGTCTTCATATTTTTCTTCATGGCTTCCATCCACATAAATTAGGTGTTCTCCCTCTTCTTGACCCTTCAACACAAGCATGAGTGGTCACCCCTCACCATAGACTTTCTTTTGGCTTTATTGCATATTTCATACTCTCAATTAATCATCCATAACTTTGACTATAGTTTCTCTCAGGGGTTACTTAGATCG	226	4	0
TRINITY_DN66492_c0_g1_i1	CTGAGGGTCTGTGGGCTGGCAGGTGATGAGGATGTATACCCCGTTGTTGTGTTGAAGACTTTTGGCTGGACGCGGTGCGCTGGAATATGCACGCCGTCCGTAATGCCCATGACAGACAGACGTGCTTGGAAAGGATGATTGTAGAGAGAGCGTGCTGAGGCCAGTATGAACTCGACTGACTGCCGCACGCGCGGATCCATCCTCCCCTCGTTGCCGCAGGCGCTACCACGGAGCATGTGGATGGATAGAAGTAGACGAAATCCACGCTCGG	271	0	4
TRINITY_DN66468_c0_g1_i1	GTTGGAGCTAGAATAAGGTGAAATGTCACATTAGACAAGGTGGGCATCTCAAAGGGATCCACATAATTGCCTTTGACCATATCTTAAAAGGAGACAAAGTTCTGCCAATCTAATTCAGATATAACTGCGCAGCACATGCTATGCTGACTAAAATAAGAAGAGACAACAACATGTTCATTGATAGTGGCAGGGAATAACTCAGAGATGGAC	210	0	2
TRINITY_DN66493_c0_g1_i1	TGCAGCTAGAGGGATAACCTATGGAACCCTTCTAATAATCTCAAAATTAGCATGCTAACAGTACAAAGAAAGAGGCACATGTCCAGAGCATGCTCTTCTTATATGACTACATTGCAGCCGGAGACAAAGTTGAACAGAAAGGCGAGTAGAAACTCAAGGCAAAGGGAGTACGCTTGTTGAGGAACACAAAGGCATTCAAGGGTAGGCACTCTTCATGAAGCAATTAAACGAGATTGATTAGAAAGGATTGGAGAAGGAATTCCATACGTTTCACTGACACAGCATTTCACAGTCAACATTGCATTCACATGATCAACGAGGGAACACTAGAAATCTCATTTCTCTGTAG	349	2	0
TRINITY_DN66450_c0_g1_i1	CACTTTTGTAAGCCAAAAAAGGGTATGCGTTTATATAGAATGGAGAGCCAGTCTGTGAAAAGAAGTCCAAGATTGGCTTCATGTATTGAAATATGCTCTCTTTAAATGTACAAGATGATGGGGGATAAGAATTAGCAAAGACCGCCTCTGAATGTGGTGAAGAGACCTCGATAAGATCAGTCAGTTGAATCCTTTCTAGAGCACTGTAAACATTTTTAATAGCACCCAATAGAGCATCTGCAAGTTCCTGATCTGACCCACCCAAAACTTCATTTCCTACAGCAATCCCTCGAATATGAGTATCTGGAAG	310	3	0
TRINITY_DN66427_c0_g1_i1	ATAGTCAACCCTAATATTGTTGGAATAAGCTTGGCCTAGCTTTCTACTCAAGGCTCTATGTTGAGTCCCTCTTTTGCCCCTTGTTATGGCCAGGAATTTAGAACATTTATAAGAAGCAACAACAGGCTAATAGCCATTCATGAAATTTACTTATCTATTTTCTAGAGCTTTCTTGACTCAAAAGTGTGCTTCAAGGGCAACCCTCTATCCCAAGTCCAAAGTTTTATAGACAATTAAAAACAGCTTGCTCAAAATAGCAAGATACATAAGTAAAGAACACTACTGAATCATAAATCAATTTGGATACATCACCAAACATTGACAAAG	327	2	1
TRINITY_DN66421_c0_g1_i1	GTTGTATGTACTTGTGCAGGGCTTATGTGCTATTACCAAGCACAACTCTCCATCCATTGGCTTTATTTGCAGGATATAGCTTTGGATTAAAGGGATGAACTGATTTTGACTTATTAGACTTGATTTTAACGTATAAGATATGTACTAATTCTCAAGATGTATTTTGTCTTGGCCCTTTGTATCATGTGGTCTGTTTGACAAATTGAGTAACCG	213	0	2
TRINITY_DN66460_c0_g1_i1	TGCTCTTCCGATCTTATCTCTCTCCCCACGTATGCAGGGTCTAGCACGTCCATGCGTACAAACATGCCTATAAGTATCAATTTGCACGCTCATGAAACCTAAGGCGAGCATATCGTAGCAACATGTCTGAGGATGCTTATTTTTAAGATTCATGATTCATGATGCACATAAAGGCGGCAAATTTTGGATATCAATTTCCAG	201	1	1
TRINITY_DN66439_c0_g1_i1	GACGACATTCATGATCCAGACTGGGTCGTCGACGAGAGCGGCTGCGAACCCACCGAACAGAGCGTTCATGTCAAGCACGTTGCGGTATTTCTGGCCCAGCTGGTTGATCACTGTCTTGTAGTACGCAACTCGTCTCTTCCACAGCTCGGTGTCTTGCGTGAAAATCTCCTCCGTAACACCATTGAGGCTCCCACTCGATATCCTCGGTGGCACCGCGTTCAGTCTCTCCGGCCACGGCTTCAGTTCTCCGCCGGCTATGGCACGTAGCTCGTTCACTTCTGGCATTTGGGTGATGCATGGCTCCATTTTGG	311	3	0
TRINITY_DN66415_c0_g1_i1	ATTTCTTCTATCACTCATATACATCTTTTTGAACTTGAATACTAAAATCAGAAATTGTTAAAGGCTTATCCTCATAAGACACATAATCCAAGTCCATACACTTTAAGTGCAACGATATCTTTTTCCTCCACTCAGAGAAATTATTACTGCTCAACACATGAAAATCACTAAAATTAAACTCAGAAGATATTAAATCTGTAATTGCCAATCTCACATAAACACTTAAACTGCACATAAACAATCCAAGTACAG	252	0	3
TRINITY_DN66488_c0_g1_i1	GGAAGTGTAAATGATTGTGGAGGTAAATCAAATAATAAACGATCATAAGGCTCTTCGGAGGAAGTGTAAATAATAAAATGCACAGGTAATCATACGATCTGACTTAATTTTGACTTTGAACTGCAATTTGGATCATAAGGGTCCAATATCTGAGATGTTGACAAACCAAACTGTGAAATGCTATGTTAAAAGATTTTACAAACATTTCAATTTGCAGGCAACATATACATTTAATATTATATGATAAGAAAAATCTATTGGAAGAAAAACAAAAGAGAGAAAGACACATAAAATAAAATTATGATACA	308	2	1
TRINITY_DN66414_c0_g1_i1	TTTCAGTAATGACTAACAGATCTAGGCATCCGCCATTCTGTAGGCTATGTGCATCCTCAATGACTAGAATGGGCATCATTTTGTGGAGGAAACTGTGTGAGCCTTTTGTATTGTATAGTTTTTTTAGAACATTTCTCAGCTCGAACCTTAGACCCTTTGGTTGGAAACTGTGTCAGCCATTGAGTTATGGGTTGGAACCTAGTTCTGTATTGTATTCACTGGCACATGGTGTTTGGTGTGTTACAATGTGCATG	254	2	0
TRINITY_DN66404_c0_g1_i1	ATTTTGAGATGTGGGTGGTCTATTTCTAGAGTACATAATCAACTGCATAGATGTGAAATAGCTAGCATTGCCTCCTTTTATATCTGACCTGATTGATGGCTGGATGCTTTTGCTTGTTATCATTCAGGGAAAAAATATCCTTGTTCTTGTTCATTGATTTAATAGTTTCTCAAATTGTGATCCTCAAATGTTGTCACTCTATTGTTCTTTGCCG	214	1	0
TRINITY_DN66443_c0_g1_i1	GGAGTACATATAAGTCTATCCACTTCCAGTGCCGAGATGTCTTCTAATTTTTATCTGATTCCCTCTCAAACTCTTCCCTGCGCCCTCTGCAACGGCGCGATCCGATTCTAGTTCATAGAGCCTAGTTGTTCTTACATGGCCGGAAGTATATAGCACCGTGTTTCGACTTTCCCATGACTACCGTTGACGAATCAACTCGGCCCATCTTGGAGCAGATGGTATACGGTTTCAAGACGTCGA	240	0	2
TRINITY_DN66422_c0_g1_i1	CGACATCCTTGCCGAGCTTCAGGTCTGTAGCTCTTTGATTCTATATCGCTCTTTATATTCGTATAACTAGAAACCGTATTTCCTATTTTTGATTTCTAGTAGGTGGAGCAAAATTTATTTGAATGCTAGTGTTTCTGTTGATGGACTGGTGACGCTAATTGAAGTTGTCAGCGAGGCTTTAGTTGGGGTATCTGATTGTAACACCCGTGCCCTGATTTAGGGGTAGTGGGGTCATTTCTACTG	243	3	0
TRINITY_DN66496_c0_g1_i1	TGACATATAAATACTAATGAAATCAGTTATTTACCCACCTAAGATTAACTTAATTGTTATGAATCTATCATAAGTTTTTCCCATGTCCACTGGTTTTTCTTTCATGGCCTTGTCTAGCAAGTTTTGAACTCAATATGTATGATTGTGTTTCTCCACATATAAAAACTTGTGGATATTTAAAAATTTTTTAGCTTTCCATTCCTTACGAACAATTAAG	217	3	0
TRINITY_DN66447_c0_g1_i1	GAACAGTTACCAGATTGCTTGAACTCCAGAGAAGGTAGGTTGAACCTAAGCCATCCATTCAACTAAATAAACCATAATTTCTGAAATATAAAATAACCATCAATCCATTATTCTAACTATTTGATGTCATCTTATATCTTCACCTCTTCCTCCTTGCAACTTTTGACAAAAATATGAAACCATTTTCTCGCTGGAGCCTCT	201	2	1
TRINITY_DN66479_c0_g1_i1	ATTGGAATGAGTCATTAGAAGGTTATCTATTGGCCAACATAAAACAAATCAAACTTCAATGGAAGGAAAATAAAAAAAAATGTTTTAGGTCATTATTTTATTAGTAATAAAACAAAGCAATAAAAGAAATCAAATAGTATTCAATATAAGAGGGAACTATTATAAGAAAGCCATAGTTTCAACTAAAACTCTTCGAAGGTCACATTAAAT	210	0	2
TRINITY_DN66405_c0_g1_i1	GGTTCACTAAAATATATTCTATAATATATTTGCAAAATATTAAAGTAATATCGATCAATTCTTTTTCATTCTAATTATCTTTATTTTTTTATGTTGAAAGAAGGGCATGGTCATGTTTATGGATCCGTTTTCAATACCATGCAACATATTGTATTACAGTTCAACACCTCCCTTGATATATGCACATACAAGCAGACAAAAGGAGGGGGTGTTGCTATGATTTGTG	226	1	1
TRINITY_DN66412_c0_g1_i1	ATCAAAACGAGCTTGTAGAGGACCAGCTTGCCCTTGACCAACGAGCAAGAGTCCATGAAATCGATGGCTATGTGTAAGATCTCCTCATTTGTTAGCAGCCCCGAGAGCTCTGGCAACCATGTGTGGAAATGCTGGACTGCCAACGTTTGGCTGCCGACAAGTACAGGCGCTGAGCTGCGCATCATTGAGTCGAGAGCCTTGAAGATGCTACGCAGATGTCGA	222	0	2
TRINITY_DN66432_c0_g1_i1	ACAGGGTTGTGTGCAAGGTATCAACTCATACCAAAGCATATCACACCATCTTAAGGAATATGGTGTCAAACCGTGACTATTGATGATTATTGAGCCAAGAAGACCATCTGGTATGAACATGATTGATATCAATAATGGCATTTTGATTGATATCAAATCATGTCGTGCTAGGAATGTAATGCCAATGCCTAACAAGTATTGGCAGAACATGATGCCCTTGAAATCTTG	228	0	4
TRINITY_DN66471_c0_g1_i1	GTTAAATTAGGATTTTATCATGTGATAAGTGTCATTGGCTTTTTGTGGTGTCCCTCCTAGTTCTTAATTTTAAAGTGCTTGCAGTTGATTTGGTCTTGTGTTTTTGACACAAATCTCTATTCTTTTCATGAAGTCAGGGTTGTCATGAGGTTATAATAAAAAATTTCCTGAATTAAAAGGTTTTAGATATAATGCATTGTAGATCTTGAAAATCATCCAG	220	0	3
TRINITY_DN66419_c0_g1_i1	TCAAAACTGAAGTTTAGCATGCTGATTTACTTTCTCATTAATGTAAGGATATATCTCCTTGAGCACATTAGTATGGTTTTTGTTGTCTGTAGTTTGTATCCTTGTCAAAATATATACATTTTGGTAATGGTTTGCTCTTTTATTGTTTTTTATATCATATATTAGGTAACTGATTCGATATGTCAGTCAGCGTTGCCTCTTGATGGAAATGTTGCTTCTGTTG	223	1	1
TRINITY_DN66420_c0_g1_i1	AATTGCTATGTTATGATCTTGAGATCATCATGGATTCAAATTATGGAAACAATCTTTTTGCAAAGAAAAAATAAGGCTATATATATTATATCTTCTCCAAAACCTGTAATAACGAAAGTCTTATGTACTAGGATGTCCTGGGTTGAGGACTGGGGCGAGCGGGAAGGGAGGGGGGAGAGGTGATTTGTACACCCTAAAATACACAAACACACGCACACACCACATCAAACATAGAGTAGGGTTCACACAAGTAAATGCTGAAGATCCTAAGTGTCTATG	279	1	2
TRINITY_DN66417_c0_g1_i1	AGTTATTTTTAATCAAGTGGACTCATTTAGTTTGTTTAGATTAAGTACCTTGGAAAGAACTTTAATAAGTGCCTAAGATTTGATGCCATGGGAGTTCTTTTGAGGCTCTTAAGCAACTAAATGGACACCTGATGCTTGATTTAGTGTATTTTTGACAGCCATGCTAGGAACTGAACAAGTATCTGCAGCTTATGAACGGGAAAATACATCACCCTGTTTAGCTT	224	0	2
TRINITY_DN66407_c0_g1_i1	GTTTCTCCAAGACCCCACTTTTCTTCTCCATATGATGTCAATCCTTATAATTATAAATCCATTTTGCTCATAGTGATATAGGAAAGGGGAGCAACATTGAAGTTGGGTACTAAAATGTGCAAAAATCATCATAAATTTTTATCTCCATAAATTTATTTCTATGGGTACTCCAAGTAAATTTAAAATTGGTGGAAGGGTAATTTAGTAAGCATAGATCTTAACCCACCTCTAGTTGGAAAATT	242	1	2
TRINITY_DN66454_c0_g1_i1	GCAATTACTGGAAACATGATAAAAATGGAGGCCCTTTTATGGACTCTCCAATCTTCACCTTCCTACATTTGAATGTGTAGCCAATTACATAGTTGTTTCCTTAAAAGTCCATCCTAATCAAGAAAAAGATCAGATCCATTTGCAGATAATCAAATCTCCTCCTAACTCTTGATTCAAAGTCTCCTCCTAACTCTAGATTCAAAGTAGCTGAAGTTAATT	219	2	0
TRINITY_DN66409_c0_g1_i1	TAAGAGTCATATTTTGTGTCCTTTTCTGCTTCTTGTACTTTCAGCTTGTTATTTCTTTTCTGTTGTTCTACTTTCTGGGATCGTAAAATGTTTTGAAGTGGTTTAAGGTCCTTTTCAGCTAGTTTGGCCTGTTCAAGCCCTCTTGTTTTTGTGGATTTGTGCTTTGCTTCTTTGTGCTATAATTATGTGTTTAGCTGAGATCGGAAG	207	2	0
TRINITY_DN66438_c0_g1_i1	CGTGTGCTCTTCCGATCTCTTTTCTTCTTGCTCAAGTTGATGGCGTTCTCCCATGTGAGATGTGAGACTTCATTTGTGCTTCAGTCTGTTAGAAATCATGTAGAGGGAGTTCCAGAGTCGAAACCAAGTTCTGAAAGCAAAGATAGTGTTGATTCAAACACCATATGTCCCATTGCCATCCTCCCAGAGGATCTATTGGTGCATGTCTTCTCCTTTCTTCCAGTGGCGATGATACTTAGGTTAGGGTCTGTCTGCAAGAAATGGTATGATGTGGTGCACTCCAGGAGAATTCCGTGG	297	2	0
TRINITY_DN66448_c0_g1_i1	TTTTGATCTTATTATTTAGAATTGAGCTTAGCTTGCTTGTTAATTGATCGAGCTCAAATACCAAATGAAACGCAACATACTTCACTAATTGGTATGTTAGCGCTACCATCTAGTACCAAAACTTTATTTCATAACTTTACTTGTAAAAGTATGTCCGGTGGAAAACCAATTCTTTAATATTGATGAGGGCCTTCTTCTTTAATGTGGAGGTCAAGAGTTATG	222	1	1
TRINITY_DN66463_c0_g1_i1	ACCGACGAGCATGCGGAAACCCGGCTGGAATGCAGTGACTCTGCTCTTCTGCTCAAAGTCTGCTAGTCCGTCTTGCATGTAGTATATTGTCATGCCTCCGTTCGAGTCTTCGAACCCAACATTTCCACGGATGGGCACACGCTTATAGGTCCCGTTCTGAGCCTTGAAGAACAAGACTGCGGTCCAGTAATTCGACAGGTCTTCTGTGAATTGACAACTTGTGCATGTGGACAGGCTTGGGAGATCATGCG	251	0	2
TRINITY_DN66435_c0_g1_i1	GTCATTCAGGCGTCGGAAAGCAGAAAAAGAAGTAATTAAGGCTCAACAAAAAGTAAGTTTTTATTGTGTTCTTTATAAATTTTATTCAAGCTTTGATTATGACATTCACCATTCTGAATATCGGTGAAGAGGGAAATGTAAAGCTGACCCAATAGTCAGGATAATGCTTGGTTGTTTTGGTTATGTTGTCATCCATATTCTGTGTCTATGACAGCCATCCATACAGCCAGATAATTAAAGCATGC	245	1	3
TRINITY_DN66431_c0_g1_i1	TGCAAAAATGAAATGGCTCCAAACACTCACTCTGATGTTTCAAATAAACCTTTGGGCAGAGAGTGTACTGTTACTTCAATTAGCAAAGTGAGCATTGAAGGGTGACAAGTCAAGAAATATGTAACCTAAAAGAGAACATAGAGAACACCAAAGCAGTAGAACTCAAATGATTTTGAAAGCTGAGAGTACTCCTTGGGTCATGAGTAATAGAATGATAAGTAATAGTATGTTCTACCATTTAAAAAAGATAAGAG	254	1	1
TRINITY_DN66446_c0_g1_i1	ACAAGGCTTCGAGCGATGTATTGGAAATGGTACCTTCTAATGGGTGCAAGGCTTAGCAAATTGCTTCCACGCTAAGTACCGAGCACTTTATAGGCTGCAAGAGAGGTGAAATTGCTCGCCTATCGGATTTTACTAGATGCCAGGGGTAACAAAACCAAATTGCTTTACAGTTCCCTAACTAAATGCCAGGGATAACAAAACCAAATTTCCAAGTCTCAAGAGCCTTAGGG	230	1	1
TRINITY_DN66458_c0_g1_i1	GTTGATAACCATCTGATCACTATTACATTCATCTCAAAAATCATTTTCCATTTTCCTTTCTACTTCTTGCAAGTATATTGTATGCTAAACGATTACTTAGATTGTACAAGATTTTATTCTTCAAATAAGCATTATTTGGTAAGTCTATCCACAAAGATACTGAGAAATTAAGCGGTTTGTAAAATATTCCCCATCGTTGGAAGGGAAATATGCATTAAATCAGTGTTCAACTTTATTCCTCCTACCTTT	249	1	0
TRINITY_DN66451_c0_g1_i1	GCAACGGGGAACTTGAGGCCGGCCACGAACAGCGAGACGAGGAACGGGGTGTGGTTCTCCATGAAGTTGTAGTGGGCGCGCTGGGCGCAGTTGAAGAGGTACAGCGCCTTCTTCTTGTTGGCGTCGGCCGTCGCGGCAATCTGCTCGTCCGTGGCGTACTGCGTAGGGTAGTTGACGCCGGCCGCCTTGCGGAAGGGCGACACGCGGAAG	210	0	4
TRINITY_DN66497_c0_g1_i1	GTGCCGAGGAAAGCAAACGTAGGAAAACAATCCTTTAACAAATGATAAAGTAATATCCATAAACTCAAGCATCATGAATTACACGAATATAATCAAAGCAGAATTCCTATTAATAATCCCCACATATGTTCGATTACAATATATTTATTATAATCGAGAAAATGTGGAAATACAGCGAACATACATACACACAACGTGAGCTT	203	1	1
TRINITY_DN66452_c0_g1_i1	TCAAATGTTTTATGGGGGGTTTTATGTATTTAAGGCATATTGAAATGGGCATGTGTAAAGCGGCAATAAAGAAACAAAACTAGTATATGATGAGAGCGATTCCGAGAATAAAGACCATCATGGCAGATACATTTGCGACCCCTCAGAACAAATCCCATTACTCGCTTCCAGAAAGAATAAATTAATTAATGCACTCTATGGTCACAAGTCAAATGATGCTCTAAGAGAGCAAGAGAGA	238	4	2
TRINITY_DN66411_c0_g1_i1	GCTAAAAATTATTATATTTTGAGGCCTTCAAGCATATATAGATATAAACCGTCGACAATTCAGCGAGATGGTTAAATCTAGAATACGAAGTATAATGGAGTTGTAATGATTAATAAACATCATATTAATATGTTTTTAATTGCATGAAATCAACAGGCTTTTAATCATTTCTTTGATGATCAGAGGTATTATAACATGATTGGTTACTTAT	211	0	0
TRINITY_DN66401_c0_g1_i1	AATTGGTTGAGAGCTATTATGTTAAGCTAAATTTTTTAGTACCAACAGAAGGGATTCAGTCTGTAATTTCATTGTCAAAATGATCTGATTCATTATTTATAGGCTACATGATTCTTCACAAAAAATATGTAGCTCTATACTTTGAGTTTTGTTTTTTTTTTTAATAACATCTCATTACACCTTTTAAAGTTCCATCTGAAACCAAAATTTGCATTTTACATTTTTTCTTAAATTTGAAGTTTCTTTCCAACTGGATTTTTATTACCA	267	1	1
TRINITY_DN66441_c0_g1_i1	ATTCAATGTGTCCTGCCCCTACAAAAATTTAAAGAGTTCTGATCTTGAATTTTGATCTCCTACATGTCAAAGATAATTGACTGTGGTGAGTTTCTCACATACTATTTGTCCATCTTCTTCAAGGAATTCCCTTTTGCTGTTGTCTTACTAGCCAATTCTTGGACAAGGTTCCCATGTTAAGTAACAAAATGAAGCGTACAGGAAAAAGTAGAACTGTTTAGTACCCTCCCAGATCGGAAGAGCGTCG	247	2	4
TRINITY_DN66430_c0_g1_i1	TATTATTGGCCCATGTAGCTGCCTGTGTAATATAAGGAGATATCGAAGAACATAATTGGGGAGTGTACCTAAATAAATTACTCTTTTTGAAATTTGTTTTAATAAAGCATAACATATTTTTACTGCATTAATACATCTTTTTACTTGAAGCTTGCACTTGCTTTATTTTTTGTTTTTACTTAACTAAAGGCTTACCTATTAAGAAAAGAACTTACG	216	3	0
TRINITY_DN66430_c1_g1_i1	ACAACCTTCTAGTGAAAAAAATCTTGATACAAAGGAATAGATTATACTTTATAAAAATCAAGTTCAAGTGGCAAGAGTAATTTATTTAGGTACACTTTCCAATTATGTTCTCGGATATCTCCTCATGCGACACAACAACCACATAGGCTAATAATATTACCACACAAATGATCACAAAGGTCAAATAATTACCACATAAGTGACCATATAAACTAATAATAATA	224	0	2
TRINITY_DN66487_c0_g1_i1	GAATCCACCATCTTAAACTTTTTAAAGTCCACTGCAATGAACTGTTTAAGCCTAGATCATCCAATCGATATTTTTTTTCTATGGTAGTACACAATTCATAGGCACTCTTGGCTGTGAAATAAATATCACAAAGCCCACCAGAGAGGGCAATGAGGATTCTATGAAGGCAAAGGTTCGCATCTTGTGAGGACATGATTTGGAGATGGAAGGTTGAGATGATGAAGGTTGT	229	1	1
TRINITY_DN66440_c0_g1_i1	TTCGCTTCTTCCTCCGAGTTTTTAAGGCTCTGTGAGGTATTTACTTTTGTTGTGCCTTTTTTTTTTTTCTTCTTTTCAATGTAATTTTGCTTTAAACAATGTGAAAGAATTTTTAGATAATATCCATATAATTGTATCATGATCAACCAATTTCCATGCCAAGCCAACTGTTCTTATACAGACATCCCCAATTTATTGTTCAGATGGCCTGGTGAGTATCAAGGCTGTCAGAAGGGTTAGAATTTCAGGAAATGTTTGTGGTTGCTTTGGATTTTAGACTTATGTTCTGTTG	292	2	2
TRINITY_DN66475_c0_g1_i1	AGGGACGCGAAGAAGAGCGCCAGGATAAGCGAGGCGCAGCCGTAGGCGGCCATGCGGAGGAAGCGCGTGAGGAAGATGAGGAGCACATCGCGAGGGGCGCCAGCGATTGTCAGCAGGCCGAGCTCTGCCGCGACTCTTTTTGGTGTGAACAGCATGGTGGGATTCAACGGCAACGACTGTTGGGTAGGCATAGACAAGCGGAG	203	0	2
TRINITY_DN66489_c0_g1_i1	GTTTTCCATTAATGTAACTCACATGGTTAGCCTCCTAAAAAACTATATAAAAAATATCCAAGAAAAAATATAATATTTTCGTCAAAAAGTCAGGATCATTAAGAAACTTCTACCTATCTCAAAATGCATTGGAAATATGAGTTTTCACATAATTTAGCTAAAAGATAAGATCTCTATAGTTTCACACCTAAGCAAATGAATGAGAAATGGAGGGGAGATTTTAAGCAGTG	230	1	2
TRINITY_DN66476_c0_g1_i1	GGAGAATCCAGTATATGACTGCTGGATAAGTACAAGAATAATAATAATCAGCTAAGAAGATACGTGTAAGCTGATCTTTCATTGGATATCAAATCATTCTTAACCTTTTGAGCTACCCTATGTGATTTTGTAGGACGAATTAAACTACGTCTATAGTTAAACTAGATTACCAAATAAGTGAAATTGAAGACACAAGTCCCTAATGCTATGATAGGATTTCCATAGATCCATCTTTCACAAG	241	0	4
TRINITY_DN66456_c0_g1_i1	CAAGGTCAGCTACAGAGCACAACTTTGAGTTAAGATGGCTCCACAACAATGGGATGAATAAATTTTTAATGACCAGCTCTTAGCCTGAAATCAACCCTCTGAATTACTGCTAATTCAAATTCAAGGCAAACTTGGACAATCAATGGGCTTGCCAATAGACCCACAAGACTAATTAGCAAGTGGGCAGGCCTACCTAAGTTCCACAAATAGTTGGGAATAAATTTCTTAATTTTCCCCAGACTTAAAAGAAGAGTCCAG	258	1	1
TRINITY_DN66457_c0_g1_i1	GAACTACTTTGTGAAGCTGAACATTTAGTGTGATTATAGGAGAACTGCAGTGTACGCCCCGAAATGCAAGCTGGGATATGATTGTGGTTGTTATCAGCAACGCTAAAATGTAGTTGCTAGCCATAATAGCTTCCTTGTTCCCAAAATTTGTGTTGCTAGTCTGCTACCTTCCTATTACACCACACCAGGAGTTTGCCACCTTGCAAGTCTCTTGGCCTCTTTTCCTTTGTGTTGTCTCCTTTGTATGGCTAAATCTATAAATTGAACTCTATAACAGAGACTGGGGGTCAAATTCTGACACCTAAG	306	3	1
TRINITY_DN66434_c0_g1_i1	AGCATGATAATCATCCAGACAATGAATCCATTCCATTTATGTTCAACATCTCTTAAACATCTATGTGATTCATTGTATTTGGAACAATAAACTAAAGCAAGTCATTTGCCTTGTCATTAGGAAACCTTTCATTTTGGATAGATACATATACAAGTGACTTTAAAACTGTGAAAATTTTGGCTTTAGGATATATTAAATGATATTTGATCACATCCAATGAATCAGATTTGAAATTGATATGGCCCAACATTTACTTTAACAATGGGTCAGAACTCATATGGGTATCCTCTTTTTATTCCTCTTTACCTTTCTTATACTCATTGAAGAGATCGGAAGAGCGT	341	3	0
TRINITY_DN10535_c0_g1_i1	GCTTTTTCTTTGCTGTCCCACAGGTGGAAGATTCAAATAAATAATGCAAAATGGCAGGACATAGGGATTTGAGAGACAATTATTTTTTTCCAACTGTTTTTAGTGATAAGGCATGTTTTGATGAACCTCAAAGATACGTCAGGTTGGGAAAGCTAACTTTGATGATGGTTGTTAGTTATGAAGATGTGGGTTGCAACTGTAATTATTTAATCATTGTCTCAGAACCTCAAAGATACATTGGGTTGATGGTTGAATGGGCCAAGTTGAATGTTAATGTATGTTTTGGAAATTACTCTTCAAACAGAGAAAATAATGGGGTTAGGGATTGTTCTACAGTTTCAAGGAAAATCTTTGCTATACTGAGAAATTACTCAATTCCAAAACTCTAGTACCA	394	3	2
TRINITY_DN10567_c0_g1_i1	TGCTTTTCCACTATTTTCGACATTTTCTGAGTTGAATATCCTTAAAAGCCATATTTGTAGGGGAGAGTCTTTTACAGTCCCAGGAGCCTTTGATTGAAAAAAATTTAATACAAGTCTGAGACTGGCTTTGATTTTTGTAGTTATATATGAGCTCATTTATTAAGTTAATGTAATTTTTTGTGCTTTAAAACTCATCTATTGCATGATTTTATCTGACTTACTGTCAACTTGTTTTAGATTAACACTCTAATGGCAAATGGGGATACATCATCTTTAAGAAAAGCAG	286	0.37	3.63
TRINITY_DN10567_c0_g2_i1	CTAGATTCCAAACTCATTTGTGTCAGCTAACTAGATGAAGCTAACCTTATACTTGTTTCCTTTTCAAGGCCTTAACCTTATACTTACAGCTGTTCCACCCCATACTTATTTCCTTTTCCACTATTTTTGACATTTTCTGAGTTGAATATCCTTAAAAGCCATATTTGTAGGGGAGAGTCTTTTACAGTCCCAGGAGCCTTTGATTGAAAAAAATTTAATACAAGTCTGAGACTGGCTTTGATTTTTGTAGTTATATATGAGCTCATTTATTAAGTTAATGTAATTTTTTGTGCTTTAAAACTCATCTATTGCATGATTTTATCTGACTTACTGTCAACTTGTTTTAGATTAACACTCTAATGGCAAATGGGGATACATCATCTTTAAGAAAAGCAG	396	1.63	1.37
TRINITY_DN10572_c0_g1_i1	GTGAAATTACATTTATAAATAAGCAAGTAACAATTTTCCATCATAAACAAGTAACAACTTTCCCATGTGCAGTTTAAACCAATAGCCTATGCAACAAGGGTACATACCTAAGTTTCCATTTAACAAGGGTACATATCTAAGTTTCCAAAGCATCGCAAAGTTGTTTTTCCACTTTAATTTCAGAGAAACCAAAACAATCTATTTTTGAACCATAAATTCCCAATACCAGATTACTATTTATTAGTTCTAGCATGG	255	1	0
TRINITY_DN10599_c0_g1_i1	TAAGAAGTCAAAATGTGGCCAAGTCAATTCTTTAAGTATGTTTGATAAGTTTAAGCATATGGTCTCATGTACTTTTCCAAGGATTCCATGTTTGTTAGTTTGGTCAGACTTCTCCAAGTATTGAATGCTTGTTGCCTAGAATTATCATAGTGTCCCCACAATCTATTATCAGTATTGATCATTGCTGGTGGAAGCGATGTATAG	204	2	2
TRINITY_DN10593_c0_g1_i1	ATATTATTCTTGGTGGCTAAGAACCTGCAAAGGATGGGTATATACCAATTTGAGGCCAATACCTTGCCACATGTAAATGGAAGAGAGCAATGAATCATGGGAAGATCTCTAGAACTAGTAACATATTCTACTTAAATATAAGATTCCTTAGAACTACCACCTTATCGTATGATTTGAATGAACAAATATACAAAAAAATAGAGTCGTATTCATGCTATTGAAGTTTACAATATACATCGACTATGGTTTTTAAGTAACAATAAAG	265	0	3
TRINITY_DN10593_c1_g1_i1	GGGTGGAAGAATAGTTACGTAAGTATTTCTAGATATAAAATCTTATATTTAAGTAGAATATGGAAAATTAAATTAATAAAAATTGGTTATTTTCTTCATTCTTGCTATCTTTTTTATTTAAAAGTTAGTGAGGATGGTTCAAAATCCATTTCCAAGTCTGTGTTCTCAATTCAAAACAAAGTTATATTCAATTTTTCTAGTGTCAAAAGTAGGCCATAGACTAGCTGGAAAGAAAGCTCTTCTATCAAGAAATCTTGGCTATCAAAGGGGACTACTATAATGATTCCTCCATAAAATAATGTAAGACTACTAAAAGAAATTACCCAAAGCTTCATTCCATGAAATAGATGCACATTTTGGTTGGAAAAGAACTCCCAACTAAGATGTAAAGGGGTTCAA…	1243	3	62
TRINITY_DN10583_c0_g1_i1	GGGGACGGACAGCTCCTGCTCTAGATGCTCCTCCAAGGGCCAAGACCCTGAGCCTTAAATAGGCATAGGTGGCTGAGTAGCCCATGTTACAAAGTGCTTGAGCAGTTTGCGCTGCCCAAGAGTTTGGGCAATCCATGCTACCTAGAAATCGGGAAGCCCACACTAACAAAAGTCCTTTGCATACACATAGTAGAGACCATGACCTGCATGTAGTAGAGTCTACATTTAGGGGTGTGACAGTAGGCTTCTTGGTTGTTTTTGAAATTGTATGCAAAGCAACTCCAACGGTTTAGTAAAATTTTGTTCAAATATGCTTTTTGAACGTTCAAAACATGCCCCAATAAAATATGGTTTAAACCAAACAAAAGGATTTCTTAATTTATCTCAGCCTAACTGATC…	1122	26	17
TRINITY_DN10533_c0_g1_i1	GACGCTTTTCCGATCTCTCACAAAAAAAAAAAAAAAACCAAAAATGGTCAAGAAAAATAATTTATCTCCAAATGGTCTGACTTATACTGCACCATTCTGTATTTGCTTCTCCTTTTCTTGCTAACTGACTAATGATCTTCAAAACATAAGACTACAAGTTATCTGTCTTTAACCACTTTAAAACCAAGCTGTAGACATTATTCATGTAATCTAGTCTGTGGCCACCTGGATGTGATTGTTTAACCTACTTCACTGCCTTTCATCCTTTCATACCTAATAAATTGCATTCTAGCATCGGAGAGGCATGACTTGCAACTGACCAAAGACTATTAACACACCTTATCTGTCAGAAACTACTAAGATTATGGCCATGACTATAGATGATTAGGCATTTGAACA…	459	13	5
TRINITY_DN10545_c0_g1_i1	GTTGCAGGTCTATCATTGAAGTGCGGAATGGCTTCACATTTCTTGACTTGATTGTGATTCAGATAGAGGTTAAATTCCAATGCCTTTCCTTCCCTTTTAGTTTATTCTGTTTTATTTTGTTGATGGCAGTATATATATTGAATTTCAATGCTCGGATAGTGCAATATATTTCTAATTCATTCTCTTTGTATAGTCTCTCAATAAGAAGTATGGATGCAACGTTCCTCTTCTCTTAAT	237	5	5
TRINITY_DN10596_c0_g1_i1	CCAAATAGGTTGAGATAAAGGCTTGATGATGTTGATGATGATGATAATGTGCAAAATTATAATTTTTCTAGTGCTTTTCTGGACAAATTTTACTATCATTAGGAAGACAAGTAATTTCTCAAGAATATTCCAATAATCAATAATTGTGGCAAGAAAGACCATCAAAAATCAGGTATAATAAGGAATTATTACATTTTACTAGTTCCAATCACATTCCGAAAGTAAGCAAATAGCACCACATAGTATCTTTGATACTGTACATTGCAATTCATATATGATGCCTCCATGCATGCCCTCATTTAGCGTCAGTTTCCTGCATGCACGATATGAACAATACTCAAAACCCTTGGCTTCTTTCAGTGACAGCTGTGAAGGTACAGAAGTTTTAGCGAAAAGGAA…	461	1.88	6
TRINITY_DN10596_c0_g2_i1	GACGCTCTTCCGATCTCAGATATGACATGCGCACATTTTACTAGTTCCAATCACATTCCGAAAGTAAGCAAATAGCACCACATAGTATCTTTGATACTGTACATTGCAATTCATATATGATGCCTCCATGCATGCCCTCATTTAGCGTCAGTTTCCTGCATGCACGATATGAACAATACTCAAAACCCTTGGCTTCTTTCAGTGACAGCTGTGAAGGTACAGAAGTTTTAGCGAAAAGGAAACAAGACCACTAGTGCAGTGCAAAGATTCCATGCATCATGCAAGGATCCTTGAAAGAGGGAC	303	0.12	0
TRINITY_DN10598_c0_g1_i1	AGGATCTGCAAATGTCTCAAAGGCACATATTATAAGCCAAAGAAGAAAAAAGTCCATTTTGATCACATCTAGTAGGTGCAGTTAACTGAAGACTATTGTCCATGCTGAAAATTGAGTATTTGGAGAAATTGTTTTCCATGCTGTGAAGATGGTGTTTTTTTAGTTTACCTGTTTATTTGGCCAGTGACTTAATGTAGTTGCTTATCTTAACAAGAATGCTGTCTTTCATGAATAAATTAGTTACTT	246	2	1
TRINITY_DN10537_c0_g1_i1	GTGAAGTCATTGTGATGCATCTCCATTATCTTATAAATTTCACTAAGATTTCCCATCTTTTGTGCTCTTGAACTTTCTTCAAATGATGAGCATTTTGGTAAAGATGCTATTGGTGAATCAATATATGGAAATGATAAAGGTAATTGTGTAGTGCTCACATAAGGCTCTTGATCTTTTTCTTTAAATAACAGACTTAAGAATGCTTTATTCTT	212	1	1
TRINITY_DN10519_c0_g1_i1	ACAAACAGCTAACTGAATGCAAAGGAAGAAGAAGAAGAAGAAGAAGAAGAAGAAGAAGAAGAAGAAGAAAAAAAGCCTGGTGCATTCCCACCACATAACCCATCTCCATTCTTCATACAAAACCCCTGTATATTATGTGCAGGCCCCACCCAGAATCACTAATAGCTCATTGGATAGCTAGTTTTGCCTTCGCAGCCTAATGACAGATGAAACATCAGGAACTTCGTAACATCACTACCAAGTCAAAATCAAAGTTACACTTGGTTAGGACAGGTAACACTTGGGCCTCAACTCACTAACTTGATTGTTCACTCACACTTTAAGCAAACTAAAGTGAGATTAAATGATAGAAAACATATATTCATGCCTTCATTTAAGAAGGATTAACAGTGCTACATG…	1340	16	10
TRINITY_DN10588_c0_g1_i1	GTTACAATGTACTACATTTTTGTAAATCCACATGGACATTGAATTGTAAGTTTCTAACTCTGCACTGAAGGGAATGAATCGATACCAACTTAGTACTCTATGGTTTTAAGTGCAAATCTTGCCCATCTAGAGAAAAAATGGGAAGGGGGAGAGGAGACAACAACTTGTATAATCTTCATATCCATACAGCTATCGTGCCATATTCACCTTTTTCTTATTTTTGAATATGTGTCAGATTTACCCTTCCTCAATGGAAATCATTGCCTTCATGTATTTCTGTGTGTGTTACATGGACACTTTTGTGATGTCCTTATCTTAGCATGACACACATATTTGGACAATCATGTCAAACATCCAAGATATGCGCAATCCTATATCCCGTGCGCTATGTGCATGGTA…	1000	6	13
TRINITY_DN10529_c0_g1_i1	GTTACTTAACCCACAACGTACCACCTACGTACTATATATGACCCCCCAACGGCTTTGCTTCCTTCTGCTCCGTGTACTTCTGTCTTCCTTGCTTCCCAAGCGAAACCTTTAGTTTGTAGCGTGGAGGGAGGGACGAAAATAAGAGGTAGAAAGGCTAGTTGTAGTGCTAGTAGAAGAGAAGAGGACGGCGTGTGGTGTATGAGGAGAGGAGGGAGGAGAGGATGAGCTGCAACGGGTGCCGGGTGCTGCGCAAGGGGTGCAGCGAGACGTGCGTGCTGAGGCCGTGCCTGCAGTGGATCGAGGGCGCCGAGGCACAGGG	319	4	3
TRINITY_DN10576_c0_g1_i1	ACTACACTACCCCCAAATTAGGGCACGGGTGTTACAATTCTCCCCCGCTTACAAAAATTTCATTCTCGAAATTTACAAAGTCTACCCAAACAGGTGTGGCTACTAGCTCCTCATATCAGCATCAAGCTCCCAAGTAGCCACTTCCACAGTATGAATCCACCATAATACCTTCACCAAAGGGCTAGATCATGAATGAAACTTTTGCACCTCAAGTTCAGGATCTAAATGGGCTCCTCTACAATAAAATAAG	250	0	3
TRINITY_DN10564_c0_g1_i1	GGAAAAACAAGAAAAATTAGAAGAACACTTAAACAGCAGCCAACACCTATGCAAGTCAGATAGGAGCCTGCCTATACCTAGAGGCCACCTAAGCAACCAAAGTGAAGCCCCTCTAGGACAATGTTCACATACAACTACTTATCTAAACATTTAAGTTCATACACAACCACAAAACCATCATTTCTATCAGTCATAATAACAAACATTGGTCCTAAATTTTCCCCTATTCTCTTAATAAAAGGCCTAAAAAAGATGAAAATAAGTTCACCAAACAATTCACAGTTTCAAGCATTCCAAGAAATCACAAGAAATGCCAAAATTTGTAAGTGACATCCAAGTAAGAAAATTTTGAATTTGCACAAAAGATCTATCCTGCATTTCTTTGCACAAGGAGATCAA…	1261	23	19
TRINITY_DN10575_c0_g1_i1	TGCTCTTCCGATCTGCTTATCCTCTGAATAGTAATCAGACCTAGAAGCGTTGGGAAGAGAGAGTGAGGGGGGGAGAGAGAGAGTTGGAGATGTCGTCGCTGGGGACGTCGAAGGGGATCCTGGAGATTGCCAAGTTCGCGCTGTACGTGAGCGTGCCCGTCGCCCTCACCTATGCCGTCGTCACCGACTCCAAGACCCTCCACAAGCTCATGGGATTCGTAAGCCCCTCCCACCCTTGCTCCATTGTTTTTGCTGTTAATAGAGATGGAACGGATTTCCCGTAATTTTGATTTGTTATTAGGAAGAAAGTGTTGGTAGATTTGGGAGTCCTATTCTGAGTGGGATTGATAAGTAGATGGAATCCAGTCTAACCCAAAAGCTCAAGCTGTTAGG	393	9.18	6.71
TRINITY_DN10575_c0_g2_i1	TGCTCTTCCGATCTGCTTATCCTCTGAATAGTAATCAGACCTAGAAGCGTTGGGAAGAGAGAGTGAGGGGGGGAGAGAGAGAGTTGGAGATGTCGTCGCTGGGGACGTCGAAGGGGATCCTGGAGATTGCCAAGTTCGCGCTGTACGTGAGCGTGCCCGTCGCCCTCACCTATGCCGTCGTCACCGACTCCAAGACCCTCCACAAGCTCATGGGATTCCGGTCCTATGTGGTGTATCCTCCTGAGGGTCCCCGCCCTCCATCCCCAGAGGAGCTCCGTGAGATGGCTCGTGAGATGGCTCGCAAGCGTGATTGAACCAGAGGGTCAAACTGTGGAGACTAGACTAAACATCATATGCTATCAGTTCATTTGGACGTAGATTGACCATGGATGTAGATAA…	1092	186.82	279.29
TRINITY_DN10547_c0_g1_i1	CGGTCATCAAAATATTCATCAAAGATTGCCTCGGGATCTGGAGGAAGTGGTTCCTCAGAGAATATCCCAATGGCCAGGATATGTTCTTCATCAGAGGGGACTTCTTCATCCTGCTGATTGAAAGTAATACGTGGTGTAGAAGTTGCTTGATAATGTGAAAACCTGATGGAAGAAGATCCATCAATTAGTCTGGCAACTTGAACTTCAGTGGGTTGTTGGGGTCTGGTATGTGGTACTGGTCGGAGTACCCAATTTGTTCTTTGTAGGCTCTGAGTAGAATACTCAGGCCCTCCCAACGCTAGAATTCCTCTGCTAGCAAAATAATCAACAATTCTGTTAGCAGAATAAGCAAATCCAACATTTGAAGTGTTGGATAGTCTTCCGACCATGCCTCTGGTG…	1629	29	16
TRINITY_DN10579_c0_g1_i1	TGTGCTCTTCCGATCTCGAAGCTCGATCCGGCGACGGTCGATGGGCGTGCGTGCGGGCGACGGAGAAACCGAGCTGGAGAGGGAGGAGGCACTGTACATGAGGGGGAGAAAGATGCTCCGCGAATATGCTAGAAAGGGGTACTGGCAGATGCCAGTAAAATGCCTATAGGAGGGCAAAATGACCATTCTGCCCCTCCCCTCCACACACACAAAGG	215	4	0
TRINITY_DN10562_c0_g1_i1	TTTTGTTCCGAAAAAACATCCCTTCTTTTTTCTACCCTTTGAATAGACAAAGATATATGCAAATTTTTCTTCCCAAACTTTTACCTTTTGACACATGAATCTACAAACATGAGTAATTTTTCCATTTCACTTTTTTATTGTCAAATTTCTAACCGAATTAGAAAATCCACAACTCCAATCACACATCTATATTTGTTGTACTTACTCCTACATGTATGTGGAATGACTAACCATCCACTAATCATGCCATGCCTTCAATATTCCTGAAGTCTATTTCAACAAAACCCCTTTCGAGATCTTCCTCTTACTCTCTTGTCTTGTTTTAAGCACTCAATGTTAAATTTGCATCCTCTCAGAGGCCAAAACATATTTAAGTCATGAAATAATTTAGGGGAAATT…	805	13	0
TRINITY_DN10562_c0_g2_i1	TTTTGTTCCGAAAAAACATCCCTTCTTTTTTCTACCCTTTGAATAGACAAAGATATATGCAAATTTTTCTTCCCAAACTTTTACCTTTTGACACATGAATCTACAAACATGAGTAATTTTTCCATTTCACTTTTTTATTGTCAAATTTCTAACCGAATTAGAAAATCCACAACTCCAATCACACATCTATATTTGTTGTACTTACTCCTACATGTATGTGGAATGACTAACCATCCACTAATCATGCCATGCCTTCAATATTCCTGAAGTCTATTTCAACAAAACCCCTTTCGAGATCTTCCTCTTACTCTCTTGTCTTGTTTTAAGCACTCAATGTTAAATTTGCATCCTCTCAGAGGCCAAAACATATTTAAGTCATGAAATAATTTAGGGGAAATT…	807	0	11
TRINITY_DN10591_c0_g1_i1	CAATTTCCTCACAAAACGCCGGTTGCTCCCATGGTATCCTATGGTAAGAAGACAGCATCACCTCCCAATTATTACCGGCTTATTTCTTGTGGAACTTCTTGACCTTCTCAACCTCATCCCAGCTGCCCATAAAGATTCCTGACTTGTCGTGGATGTGTTCTGGCACAATCGACAGCATGCGCTCCATCTTCGAGTTGACGGCTTGTCCACCAGCATTCTCGAAGACCATGGCCATGGGCGCACATTCGTACAGAATCCTCAGCTTGCCCTTAGGAG	276	0	5
TRINITY_DN10570_c0_g1_i1	ATGACCTGCATAAGTTCCACAGGTATTGGATCAGTTATAACCAGAATGATAACCAAGAAGCTGTGTCCGAGAGGCAGTAGAAAAAACATGTAACAACTCGTTACTACAAAATGACCTGCATAAGTTCCACAGGGTATTGGATCAGTTATAACCATAATGATAACCAAGAAGCTGTGTCTGAGAGGCAGTAGAAAAAACATGTAACAACTCGTTACTACAAAATGACCTGCATAAGTTCCACAGGTATTGGATCAGTTATAACCAGAATGATAACCAAGAAGCTGTGTCCGAGAGGCAGTAGAAAAAACATGT	312	1	2
[truncated: 297,322+ more rows]

## Sheet: Sheet2_DE Genes
Title: Differentially expressed genes
Gene_Name	Control_RSEM.isoforms.results	Treatment_RSEM.isoforms.results	logFC	logCPM	PValue	FDR
TRINITY_DN112944_c0_g1_i1	16	11141	9.63003	8.26529	3.61161e-23	1.6462e-18
[truncated: 1,890 more rows]

## Sheet: Sheet3_KEGG _summary
Title: KEGG summary
[truncated: 1,324 more rows]
