# Supplementary material for: Integrative omics analysis in Pandanus odorifer (Forssk.) Kuntze reveals the role of Asparagine synthetase in salinity tolerance
Source: Sci Rep. 2019 Jan 30;9:932. doi: 10.1038/s41598-018-37039-y (PMC6353967; doi:10.1038/s41598-018-37039-y)
Supplement: Supplementary file 3 — Supplementary Table S2 [file 41598_2018_37039_MOESM3_ESM.xlsx]

## Sheet: Sheet1_Result for metabolomics
Table S2: Results for Metabolomics
Sr No	Proposed Mass	Most probable Compound	Annotation	Probability	Entropy	Ion annotation	C1	C2	C3	C4	C5	C6	T1	T2	T3	T4	T5	T6	avg_Control	avg_Treatment	FC T/C	ttest
1	83.9533	C02271	Dichloromethane; Methylene chloride; Methylene dichloride	1	0	84.96054#62.18505#[4][M]+#	4.694e+08	4.90008e+08	5.04384e+08	5.38105e+08	6.01507e+08	4.947e+08	175642011	4.01072e+08	3.67373e+08	1.31707e+08	3.74267e+08	2.86292e+07	516350625	2.46448e+08	0.477289	0.00664607
2	94.0427	C00146	Phenol; Benzenol; Hydroxybenzene; Phenic acid; Phenylic acid	0.686	0.657	95.04996#196.457#[12][M]+#[M+H-CO2]+ 138.034	3.35802e+06	3.43498e+06	3.48495e+06	4.05665e+06	5.27783e+06	3.20391e+06	2.03062e+06	4.86888e+06	4.04796e+06	1.15598e+06	4.11948e+06	181661	3.80272e+06	2.73409e+06	0.718984	0.205313
6	96.0219	C07090	Protoanemonin; 4-Methylenebut-2-en-4-olide; cis-4-Methylenebut-2-en-4-olide	0.675	0.91	97.0292#74.6748#[14][M]+#	4.97156e+07	4.39208e+07	4.3349e+07	4.42366e+07	4.33039e+07	4.13929e+07	1.68798e+07	1.68427e+07	1.57939e+07	1.17918e+07	1.61982e+07	5.11061e+06	4.43198e+07	1.37695e+07	0.310685	6.75e-06
8	104.063	C07083	Styrene; Phenylethylene	1	0	105.0706#771.917#[22][M]+#	3.52938e+06	3.58498e+06	3.99406e+06	3.39693e+06	5.06228e+06	3.95278e+06	1.80202e+06	3.01476e+06	2.27531e+06	1.42495e+06	2.92923e+06	1.03903e+06	3.92007e+06	2.08088e+06	0.530828	0.0019609
9	106.043	C00261	Benzaldehyde; Benzoic aldehyde	0.779	0.762	107.0499#692.3055#[24][M]+#[M+Na]+ 84.0624 [M+H-C4H8]+ 162.105	2.95011e+06	2.01176e+06	2.51951e+06	1.93384e+06	2.04663e+06	2.49576e+06	1.75121e+06	2.37478e+06	1.69232e+06	1.6146e+06	1.74586e+06	1.52863e+06	2.32627e+06	1.78457e+06	0.767136	0.0671441
11	106.043	C00261	Benzaldehyde; Benzoic aldehyde	0.8	0.722	107.0499#327.529#[25][M]+#	1.51599e+06	2.66648e+06	2.19618e+06	1.9873e+06	3.5253e+06	1.66024e+06	2.02948e+06	3.3618e+06	2.76734e+06	796500	2.98127e+06	1.19968e+06	2.25858e+06	2.18934e+06	0.969345	0.834552
13	220.027	C06586	2,3-Dihydroxy-4'-chlorobiphenyl	0.686	0.898	111.021#899.705#[28][M]2+#	1.78034e+08	1.48401e+08	2.11965e+08	2.61613e+08	2.54642e+08	2.49627e+08	3.06731e+08	3.05402e+08	2.85033e+08	2.31199e+08	2.94794e+08	2.96033e+08	2.1738e+08	2.86532e+08	1.31811	0.0530285
15	110.038	C00090	Catechol; 1,2-Benzenediol; o-Benzenediol; 1,2-Dihydroxybenzene; Brenzcatechin; Pyrocatechol	0.441	0.705	111.0448#257.863#[29][M]+#[M+H-CO]+ 138.036	3.67584e+06	3.76862e+06	3.82066e+06	4.52207e+06	5.54589e+06	3.6033e+06	2.37621e+06	5.14596e+06	4.40487e+06	1.3801e+06	4.38798e+06	1.12514e+06	4.15606e+06	3.13671e+06	0.754731	0.209592
21	110.038	C00090	Catechol; 1,2-Benzenediol; o-Benzenediol; 1,2-Dihydroxybenzene; Brenzcatechin; Pyrocatechol	0.412	0.7	111.0448#196.552#[30][M]+#[M+H-CO]+ 138.034	4.84764e+06	4.94636e+06	4.99046e+06	5.92154e+06	7.58392e+06	4.62679e+06	3.04053e+06	6.87588e+06	5.80071e+06	1.69023e+06	5.79872e+06	1.17697e+06	5.48612e+06	4.06384e+06	0.74075	0.204319
27	221.143	C10142	Dioscorine	0.511	1	111.5788#228.032#[32][M]2+#	5.91088e+06	5.20859e+06	5.25903e+06	5.92326e+06	8.99103e+06	4.8528e+06	53274.6	833561	1.42484e+06	23322.4	1.01377e+06	2962.77	6.02426e+06	558622	0.0927286	0.000271672
29	112.017	C01547	ADP-aldose	0.756	0.802	113.0241#191.27#[35][M]+#[M+Na]+ 90.0335	6.54757e+06	7.18634e+06	7.12809e+06	8.6798e+06	1.08631e+07	6.04239e+06	3.9684e+06	5.88632e+06	4.31231e+06	1.26582e+06	4.36919e+06	1.13794e+06	7.74122e+06	3.49e+06	0.450833	0.00755624
31	112.017	C01547	ADP-aldose	0.762	0.793	113.0241#104.256#[36][M]+#[M+H-CH2]+ 126.028	1.45868e+07	1.51726e+07	2.32854e+07	2.79507e+07	1.58751e+07	1.23432e+07	5.75901e+06	1.73857e+07	1.54474e+07	3.67325e+06	1.77604e+07	691069	1.82023e+07	1.01195e+07	0.555945	0.0995447
33	112.028	C00106	Uracil	1	0	113.0353#119.533#[37][M]+#[M+H-C5H8O4]+ 244.07	6.98105e+06	6.94616e+06	7.46342e+06	9.51961e+06	1.18665e+07	6.56809e+06	2.08367e+06	5.64755e+06	4.03899e+06	817857	4.23695e+06	149214	8.22413e+06	2.82904e+06	0.343992	0.00488022
34	113.085	C06593	epsilon-Caprolactam	1	0	114.092#305.316#[40][M]+#[M+H]+ 113.085	3.37534e+07	2.18326e+07	4.70104e+07	1.97038e+07	2.30733e+07	3.95362e+07	1.61159e+07	2.63242e+07	1.2922e+07	1.16005e+07	1.38575e+07	1.06598e+07	3.08183e+07	1.52467e+07	0.494728	0.0445203
35	114.032	C00596	2-Hydroxy-2,4-pentadienoate; cis-2-Hydroxypenta-2,4-dienoate; Oxopent-4-enoate; 2-Oxopent-4-enoate; 2-Hydroxypenta-2,4-dienoate	0.873	0.549	115.0397#257.859#[41][M]+#	5.12611e+06	5.217e+06	5.21392e+06	6.36473e+06	7.57896e+06	4.78858e+06	3.25025e+06	4.54589e+06	3.67812e+06	997959	3.9508e+06	358096	5.71488e+06	2.79685e+06	0.489398	0.011461
37	114.032	C00596	2-Hydroxy-2,4-pentadienoate; cis-2-Hydroxypenta-2,4-dienoate; Oxopent-4-enoate; 2-Oxopent-4-enoate; 2-Hydroxypenta-2,4-dienoate	0.869	0.56	115.0397#158.85#[42][M]+#	1.93063e+07	2.04241e+07	2.07393e+07	2.46696e+07	2.85344e+07	2.07849e+07	8.93473e+06	2.16051e+07	1.67526e+07	4.26541e+06	1.66311e+07	972265	2.24098e+07	1.15269e+07	0.514368	0.0262255
39	114.032	C00596	2-Hydroxy-2,4-pentadienoate; cis-2-Hydroxypenta-2,4-dienoate; Oxopent-4-enoate; 2-Oxopent-4-enoate; 2-Hydroxypenta-2,4-dienoate	0.86	0.586	115.0397#208.2035#[43][M]+#[M+H-C6H10O5]+ 276.085	9.77482e+06	2.15036e+06	9.25281e+06	8.54211e+06	1.0789e+07	6.80258e+06	3.18054e+06	8.24807e+06	4.5543e+06	2.46932e+06	9.22033e+06	1.15945e+06	7.88528e+06	4.80533e+06	0.609406	0.179618
41	114.032	C00596	2-Hydroxy-2,4-pentadienoate; cis-2-Hydroxypenta-2,4-dienoate; Oxopent-4-enoate; 2-Oxopent-4-enoate; 2-Hydroxypenta-2,4-dienoate	0.869	0.56	115.0397#233.795#[44][M]+#	4.07668e+06	7.14794e+06	4.13406e+06	4.77483e+06	6.30924e+06	3.68986e+06	2.41481e+06	3.75834e+06	3.38828e+06	773005	3.16393e+06	372089	5.0221e+06	2.31174e+06	0.460314	0.00301811
43	114.069	C03228	3-Hydroxycyclohexanone	0.386	0.982	115.076#278.559#[45][M]+#	1.81934e+06	3.484e+06	1.7792e+06	2.60874e+06	3.75611e+06	2.83713e+06	1.60121e+06	2.45393e+06	2.45745e+06	1.03257e+07	2.53643e+06	1.07765e+07	2.71409e+06	5.02519e+06	1.85152	0.247634
46	117.058	C00463	Indole; 2,3-Benzopyrrole	0.686	0.757	118.0658#869.48#[46][M]+#[M+H-CH4]+ 133.09	2.79664e+07	1.61599e+07	2.20208e+07	1.69565e+07	1.69393e+07	2.1715e+07	8.55558e+06	2.33492e+07	1.26929e+07	7.56401e+06	1.16385e+07	5.98264e+06	2.0293e+07	1.16305e+07	0.573127	0.0705992
49	117.059	C00463	Indole; 2,3-Benzopyrrole	0.699	0.736	118.0658#307.018#[47][M]+#[M+H]+ 117.059	5.69915e+06	2.79806e+06	3.0061e+06	3.25966e+06	6.19564e+06	3.52508e+06	5.19712e+06	1.85475e+07	1.59715e+07	3.78815e+06	1.63098e+07	5.22222e+06	4.08061e+06	1.08394e+07	2.65631	0.0654116
52	118.043	C14512	Benzofuran	1	0	119.0498#358.807#[48][M]+#[M+H]+ 118.044	9.76282e+06	1.24159e+07	1.08946e+07	1.26575e+07	1.6203e+07	1.01817e+07	4.12519e+06	1.66569e+07	1.22132e+07	4.46654e+06	1.42604e+07	1.20559e+06	1.20193e+07	8.82129e+06	0.73393	0.200979
53	118.043	C14512	Benzofuran	1	0	119.0498#135.1125#[49][M]+#[M+K]+ 80.0846	1.61997e+06	1.80858e+06	1.7038e+06	2.10829e+06	2.63425e+06	1.53914e+06	5.2709e+06	2.07844e+07	1.77158e+07	2.95017e+06	1.75649e+07	658439	1.90234e+06	1.08241e+07	5.68989	0.0533025
54	118.079	C14395	alpha-Methylstyrene; 1-Methyl-1-phenylethylene; 2-Phenylpropene	1	0	119.0862#361.223#[50][M]+#[M+H-C6H10O5]+ 280.137	1.31874e+07	1.27127e+07	1.29856e+07	1.6588e+07	2.0796e+07	1.253e+07	4.99448e+06	1.04099e+07	8.49073e+06	1.84199e+06	8.98478e+06	2.02811e+06	1.48e+07	6.125e+06	0.413852	0.00602988
55	121.075	C07182	Tromethamine; 2-Amino-2-(hydroxymethyl)-1,3-propanediol; Trometamol	0.509	1	122.0818#112.8345#[53][M]+#[M+H-C5H8O4]+ 253.127	1.67104e+08	1.50696e+08	6.71895e+07	8.10988e+07	6.90284e+07	6.33532e+07	5.71299e+07	7.28592e+07	7.95454e+07	4.63423e+07	6.74762e+07	4.09158e+07	9.97449e+07	6.07115e+07	0.608667	0.0956564
57	121.09	C05332	Phenethylamine; 2-Phenylethylamine; beta-Phenylethylamine; Phenylethylamine	0.32	0.914	122.0971#280.978#[54][M]+#[M+K]+ 83.13	1.42217e+06	1.52027e+06	1.43825e+06	1.66934e+06	1.93658e+06	1.29608e+06	1.1405e+06	1.40624e+06	2.04042e+06	2.97623e+07	1.30887e+06	3.0359e+07	1.54712e+06	1.10029e+07	7.11187	0.178858
64	243.081	C15045	4-Chloro-[2-(4-Pyridinyl)-1-butenyl]phenol; 4-[1-[(4-Chlorophenyl)methylene]propyl]pyridine	1	0	122.5477#897.9675#[55][M]2+#	2.37087e+07	2.17277e+07	2.33465e+07	2.63368e+07	2.2247e+07	2.22128e+07	2.39537e+07	2.19017e+07	2.0389e+07	1.95983e+07	2.15935e+07	2.01049e+07	2.32633e+07	2.12569e+07	0.913753	0.122192
65	122.037	C00180	Benzoate; Benzoic acid; Benzenecarboxylic acid; Phenylformic acid; Dracylic acid	0.616	0.659	123.0447#135.0625#[59][M]+#	3.43412e+06	4.00118e+06	3.60279e+06	4.21958e+06	5.1779e+06	3.67534e+06	8.07115e+06	2.77402e+07	2.35618e+07	5.00371e+06	2.36442e+07	2.93589e+06	4.01848e+06	1.51595e+07	3.77244	0.0524045
71	126.032	C02814	Benzene-1,2,4-triol; Hydroxyhydroquinone; 1,2,4-Benzenetriol; 1,2,4-Trihydroxybenzene; Hydroxyquinol	0.336	0.851	127.0396#74.6748#[62][M]+#[M+H]+ 126.033	6.09313e+07	5.29567e+07	5.24296e+07	5.52084e+07	5.41232e+07	5.06957e+07	2.19323e+07	2.05107e+07	2.02434e+07	1.49497e+07	1.99753e+07	7.04887e+06	5.43908e+07	1.74434e+07	0.320704	7.03e-06
78	126.032	C02814	Benzene-1,2,4-triol; Hydroxyhydroquinone; 1,2,4-Benzenetriol; 1,2,4-Trihydroxybenzene; Hydroxyquinol	0.328	0.851	127.0396#233.855#[63][M]+#	5.05332e+06	5.37522e+06	5.42961e+06	6.47227e+06	8.46015e+06	5.0712e+06	1.98795e+06	5.06091e+06	4.41064e+06	1.07397e+06	4.41756e+06	664618	5.97696e+06	2.93594e+06	0.49121	0.0135817
85	126.032	C02814	Benzene-1,2,4-triol; Hydroxyhydroquinone; 1,2,4-Benzenetriol; 1,2,4-Trihydroxybenzene; Hydroxyquinol	0.332	0.844	127.0396#208.118#[64][M]+#	7.94673e+06	5.26777e+06	8.88342e+06	1.04871e+07	1.31865e+07	8.28725e+06	3.55793e+06	7.84263e+06	7.5056e+06	1.73548e+06	7.91209e+06	1.70834e+06	9.00979e+06	5.04368e+06	0.5598	0.0607
92	128.048	C06719	Dihydrophloroglucinol	0.372	0.966	129.0552#196.576#[68][M]+#	4.83701e+06	4.79617e+06	4.99271e+06	6.08633e+06	7.67386e+06	4.45794e+06	2.73905e+06	7.02561e+06	5.90684e+06	1.42659e+06	5.91991e+06	840142	5.474e+06	3.97636e+06	0.726407	0.222103
96	129.043	C01879	Pidolic acid; 5-Oxoproline; Pyroglutamic acid; 5-Pyrrolidone-2-carboxylic acid; Pyroglutamate; 5-Oxo-L-proline; L-Pyroglutamic acid; L-5-Pyrrolidone-2-carboxylic acid	0.55	0.808	130.0504#71.74575#[69][M]+#	54420625	4.64965e+07	4.7965e+07	4.52293e+07	4.02892e+07	4.80526e+07	2.7087e+07	1.47498e+07	1.52772e+07	1.7278e+07	1.53734e+07	6.15469e+06	4.70756e+07	1.59867e+07	0.339596	5.54e-05
101	129.043	C01879	Pidolic acid; 5-Oxoproline; Pyroglutamic acid; 5-Pyrrolidone-2-carboxylic acid; Pyroglutamate; 5-Oxo-L-proline; L-Pyroglutamic acid; L-5-Pyrrolidone-2-carboxylic acid	0.518	0.838	130.0504#113.3365#[70][M]+#	1.15652e+07	1.43182e+07	1.30547e+07	1.55993e+07	2.00605e+07	1.19015e+07	1.22902e+07	3.48047e+07	2.98369e+07	5.54314e+06	3.01228e+07	939132	1.44166e+07	1.89228e+07	1.31257	0.448721
106	129.96	C14860	2,2-Dichloro-1,1-ethanediol	1	0	130.967#2.536665#[71][M]+#[M+K]+ 92.0055	4.04431e+07	3.10603e+07	3.74763e+07	3.66567e+07	5.42181e+07	5.60899e+07	6.18378e+07	3.65162e+07	4.11114e+07	4.7731e+07	5.02925e+07	3.80861e+07	4.26574e+07	4.59292e+07	1.0767	0.576027
107	129.96	C14860	2,2-Dichloro-1,1-ethanediol	1	0	130.967#49.6591#[72][M]+#[M+K]+ 92.0054	6.88914e+07	7.25448e+07	8.03101e+07	7.79418e+07	8.37989e+07	8.00977e+07	8.325e+07	8.63378e+07	8.23844e+07	8.27589e+07	8.28295e+07	8.65926e+07	7.72641e+07	8.40255e+07	1.08751	0.0444808
108	260.132	C14501	N,N'-Diphenyl-p-phenylenediamine; DPPD	0.994	0.057	131.0735#869.491#[73][M]2+#	1.11199e+07	5.00809e+06	7.74521e+06	5.59629e+06	5.97287e+06	8.66951e+06	1.12611e+06	9.43313e+06	2.5271e+06	2.00278e+06	2.93741e+06	1.75817e+06	7.35197e+06	3.29745e+06	0.448512	0.0962715
110	132.054	C00152	L-Asparagine; 2-Aminosuccinamic acid	0.492	0.756	133.0614#70.527#[75][M]+#[M+H-CH2]+ 146.07	1.07624e+06	883434	1.09742e+06	479755	622381	906818	5.69608e+07	1.46772e+07	1.50978e+07	3.13969e+07	1.51594e+07	1.11985e+07	844342	2.40818e+07	28.5213	0.0229349
116	132.094	C14114	Tetralin; 1,2,3,4-Tetrahydronaphthalene	0.672	0.913	133.1017#457.033#[76][M]+#[M+K]+ 94.1444 [M+Na]+ 110.116	4.45641e+07	4.5891e+07	4.70265e+07	5.71026e+07	7.36237e+07	4.34694e+07	1.19273e+07	3.25455e+07	2.70174e+07	5.4405e+06	2.68917e+07	2.09854e+06	5.19462e+07	1.76535e+07	0.339842	0.00264306
118	132.094	C14114	Tetralin; 1,2,3,4-Tetrahydronaphthalene	0.663	0.922	133.1017#441.294#[77][M]+#[M+H-CH2]+ 146.11	4.39186e+07	4.27219e+07	4.76209e+07	5.80449e+07	7.36845e+07	4.01577e+07	1.51484e+07	4.87501e+07	3.7034e+07	6.87166e+06	4.04098e+07	2.46077e+06	5.10248e+07	2.51124e+07	0.492162	0.0268156
120	132.094	C14114	Tetralin; 1,2,3,4-Tetrahydronaphthalene	0.676	0.909	133.1017#502.9085#[78][M]+#[M+Na]+ 110.114	4.4124e+07	3.2902e+07	4.72565e+07	5.55254e+07	7.13116e+07	4.39575e+07	2.04301e+07	4.76747e+07	2.93022e+07	8.87702e+06	2.97664e+07	3.17905e+06	4.91795e+07	2.32049e+07	0.471842	0.0389001
122	132.094	C14114	Tetralin; 1,2,3,4-Tetrahydronaphthalene	0.663	0.922	133.1018#530.3755#[79][M]+#[M+H-CH2]+ 146.11	5.84874e+06	5.86259e+06	6.11347e+06	7.11581e+06	8.81918e+06	5.51021e+06	2.76251e+06	6.04776e+06	5.26288e+06	1.69974e+06	5.18044e+06	3.60427e+06	6.545e+06	4.09293e+06	0.625353	0.0310649
124	133.09	C07155	Tranylcypromine	1	0	134.097#660.486#[80][M]+#[M+H-CH3]+ 148.123	7.37452e+06	4.76655e+06	3.93652e+06	2.78733e+06	3.12106e+06	3.02407e+06	630690	4.19856e+06	1.45833e+06	243902	1.54161e+06	64971.3	4.16834e+06	1.35634e+06	0.325391	0.0222608
125	133.09	C07155	Tranylcypromine	1	0	134.097#869.487#[81][M]+#[M+H]+ 133.09	2.66651e+07	1.19398e+07	1.96278e+07	1.52091e+07	1.40871e+07	2.16817e+07	3.0888e+06	2.21978e+07	6.42841e+06	1.04503e+06	7.10896e+06	336306	1.82018e+07	6.70088e+06	0.368144	0.0693045
126	134.073	C01710	Indan-1-ol	0.373	0.958	135.0808#503.294#[82][M]+#[M+H-CH2]+ 148.09	3.6571e+06	3.55309e+06	4.06284e+06	4.7019e+06	5.70934e+06	3.36384e+06	1.56048e+06	3.47629e+06	3.21125e+06	988928	3.49978e+06	2.45471e+06	4.17468e+06	2.5319e+06	0.60649	0.0268791
130	134.11	C18150	n-Butylbenzene	0.208	1	135.1174#361.1275#[83][M]+#[M+H-CH2]+ 148.127	1.44086e+07	1.4554e+07	1.4459e+07	1.71207e+07	2.60389e+07	1.80559e+07	6.38531e+06	1.48959e+07	9.48091e+06	4.59909e+06	1.30075e+07	3.68747e+06	1.74395e+07	8.67604e+06	0.497492	0.0129353
135	135.055	C00147	Adenine; 6-Aminopurine	1	0	136.0623#140.2075#[84][M]+#[M+H+NH3]+ 118.022	1.14431e+07	1.27193e+07	1.21384e+07	1.43961e+07	1.77272e+07	1.1397e+07	3.54881e+06	1.55819e+07	8.86871e+06	1.9133e+06	9.6371e+06	371893	1.33035e+07	6.65363e+06	0.50014	0.034137
136	135.069	C02505	2-Phenylacetamide; alpha-Phenylacetamide	0.167	0.926	136.0763#135.0425#[85][M]+#[M+K+NH3]+ 80.0846 [M+K]+ 97.109	4.82017e+06	5.24994e+06	5.23638e+06	6.245e+06	7.87765e+06	4.76087e+06	1.60165e+07	6.24564e+07	5.26066e+07	8.77307e+06	5.33139e+07	2.03512e+06	5.69833e+06	3.25336e+07	5.70932	0.0531116
161	136.053	C03765	4-Hydroxyphenylacetaldehyde; 2-(4-Hydroxyphenyl)acetaldehyde	0.162	0.919	137.0602#502.069#[86][M]+#[M+Na]+ 114.068	3.68168e+06	3.65062e+06	3.93035e+06	4.42524e+06	5.11679e+06	3.87806e+06	2.33202e+06	4.83469e+06	4.38593e+06	1.49338e+06	4.81932e+06	9.57142e+06	4.11379e+06	4.57279e+06	1.11158	0.718009
178	136.053	C03765	4-Hydroxyphenylacetaldehyde; 2-(4-Hydroxyphenyl)acetaldehyde	0.181	0.91	137.0602#335.582#[87][M]+#	3.57254e+06	3.57841e+06	3.47861e+06	4.55386e+06	5.01318e+06	3.26693e+06	9.87094e+06	4.02471e+06	3.34965e+06	1.62026e+06	3.58837e+06	1.02259e+07	3.91059e+06	5.44664e+06	1.39279	0.4028
195	136.053	C03765	4-Hydroxyphenylacetaldehyde; 2-(4-Hydroxyphenyl)acetaldehyde	0.174	0.908	137.0602#244.44#[88][M]+#	2.46122e+06	2.48621e+06	2.46609e+06	2.78612e+06	3.2768e+06	4.68562e+06	1.20128e+07	2.40939e+06	4.87671e+06	1.14209e+07	2.85484e+06	1.20042e+07	3.02701e+06	7.59648e+06	2.50956	0.0543609
212	137.048	C00108	Anthranilate; Anthranilic acid; o-Aminobenzoic acid; Vitamin L1; 2-Aminobenzoate	0.706	0.554	138.0555#75.2614#[89][M]+#[M+H]+ 137.05	2.4988e+08	264818512	2.42765e+08	261268408	2.75278e+08	2.54435e+08	1.92963e+08	2.41799e+08	2.43728e+08	1.06519e+08	2.42751e+08	3.19977e+07	2.58074e+08	1.76626e+08	0.684402	0.0719865
218	138.032	C00156	4-Hydroxybenzoate; Hydroxybenzoic acid; 4-Hydroxybenzoic acid; Hydroxybenzenecarboxylic acid	0.38	0.759	139.0395#258.0015#[93][M]+#[M+H]+ 138.036	3.09474e+06	3.17627e+06	3.20991e+06	3.92568e+06	5.35425e+06	2.97705e+06	1.78913e+06	4.91338e+06	4.13543e+06	1.20829e+06	3.73088e+06	442904	3.62298e+06	2.70334e+06	0.746163	0.275603
224	138.032	C00805	Salicylate; o-Hydroxybenzoic acid; Salicylic acid	0.394	0.745	139.0395#196.564#[94][M]+#[M+H]+ 138.034	4.42254e+06	4.34197e+06	4.40678e+06	5.50896e+06	7.21509e+06	4.072e+06	2.55725e+06	6.55206e+06	5.42584e+06	1.29583e+06	5.34669e+06	562866	4.99455e+06	3.62342e+06	0.725474	0.239635
230	138.032	C00156	4-Hydroxybenzoate; Hydroxybenzoic acid; 4-Hydroxybenzoic acid; Hydroxybenzenecarboxylic acid	0.38	0.768	139.0395#302.1175#[95][M]+#	3.49e+06	3.58764e+06	3.68273e+06	2.74315e+06	3.57663e+06	3.36054e+06	1.50118e+06	3.58178e+06	3.86089e+06	1.26168e+06	3.76172e+06	318515	3.40678e+06	2.38096e+06	0.698888	0.122467
236	138.043	C00785	Urocanate; Urocanic acid	0.512	1	139.0508#97.3083#[96][M]+#[M+H-C6H10O4]+ 284.099	2.5007e+06	4.27199e+06	1.82344e+06	1.92648e+06	2.27439e+06	2.17129e+06	2.73744e+06	3.12002e+06	2.74534e+06	1.1201e+06	2.731e+06	273778	2.49472e+06	2.12128e+06	0.850309	0.436531
238	139.027	C01020	6-Hydroxynicotinate; 6-Hydroxynicotinic acid	0.487	0.793	140.0348#104.369#[97][M]+#[M+H-COCH2]+ 181.037	9.94033e+06	1.06623e+07	1.23031e+07	1.44306e+07	1.03091e+07	8.20781e+06	3.49156e+06	1.12918e+07	1.01828e+07	1.95594e+06	9.84978e+06	310059	1.09756e+07	6.18031e+06	0.563098	0.0669422
242	139.1	C00783	Tropinone; 3-Tropanone	0.428	0.927	140.1075#149.897#[98][M]+#	1.1615e+07	1.23205e+07	1.27873e+07	1.3197e+07	1.90454e+07	1.02936e+07	2.93022e+06	1.15899e+07	8.07207e+06	1.42208e+06	8.21555e+06	901702	1.32098e+07	5.52191e+06	0.418017	0.00642272
245	141.116	C12440	Trachelanthamidine	0.266	0.919	142.1232#184.043#[101][M]+#	2.00022e+07	2.18142e+07	2.2626e+07	2.73996e+07	3.45148e+07	2.14683e+07	9.71257e+06	3.02517e+07	2.60514e+07	5.23054e+06	2.67768e+07	1.33745e+06	2.46375e+07	1.65601e+07	0.672149	0.168036
253	141.116	C12440	Trachelanthamidine	0.246	0.921	142.1232#201.434#[102][M]+#	8.04446e+06	8.77851e+06	9.01418e+06	1.10599e+07	1.51752e+07	8.41354e+06	3.79021e+06	1.42172e+07	1.16751e+07	2.02665e+06	1.20271e+07	919953	1.0081e+07	7.44271e+06	0.738294	0.305917
261	141.116	C12440	Trachelanthamidine	0.253	0.924	142.1232#79.5476#[103][M]+#[M+H-CO]+ 169.106	3.0958e+08	3.29395e+08	3.13075e+08	3.62161e+08	4.1666e+08	2.99707e+08	8.67741e+07	2.1057e+08	2.15272e+08	7.13782e+07	2.00292e+08	1.54817e+07	338429583	1.33295e+08	0.393863	0.00161068
269	142.027	C00682	2-Hydroxymuconate semialdehyde; 2-Hydroxymuconic semialdehyde; 2-Hydroxymuconate-6-semialdehyde	0.418	0.814	143.0345#159.1055#[104][M]+#	1.30524e+07	1.35544e+07	1.44762e+07	1.62031e+07	2.04024e+07	1.25969e+07	3.24947e+06	9.0536e+06	7.68697e+06	1.89996e+06	7.43727e+06	493272	1.50476e+07	4.97009e+06	0.330292	0.00129383
278	143.059	C17357	2-Hydroxymethylclavam	1	0	144.066#79.45225#[106][M]+#[M+H+HCOOH]+ 97.0499	6.5977e+07	6.52184e+07	5.78538e+07	6.50587e+07	7.29718e+07	5.4128e+07	3.15159e+08	537249628	5.44083e+08	1.92896e+08	4.95675e+08	4.57944e+07	6.35346e+07	3.55143e+08	5.58976	0.0169672
279	143.095	C04114	(E)-4-(Trimethylammonio)but-2-enoate; Crotono-betaine; Crotonobetaine	0.634	0.947	144.1024#78.4361#[107][M]+#	1.07732e+07	1.22121e+07	1.20968e+07	1.39085e+07	1.63262e+07	1.14061e+07	2.50196e+07	1.01794e+07	1.04326e+07	6.35664e+06	9.10829e+06	2.04498e+06	1.27872e+07	1.05236e+07	0.822981	0.550653
281	143.132	C10152	(-)-Hygroline	0.511	1	144.1389#645.096#[108][M]+#	1.22623e+07	2.34183e+07	2.03924e+07	2.1546e+07	2.9324e+07	1.90465e+07	4.65247e+06	1.19714e+07	1.06643e+07	1.76976e+06	1.1934e+07	604935	2.09982e+07	6.93282e+06	0.330162	0.00108131
283	144.043	C00923	Ferricytochrome	0.257	0.919	145.0501#200.684#[109][M]+#	1.02068e+08	1.07267e+08	1.10566e+08	1.30513e+08	1.62464e+08	9.97489e+07	4.02547e+07	1.35778e+08	1.19228e+08	2.3716e+07	1.20604e+08	5.10653e+06	1.18771e+08	7.41145e+07	0.624012	0.101086
290	144.043	C00923	Ferricytochrome	0.262	0.927	145.05#74.58585#[110][M]+#[M+Na]+ 122.061	3.32779e+07	2.82733e+07	2.83005e+07	2.83985e+07	2.73115e+07	2.77015e+07	1.21505e+07	1.44529e+07	1.42111e+07	8.56366e+06	1.32579e+07	4.84897e+06	2.88772e+07	1.12475e+07	0.389494	0.00013382
297	145.053	C06324	Isocarbostyril; 1(2H)-Isoquinolinone; Isoquinolin-1(2H)-one	0.256	0.968	146.0606#307.191#[111][M]+#[M+H-COCH2]+ 187.064	2.12437e+06	2.26709e+06	2.26292e+06	2.84547e+06	3.31826e+06	2.09058e+06	7.01284e+06	3.39682e+07	2.90283e+07	4.39287e+06	2.90457e+07	932824	2.48478e+06	1.73968e+07	7.00134	0.055217
303	145.086	C01035	4-Guanidinobutanoate; 4-Guanidinobutyric acid	0.79	0.741	146.093#97.0824#[112][M]+#[M+2Na-H]+ 101.122	1.52392e+07	1.63282e+07	1.11252e+07	1.11837e+07	1.37841e+07	9.2587e+06	6.44394e+06	2.25489e+07	1.28578e+07	3.57628e+06	1.09922e+07	558084	1.28198e+07	9.49619e+06	0.740743	0.248246
305	146.022	C00026	2-Oxoglutarate; Oxoglutaric acid; 2-Ketoglutaric acid; alpha-Ketoglutaric acid	0.91	0.233	147.0293#112.5605#[114][M]+#[M+H-HCOOH]+ 192.026	6.5164e+06	6.65206e+06	6.70489e+06	8.02608e+06	1.02367e+07	6.25428e+06	8.09548e+06	2.36348e+07	2.0878e+07	3.8685e+06	2.08389e+07	508597	7.3984e+06	1.29707e+07	1.75318	0.217454
312	146.037	C05851	Coumarin; Coumarine; Cumarin; 2H-1-Benzopyran-2-one; 1,2-Benzopyrone; 2-Propenoic acid, 3-(2-hydroxyphenyl)-, delta-lactone; 5,6-Benzo-2-pyrone; Benzo-alpha-pyrone; cis-o-Coumarinic acid lactone; Coumarinic anhydride; o-Hydroxycinnamic acid lactone; Rattex; Tonka bean camphor	1	0	147.0446#240.541#[115][M]+#[M+Na]+ 124.051	4.36122e+06	4.54715e+06	4.66415e+06	5.65689e+06	7.49424e+06	4.46401e+06	2.02329e+06	6.10345e+06	5.09636e+06	1.13161e+06	5.20653e+06	457339	5.19794e+06	3.33643e+06	0.641875	0.117096
313	146.037	C05851	Coumarin; Coumarine; Cumarin; 2H-1-Benzopyran-2-one; 1,2-Benzopyrone; 2-Propenoic acid, 3-(2-hydroxyphenyl)-, delta-lactone; 5,6-Benzo-2-pyrone; Benzo-alpha-pyrone; cis-o-Coumarinic acid lactone; Coumarinic anhydride; o-Hydroxycinnamic acid lactone; Rattex; Tonka bean camphor	1	0	147.0446#358.789#[116][M]+#	9.65569e+07	1.01852e+08	8.91238e+07	1.04914e+08	1.31935e+08	9.63519e+07	6.61369e+07	1.19571e+08	1.01271e+08	3.51907e+07	1.19155e+08	4.24586e+06	1.03456e+08	7.42616e+07	0.717811	0.166846
314	146.037	C05851	Coumarin; Coumarine; Cumarin; 2H-1-Benzopyran-2-one; 1,2-Benzopyrone; 2-Propenoic acid, 3-(2-hydroxyphenyl)-, delta-lactone; 5,6-Benzo-2-pyrone; Benzo-alpha-pyrone; cis-o-Coumarinic acid lactone; Coumarinic anhydride; o-Hydroxycinnamic acid lactone; Rattex; Tonka bean camphor	1	0	147.0446#134.961#[117][M]+#	1.46736e+06	1.61933e+06	1.82096e+06	1.88502e+06	2.30418e+06	1.46824e+06	4.17761e+06	1.53993e+07	1.32398e+07	2.39154e+06	1.32202e+07	769584	1.76085e+06	8.19968e+06	4.65667	0.0543963
315	146.058	C06006	(S)-2-Aceto-2-hydroxybutanoate; (S)-2-Hydroxy-2-ethyl-3-oxobutanoate	0.184	0.942	147.0658#257.9915#[118][M]+#[M+H]+ 146.06	2.29038e+06	2.43695e+06	2.44842e+06	3.01216e+06	3.94246e+06	2.1937e+06	1.33023e+06	3.61537e+06	2.99276e+06	536670	3.0024e+06	133530	2.72068e+06	1.93516e+06	0.711279	0.234982
325	146.058	C06006	(S)-2-Aceto-2-hydroxybutanoate; (S)-2-Hydroxy-2-ethyl-3-oxobutanoate	0.186	0.946	147.0657#196.358#[119][M]+#[M+K]+ 108.103 [M+Na]+ 124.077	3.16068e+06	3.08008e+06	3.24545e+06	3.87757e+06	5.20706e+06	3.01135e+06	1.83123e+06	4.91737e+06	4.20097e+06	685839	4.09484e+06	84759.9	3.59703e+06	2.63583e+06	0.73278	0.297413
335	146.07	C00064	L-Glutamine; L-2-Aminoglutaramic acid	0.842	0.402	147.077#71.49205#[120][M]+#[M+H]+ 146.07	5.20838e+07	4.2322e+07	4.48307e+07	41247878	3.37175e+07	4.32462e+07	3.19426e+07	1.44064e+07	1.53819e+07	1.8821e+07	1.54683e+07	6.5513e+06	4.2908e+07	1.70952e+07	0.398416	0.000256522
340	147.041	C14592	N-Methyl-N'-nitro-N-nitrosoguanidine; 1-Methyl-3-nitro-1-nitrosoguanidine; Methylnitronitrosoguanidine; MNNG	1	0	148.0479#525.9415#[121][M]+#[M+H]+ 147.041	6.25486e+06	6.4417e+06	6.47866e+06	7.86406e+06	1.00836e+07	6.0681e+06	1.51794e+06	7.54488e+06	6.56348e+06	1.11197e+06	6.34807e+06	276225	7.1985e+06	3.89376e+06	0.540913	0.052592
341	147.054	C00025	L-Glutamate; L-Glutamic acid; L-Glutaminic acid; Glutamate	0.7	0.487	148.0609#72.4741#[122][M]+#[M+H+HCOOH]+ 101.051	8.37679e+07	7.30269e+07	7.57684e+07	7.4834e+07	7.14468e+07	7.4015e+07	2.40783e+07	2.08854e+07	2.10838e+07	1.78443e+07	2.00826e+07	6.57622e+06	7.54765e+07	1.84251e+07	0.244117	2.6e-06
352	148.053	C00423	trans-Cinnamate; trans-Cinnamic acid; (E)-Cinnamate; (2E)-3-Phenylprop-2-enoate	0.399	0.838	149.0603#820.648#[125][M]+#[M+H-H20]+ 166.064	1.0485e+07	8.90038e+06	7.713e+06	6.93035e+06	6.43409e+06	6.21946e+06	5.87084e+06	6.89171e+06	5.97426e+06	5.49124e+06	4.6125e+06	5.99711e+06	7.78038e+06	5.80628e+06	0.746272	0.0202821
359	148.089	C06577	4-Isopropylbenzaldehyde; p-Cumic aldehyde; Cuminaldehyde	0.326	0.972	149.0966#361.1275#[126][M]+#[M+H-C5H8O4]+ 280.137	2.69902e+07	2.32739e+07	2.38531e+07	3.42865e+07	4.45128e+07	2.6199e+07	6.5388e+06	2.04364e+07	1.33082e+07	2.6979e+06	1.69008e+07	1.01342e+06	2.98526e+07	1.01493e+07	0.339979	0.00705004
364	148.089	C06577	4-Isopropylbenzaldehyde; p-Cumic aldehyde; Cuminaldehyde	0.342	0.965	149.0966#461.084#[127][M]+#	3.19859e+06	2.90006e+06	2.84335e+06	4.22191e+06	4.08672e+06	2.32273e+06	2.40801e+06	3.72037e+06	3.12532e+06	1.14576e+06	3.3782e+06	825748	3.26223e+06	2.4339e+06	0.746086	0.200333
369	148.126	C16993	Ectocarpen	1	0	149.133#441.294#[128][M]+#[M+H-COCH2]+ 190.136	3.99234e+06	4.14228e+06	4.66253e+06	5.19196e+06	6.55682e+06	3.93906e+06	1.57963e+06	4.84275e+06	3.58704e+06	1.15555e+06	4.24197e+06	624350	4.7475e+06	2.67188e+06	0.562798	0.0297284
370	149.052	C00073	L-Methionine; Methionine; L-2-Amino-4methylthiobutyric acid	0.77	0.5	150.0588#100.897#[129][M]+#[M+K+HCOOH]+ 65.0904 [M+Na+HCOOH]+ 81.0643 [M+K+NH3]+ 94.0692 [M+H+HCOOH]+ 103.046 [M+Na+NH3]+ 110.043 [M+H+NH3]+ 132.025 [M+H]+ 149.052	9.74295e+06	1.07341e+07	9.43248e+06	1.01199e+07	1.24312e+07	7.32752e+06	1.40488e+06	4.9756e+06	3.76377e+06	657210	4.02369e+06	90647.5	9.96469e+06	2.48597e+06	0.249478	7.36e-05
375	149.085	C08301	D-Cathinone; Cathinone	0.637	0.945	150.0919#356.664#[130][M]+#	3.00038e+06	3.08467e+06	3.0842e+06	3.83614e+06	4.61978e+06	3.06332e+06	1.235e+06	3.42861e+06	3.10626e+06	685761	3.10761e+06	214793	3.44808e+06	1.96301e+06	0.569304	0.0524648
377	149.085	C08301	D-Cathinone; Cathinone	0.634	0.948	150.0919#431.157#[131][M]+#[M+H-H20]+ 167.096	3.65709e+06	3.84681e+06	3.72026e+06	4.45687e+06	5.82962e+06	3.2654e+06	1.60061e+06	4.09827e+06	3.93304e+06	747889	3.96179e+06	193357	4.12934e+06	2.42249e+06	0.586653	0.0518546
379	149.085	C08301	D-Cathinone; Cathinone	0.648	0.936	150.0919#281.007#[132][M]+#	4.21281e+06	4.72874e+06	4.57804e+06	5.60039e+06	6.92332e+06	3.85469e+06	2.78224e+06	3.77411e+06	3.19606e+06	621115	3.12644e+06	148058	4.983e+06	2.27467e+06	0.456486	0.0104023
381	150.032	C02137	alpha-Oxo-benzeneacetic acid; Benzoylformate; Benzoylformic acid; Phenylglyoxylic acid; Phenylglyoxylate; 2-Oxo-2-phenylacetate	0.576	0.781	151.0395#356.135#[134][M]+#	1.70149e+06	1.75072e+06	1.7326e+06	2.1276e+06	2.55764e+06	1.57224e+06	686188	2.11181e+06	1.72034e+06	311515	1.87509e+06	241144	1.90705e+06	1.15768e+06	0.607055	0.0742843
384	150.069	C05629	Phenylpropanoate; 3-Phenyl-propionic acid; 3-Phenylpropanoic acid; 3-Phenylpropionic acid	0.221	0.877	151.0759#697.7115#[135][M]+#[M+H]+ 150.069	3.83595e+06	4.09351e+06	4.08807e+06	3.74135e+06	3.57143e+06	3.95187e+06	3.54817e+06	3.62305e+06	3.62771e+06	3.42077e+06	3.72975e+06	3.50228e+06	3.88036e+06	3.57529e+06	0.92138	0.0263815
403	150.105	C06576	p-Cumic alcohol	0.086	0.988	151.1123#523.088#[136][M]+#	3.12268e+06	3.36768e+06	3.16118e+06	3.70397e+06	4.29923e+06	3.04719e+06	330011	3.52804e+06	3.08447e+06	1.83815e+06	3.17209e+06	1.51303e+06	3.45032e+06	2.2443e+06	0.65046	0.0453734
431	151.05	C00242	Guanine; 2-Amino-6-hydroxypurine	1	0	152.0573#175.057#[138][M]+#[M+H-C5H8O4]+ 283.093	1.77271e+07	2.01482e+07	1.88727e+07	2.1863e+07	2.91407e+07	1.77972e+07	3.08154e+06	9.00584e+06	1.02816e+07	1.40777e+06	1.01722e+07	296921	2.09248e+07	5.70765e+06	0.27277	0.000482472
432	152.084	C01014	3-Isopropylcatechol	1	0	153.0916#300.53#[139][M]+#[M+H]+ 152.086	2.0156e+06	3.4873e+06	2.01382e+06	4.12603e+06	2.76254e+06	3.52787e+06	1.27401e+06	4.20123e+06	3.56504e+06	1.33607e+06	3.89879e+06	6.28827e+07	2.98886e+06	1.28596e+07	4.30253	0.36531
433	152.084	C01014	3-Isopropylcatechol	1	0	153.0916#322.8575#[140][M]+#	2.91832e+06	3.1827e+07	1.65982e+06	1.85562e+06	2.12778e+06	1.44301e+06	3.00065e+07	2.96856e+07	1.47032e+06	2.98241e+07	3.0485e+07	3.057e+07	6.97193e+06	2.53403e+07	3.63461	0.0312168
434	154.04	C06608	Diethylphosphoric acid; O,O-Diethylphosphoric acid	1	0	155.0473#507.136#[144][M]+#[M+H-C2H4]+ 182.071	6.99722e+06	5.04632e+06	1.15371e+07	4.87935e+06	6.53551e+06	1.03627e+07	2.88972e+06	7.17012e+06	2.7059e+06	1.27757e+06	2.89297e+06	7.07763e+06	7.5597e+06	4.00232e+06	0.529428	0.0541212
435	155.095	C06177	Retronecine	0.717	0.654	156.1025#180.568#[146][M]+#	7.01253e+06	7.26983e+06	7.2505e+06	8.80106e+06	1.05147e+07	6.81279e+06	2.67278e+06	7.61214e+06	6.33417e+06	1.76859e+06	6.71719e+06	676006	7.94356e+06	4.29681e+06	0.540918	0.0268744
439	155.095	C06177	Retronecine	0.704	0.672	156.1025#205.0435#[147][M]+#	4.1116e+06	4.36789e+06	4.4706e+06	5.37258e+06	6.86693e+06	4.14675e+06	1.58559e+06	5.05715e+06	4.15559e+06	984500	4.4662e+06	302871	4.88939e+06	2.75865e+06	0.564211	0.045851
443	155.095	C06177	Retronecine	0.702	0.674	156.1025#79.815#[148][M]+#[M+H]+ 155.096 [M+H-CH2]+ 169.106	1.08164e+08	111377312	1.05054e+08	1.238e+08	136712365	104630025	6.34726e+07	1.29318e+08	1.34159e+08	6.63861e+07	1.23632e+08	1.19141e+07	1.14956e+08	8.8147e+07	0.766787	0.218905
447	155.095	C06177	Retronecine	0.694	0.687	156.1025#95.1951#[149][M]+#[M+K+HCOOH]+ 71.134 [M+Na+HCOOH]+ 87.1079 [M+H+HCOOH]+ 109.09 [M+H]+ 155.096	9.01416e+07	8.38828e+07	5.69929e+07	5.85635e+07	7.25542e+07	5.10041e+07	4.81615e+07	9.45588e+07	1.14964e+08	5.04286e+06	8.41817e+07	3.8044e+06	6.88565e+07	5.84522e+07	0.848899	0.590061
451	156.043	C06210	2-Hydroxy-6-keto-2,4-heptadienoate; 2-Hydroxy-6-oxo-hept-2,4-dienoate	0.311	0.878	157.0502#257.863#[152][M]+#	3.07645e+06	3.1741e+06	3.20239e+06	3.97375e+06	5.11612e+06	3.0073e+06	1.60943e+06	4.58642e+06	3.83412e+06	653861	3.85929e+06	113624	3.59169e+06	2.44279e+06	0.680124	0.193918
459	156.043	C06210	2-Hydroxy-6-keto-2,4-heptadienoate; 2-Hydroxy-6-oxo-hept-2,4-dienoate	0.324	0.879	157.0501#196.564#[153][M]+#	4.56033e+06	4.55838e+06	4.7168e+06	5.62566e+06	7.45532e+06	4.20256e+06	2.45571e+06	7.00941e+06	5.8004e+06	938491	5.86473e+06	154609	5.18651e+06	3.70389e+06	0.714139	0.251812
467	156.043	C06210	2-Hydroxy-6-keto-2,4-heptadienoate; 2-Hydroxy-6-oxo-hept-2,4-dienoate	0.323	0.88	157.0501#76.3274#[154][M]+#	1.33505e+07	1.16338e+07	1.17151e+07	1.1794e+07	1.12705e+07	1.11887e+07	6.16914e+06	7.20773e+06	6.824e+06	4.17698e+06	6.56116e+06	1.5596e+06	1.18254e+07	5.41643e+06	0.458032	0.000641258
475	157.111	C08283	Homostachydrine	0.509	1	158.1182#97.1358#[156][M]+#	4.36704e+07	4.91067e+07	3.5928e+07	3.71058e+07	4.73341e+07	3.21585e+07	1.39177e+07	4.46741e+07	4.12889e+07	1.0903e+07	3.69067e+07	1.94023e+06	4.08839e+07	2.49385e+07	0.609982	0.0474542
477	158.095	C16655	2-n-Propyl-4-oxopentanoic acid; 4-Oxovalproic acid; 4-Keto-VPA	0.358	0.998	159.1021#381.542#[161][M]+#	7.33502e+06	7.4029e+06	6.7418e+06	9.0383e+06	1.10398e+07	6.27053e+06	2.95901e+06	8.77252e+06	7.27419e+06	975552	7.55043e+06	1.73238e+06	7.9714e+06	4.87735e+06	0.611856	0.0833583
480	159.101	C13688	delta-Guanidinovaleric acid	1	0	160.1087#111.529#[163][M]+#[M+Na]+ 137.121 [M+H-COCH2]+ 201.109	1.57981e+07	1.72123e+07	1.72883e+07	2.15797e+07	2.8124e+07	1.6037e+07	5.78841e+06	2.05977e+07	1.72499e+07	2.80675e+06	1.72726e+07	458108	1.93399e+07	1.06956e+07	0.553032	0.0585734
481	160.053	C16213	2,3-Dihydroxynaphthalene	0.27	0.943	161.0603#894.3735#[165][M]+#[M+H-H20]+ 178.065	1.38269e+07	1.359e+07	2.68305e+06	1.52325e+07	3.52433e+06	1.43617e+07	1.50871e+06	3.39479e+06	9.48946e+06	7.80699e+06	2.09289e+06	8.8403e+06	1.05364e+07	5.52219e+06	0.524106	0.135693
486	161.106	C00318	L-Carnitine; L-gamma-Trimethyl-beta-hydroxybutyrobetaine; Vitamin BT; 3-Carboxy-2-hydroxy-N,N,N-trimethyl-1-propanaminium hydroxide, inner salt; Levocarnitine; (R)-Carnitine	0.701	0.88	162.113#73.43965#[167][M]+#	5.10236e+07	5.49618e+07	4.69238e+07	5.10621e+07	5.21419e+07	5.06394e+07	3.99807e+07	3.96418e+07	4.32423e+07	1.94026e+07	4.19122e+07	6.27201e+06	5.11254e+07	3.1742e+07	0.620864	0.0275966
488	162.032	C09315	Umbelliferone; 7-Hydroxycoumarin	1	0	163.0395#443.981#[168][M]+#	2.80675e+06	2.0835e+06	2.34469e+06	2.84547e+06	2.97057e+06	1.92025e+06	2.63673e+06	3.18373e+06	3.80197e+06	1.0418e+06	3.74809e+06	777435	2.49521e+06	2.53163e+06	1.0146	0.948162
489	162.08	C13840	1-Ethyl-2-benzimidazolinone; 1-EBIO	1	0	163.0872#213.578#[169][M]+#	4.03581e+06	4.49878e+06	4.299e+06	5.27688e+06	6.70578e+06	4.14712e+06	2.3913e+06	4.65361e+06	4.00748e+06	706712	4.13382e+06	128586	4.82723e+06	2.67025e+06	0.553165	0.0406376
490	164.048	C00166	Phenylpyruvate; Phenylpyruvic acid; alpha-Ketohydrocinnamic acid; keto-Phenylpyruvate; 3-Phenyl-2-oxopropanoate; 2-Oxo-3-phenylpropanoate	0.234	0.879	165.0553#525.8065#[173][M]+#	2.78173e+07	2.86386e+07	2.78645e+07	3.49605e+07	4.46922e+07	2.60178e+07	6.65253e+06	3.24932e+07	2.87728e+07	4.57329e+06	2.85821e+07	650686	3.16651e+07	1.69541e+07	0.535419	0.050717
500	164.048	C00166	Phenylpyruvate; Phenylpyruvic acid; alpha-Ketohydrocinnamic acid; keto-Phenylpyruvate; 3-Phenyl-2-oxopropanoate; 2-Oxo-3-phenylpropanoate	0.23	0.883	165.0552#358.522#[174][M]+#[M+H+HCOOH]+ 118.044	4.05471e+07	4.20582e+07	4.28e+07	5.15248e+07	6.68041e+07	4.12446e+07	1.52744e+07	2.86309e+07	4.68229e+07	4.13137e+06	4.83537e+07	2.31758e+06	4.74965e+07	2.42551e+07	0.510673	0.0271294
510	164.048	C00811	4-Coumarate; p-Coumaric acid; trans-4-Hydroxycinnamate; trans-p-Hydroxycinnamate; 4-Hydroxycinnamic acid; 4-Hydroxycinnamate	0.238	0.867	165.0553#135.093#[175][M]+#[M+K+HCOOH]+ 80.0846	3.51527e+06	3.85311e+06	3.76762e+06	4.578e+06	5.89761e+06	3.42439e+06	1.17766e+07	4.64144e+07	3.8717e+07	6.4934e+06	3.94475e+07	1.49863e+06	4.17267e+06	2.40579e+07	5.7656	0.0528936
520	164.084	C06578	p-Cumate	0.354	0.891	165.0916#618.1#[176][M]+#	1.82903e+06	1.75819e+06	1.74014e+06	2.06845e+06	2.5639e+06	1.78406e+06	1.18944e+06	2.76127e+06	2.38083e+06	812116	2.27685e+06	560755	1.9573e+06	1.66354e+06	0.84992	0.480762
527	165.08	C00079	L-Phenylalanine; (S)-alpha-Amino-beta-phenylpropionic acid	0.706	0.546	166.0869#231.45#[179][M]+#[M+H+NH3]+ 148.054	2.68563e+07	3.00847e+07	2.8541e+07	3.37314e+07	4.22563e+07	2.35138e+07	9.88827e+07	5.24126e+08	4.42536e+08	6.9327e+07	4.38755e+08	1.39715e+07	3.08306e+07	2.646e+08	8.58238	0.051018
532	166.064	C01198	3-(2-Hydroxyphenyl)propanoate; 2-Hydroxyphenylpropanoate; 3-(2-Hydroxyphenyl)propionic acid; Melilotate; 3-(2-Hydroxyphenyl)propionate	0.274	0.882	167.0709#820.7305#[184][M]+#[M+H]+ 166.064	1.21772e+08	9.7974e+07	9.09975e+07	7.00136e+07	7.04969e+07	6.59546e+07	6.41724e+07	7.34264e+07	6.67976e+07	6.64769e+07	5.94152e+07	5.76522e+07	8.62015e+07	6.46568e+07	0.750066	0.0433261
544	166.064	C01198	3-(2-Hydroxyphenyl)propanoate; 2-Hydroxyphenylpropanoate; 3-(2-Hydroxyphenyl)propionic acid; Melilotate; 3-(2-Hydroxyphenyl)propionate	0.257	0.891	167.0709#292.431#[185][M]+#	2.47947e+06	2.9613e+06	4.8583e+06	5.61908e+06	5.17011e+06	2.34855e+06	940418	2.30333e+06	2.55558e+06	1.6973e+06	2.04516e+06	737109	3.90614e+06	1.71315e+06	0.438579	0.00615352
556	167.059	C00250	Pyridoxal	0.402	0.85	168.0661#246.621#[186][M]+#[M+H]+ 167.056	2.10268e+06	2.1565e+06	2.25894e+06	2.64196e+06	3.49303e+06	2.03157e+06	740157	2.14461e+06	1.74304e+06	295124	1.72838e+06	57088	2.44745e+06	1.11807e+06	0.456829	0.0151742
564	167.095	C05587	3-Methoxytyramine	0.378	0.883	168.1025#281.007#[187][M]+#[M+K+HCOOH]+ 83.13	1.14488e+07	1.25424e+07	1.19783e+07	1.47657e+07	1.81797e+07	1.01041e+07	7.18404e+06	9.74047e+06	8.52847e+06	1.70065e+06	8.20408e+06	545968	1.31698e+07	5.98395e+06	0.454367	0.00885792
573	167.095	C05587	3-Methoxytyramine	0.388	0.877	168.1026#161.958#[188][M]+#[M+H]+ 167.096	2.03266e+07	2.2744e+07	2.08196e+07	2.46067e+07	3.09611e+07	1.77517e+07	1.04159e+07	2.09128e+07	1.80569e+07	3.49561e+06	1.80346e+07	1.02426e+06	2.28683e+07	1.199e+07	0.524308	0.0175042
582	167.095	C05587	3-Methoxytyramine	0.382	0.883	168.1025#119.175#[189][M]+#[M+H]+ 167.096	3.91723e+07	4.38497e+07	4.25931e+07	5.18196e+07	6.79772e+07	3.56042e+07	1.63082e+07	4.3987e+07	3.63917e+07	5.65858e+06	3.61645e+07	1.48583e+06	4.6836e+07	2.33326e+07	0.498177	0.0222997
591	169.075	C00314	Pyridoxine; Pyridoxol	0.513	1	170.0818#107.559#[191][M]+#	1.04393e+07	1.13096e+07	1.06939e+07	1.28068e+07	1.6406e+07	9.91833e+06	1.68628e+06	3.19834e+06	2.71317e+06	554227	2.62992e+06	1.57355e+06	1.1929e+07	2.05925e+06	0.172625	0.000199498
593	169.075	C00314	Pyridoxine; Pyridoxol	0.519	0.999	170.0818#159.38#[192][M]+#	5.37955e+06	6.19248e+06	6.34113e+06	8.01095e+06	1.03604e+07	6.39588e+06	2.98249e+06	8.54703e+06	7.23338e+06	1.30265e+06	7.48236e+06	263177	7.11339e+06	4.63518e+06	0.651613	0.155957
595	170.074	C02499	2-Hydroxybiphenyl; Orthophenyl phenol; 2-Biphenylol; 2-Phenylphenol	0.525	0.929	171.081#512.028#[194][M]+#[M+H-H20]+ 188.085	4.63127e+06	5.43319e+06	4.47875e+06	6.26299e+06	7.65288e+06	4.79334e+06	100961	1.07394e+07	1.0406e+07	1.15852e+07	1.0448e+07	1.07883e+07	5.54207e+06	9.01132e+06	1.62598	0.092381
598	171.09	C11837	N-Butyryl-L-homoserine lactone	0.748	0.815	172.0975#150.62#[195][M]+#	2.86447e+06	1.81082e+06	4.69366e+06	1.62274e+06	2.33003e+06	4.13428e+06	800588	2.87041e+06	881981	380338	878101	405518	2.90933e+06	1.03616e+06	0.356149	0.0523758
600	173.121	C04599	1-Methyl-4-phenyl-1,2,3,6-tetrahydropyridine; MPTP	0.514	0.999	174.1284#799.116#[199][M]+#[M+H]+ 173.118	4.5224e+08	3.01345e+08	313813811	1.99356e+08	2.20856e+08	2.57403e+08	5.26406e+07	4.25656e+08	1.5292e+08	1.94457e+07	1.26197e+08	8.18157e+06	2.90835e+08	1.3084e+08	0.449877	0.0737058
602	173.121	C04599	1-Methyl-4-phenyl-1,2,3,6-tetrahydropyridine; MPTP	0.508	1	174.1284#826.888#[202][M]+#[M+H]+ 173.121	3.2247e+07	2.42276e+07	1.67076e+07	1.19162e+07	1.35603e+07	1.19934e+07	4.4307e+06	1.67422e+07	8.88589e+06	3.42905e+06	7.11007e+06	2.87127e+06	1.8442e+07	7.24487e+06	0.392846	0.0203726
604	174.017	C05422	Dehydroascorbate; Dehydroascorbic acid; L-Dehydroascorbate; L-Dehydroascorbic acid	0.419	0.915	175.0244#112.6335#[205][M]+#[M+H-H20]+ 192.026	7.77718e+06	8.03741e+06	8.24679e+06	9.49642e+06	1.16095e+07	7.27942e+06	9.50928e+06	2.72146e+07	2.4099e+07	4.37921e+06	2.36297e+07	511983	8.74111e+06	1.48906e+07	1.70352	0.231366
608	174.054	C16588	2-Oxopimelate; alpha-Ketopimelate; 2-Oxoheptanedionic acid	0.468	0.913	175.0608#270.0105#[207][M]+#[M+H]+ 174.057	1.7483e+06	1.85216e+06	1.7855e+06	2.28214e+06	3.07593e+06	1.64063e+06	946839	4.37872e+06	3.52488e+06	345146	2.34084e+06	36323.4	2.06411e+06	1.92879e+06	0.934442	0.863633
611	174.069	C14084	1,2-Dihydroxy-8-methylnaphthalene	0.58	0.884	175.076#458.148#[208][M]+#[M+Na+NH3]+ 135.067	3.93718e+06	4.24161e+06	2.68373e+06	4.79851e+06	5.95774e+06	3.53591e+06	1.19317e+06	3.72083e+06	3.61363e+06	616558	3.62429e+06	186804	4.19245e+06	2.15922e+06	0.515025	0.0468682
614	174.069	C14084	1,2-Dihydroxy-8-methylnaphthalene	0.589	0.875	175.076#371.1275#[209][M]+#[M+Na]+ 152.085	1.46509e+07	1.55435e+07	1.51873e+07	1.81876e+07	2.32285e+07	1.39027e+07	2.5681e+06	9.28992e+06	7.79056e+06	1.25043e+06	8.48986e+06	318436	1.67834e+07	4.95122e+06	0.295007	0.00098499
617	174.069	C14084	1,2-Dihydroxy-8-methylnaphthalene	0.582	0.88	175.076#589.699#[210][M]+#[M+H+HCOOH]+ 128.057	2.2974e+06	2.2396e+06	2.42764e+06	2.94449e+06	4.09069e+06	2.31976e+06	1.12464e+06	3.48365e+06	3.42197e+06	535216	3.28088e+06	272160	2.71993e+06	2.01975e+06	0.742575	0.311723
620	175.085	C10898	2-Benzimidazolylguanidine	0.509	1	176.0924#128.755#[216][M]+#[M+H]+ 175.086	4.45221e+06	4.85003e+06	5.39872e+06	6.94597e+06	9.79195e+06	5.63158e+06	1.63824e+06	7.27476e+06	6.10037e+06	820691	6.5831e+06	188148	6.17841e+06	3.76755e+06	0.609793	0.14032
622	176.048	C01173	1,3,8-Naphthalenertriol; 1,3,8-Trihydroxynaphthalene	0.63	0.832	177.0553#500.202#[218][M]+#[M+H-H20]+ 194.06	6.6507e+06	5.97231e+06	5.6585e+06	6.14441e+06	6.81496e+06	5.44439e+06	4.54111e+06	7.031e+06	6.89496e+06	3.51448e+06	1.71397e+07	2.82723e+06	6.11421e+06	6.99141e+06	1.14347	0.682727
625	176.048	C01173	1,3,8-Naphthalenertriol; 1,3,8-Trihydroxynaphthalene	0.632	0.831	177.0553#377.27#[219][M]+#	6.97268e+06	7.72497e+06	6.71834e+06	7.4996e+06	9.42315e+06	6.80965e+06	6.58659e+06	9.77217e+06	1.20616e+07	3.61272e+06	9.88716e+06	2.58224e+06	7.52473e+06	7.41708e+06	0.985694	0.944965
628	176.048	C01173	1,3,8-Naphthalenertriol; 1,3,8-Trihydroxynaphthalene	0.616	0.848	177.0553#361.5855#[220][M]+#	1.26601e+07	1.35566e+07	1.273e+07	1.42724e+07	1.83148e+07	1.23897e+07	7.30446e+06	1.82609e+07	1.76693e+07	5.17382e+06	1.75093e+07	2.95881e+06	1.39873e+07	1.14794e+07	0.820706	0.386562
631	176.048	C01173	1,3,8-Naphthalenertriol; 1,3,8-Trihydroxynaphthalene	0.629	0.834	177.0553#343.057#[221][M]+#[M+K]+ 138.09 [M+H]+ 176.048	7.76169e+06	8.59084e+06	7.48809e+06	1.09751e+07	1.35692e+07	7.32139e+06	7.37484e+06	7.55682e+06	8.60583e+06	5.98727e+06	8.34269e+06	2.6968e+06	9.2844e+06	6.76071e+06	0.72818	0.0745389
634	176.048	C01173	1,3,8-Naphthalenertriol; 1,3,8-Trihydroxynaphthalene	0.623	0.841	177.0553#775.8915#[222][M]+#	4.29335e+07	1.83882e+07	6.16078e+07	1.52207e+07	1.95653e+07	5.15744e+07	1.69235e+07	3.69843e+07	1.04756e+07	9.22159e+06	1.15258e+07	6.39171e+06	3.48817e+07	1.52537e+07	0.4373	0.127469
637	176.048	C01173	1,3,8-Naphthalenertriol; 1,3,8-Trihydroxynaphthalene	0.648	0.813	177.0553#534.637#[223][M]+#[M+H-H20]+ 194.06	6.57263e+06	6.94339e+06	6.70416e+06	7.37116e+06	8.88271e+06	6.34532e+06	3.6564e+06	8.70124e+06	8.42122e+06	4.09971e+06	9.51632e+06	2.54292e+06	7.13656e+06	6.1563e+06	0.862642	0.401574
640	177.064	C06034	4-Hydroxy-4-methylglutamate	0.533	0.997	178.0716#75.05235#[227][M]+#	5.12062e+07	4.66165e+07	4.633e+07	5.13272e+07	55215727	4.45835e+07	2.51375e+07	3.86924e+07	36381970	1.58687e+07	3.51451e+07	4.78301e+06	4.92132e+07	2.60014e+07	0.528343	0.00733527
642	178.064	C02666	Coniferyl aldehyde; Coniferaldehyde; 4-Hydroxy-3-methoxycinnamaldehyde; Ferulaldehyde	0.479	0.776	179.0709#431.8435#[228][M]+#[M+H-C4H8]+ 234.123	4.5433e+06	4.74149e+06	4.87231e+06	5.83711e+06	7.83779e+06	4.41401e+06	2.67991e+06	6.21886e+06	5.25457e+06	912998	5.38476e+06	217832	5.37434e+06	3.44482e+06	0.640977	0.117667
647	178.1	C10478	Methylisoeugenol; trans-Methylisoeugenol; Isomethyleugenol	0.288	0.954	179.1073#784.5785#[229][M]+#	1.95416e+07	1.75788e+07	1.90752e+07	1.43551e+07	1.43206e+07	1.51559e+07	1.37867e+07	1.47094e+07	1.28894e+07	1.2481e+07	1.30153e+07	1.2287e+07	1.66712e+07	1.31948e+07	0.791472	0.00848731
655	178.136	C14465	4-n-Hexylphenol	0.519	0.999	179.1437#361.1275#[230][M]+#	5.62365e+06	5.60541e+06	5.17344e+06	6.12451e+06	9.09237e+06	5.37653e+06	1.92711e+06	3.46989e+06	2.74637e+06	933442	3.43667e+06	748979	6.16598e+06	2.21041e+06	0.358485	0.00115223
657	179.095	C17235	L-Homophenylalanine	0.526	0.825	180.1025#331.252#[232][M]+#	1.37971e+07	1.41459e+07	1.44289e+07	1.66706e+07	2.00775e+07	1.27177e+07	1.16848e+07	1.72558e+07	1.91685e+07	3.26117e+06	1.53423e+07	670368	1.53063e+07	1.12305e+07	0.733718	0.242802
662	180.043	C01197	Caffeate; Caffeic acid; 3,4-Dihydroxy-trans-cinnamate; trans-Caffeate; (2E)-3-(3,4-Dihydroxyphenyl)prop-2-enoate	0.422	0.668	181.0502#260.265#[234][M]+#[M+Na]+ 158.06	1.47303e+06	1.70191e+06	1.67517e+06	2.01208e+06	2.76261e+06	1.48242e+06	723472	2.27201e+06	2.09327e+06	333587	2.06744e+06	566748	1.8512e+06	1.34275e+06	0.725341	0.204702
670	180.116	C03929	3-tert-Butyl-5-methylcatechol	1	0	181.1229#715.5975#[235][M]+#	4.03385e+06	3.67608e+06	4.51731e+06	3.89648e+06	5.26039e+06	3.85121e+06	2.10641e+06	2.81082e+06	1.78971e+06	1.3362e+06	1.84476e+06	487076	4.20589e+06	1.72916e+06	0.411129	0.00148312
671	181.075	C00082	L-Tyrosine; (S)-3-(p-Hydroxyphenyl)alanine; (S)-2-Amino-3-(p-hydroxyphenyl)propionic acid; Tyrosine	0.766	0.494	182.0819#339.4955#[238][M]+#[M+Na+HCOOH]+ 113.088	1.28894e+06	1.33322e+06	1.37846e+06	1.66095e+06	2.16758e+06	1.28879e+06	581004	1.41817e+06	1.12365e+06	225537	1.12508e+06	52662.6	1.51966e+06	754351	0.496396	0.0244587
676	181.075	C00082	L-Tyrosine; (S)-3-(p-Hydroxyphenyl)alanine; (S)-2-Amino-3-(p-hydroxyphenyl)propionic acid; Tyrosine	0.756	0.516	182.0819#135.0425#[239][M]+#[M+K+HCOOH]+ 97.109	1.06003e+07	1.16666e+07	1.12977e+07	1.37822e+07	1.77927e+07	1.00968e+07	3.61342e+07	1.44654e+08	1.21773e+08	1.9232e+07	1.22858e+08	3.7079e+06	1.25394e+07	7.47265e+07	5.95935	0.0539763
681	182.071	C03113	Diisopropyl phosphate	0.982	0.06	183.0787#507.477#[242][M]+#[M+H]+ 182.071	2.89958e+07	2.1585e+07	5.02659e+07	1.99773e+07	2.78875e+07	4.63751e+07	1.15243e+07	3.26578e+07	1.15243e+07	4.65158e+06	1.27005e+07	1.59479e+06	3.25144e+07	1.24422e+07	0.382668	0.0565761
688	182.074	C06711	Fluoren-9-ol; 9-Fluorenol; 9-Hydroxyfluorene; Diphenylene carbinol	0.232	0.992	183.0811#809.3185#[243][M]+#	9.97346e+06	8.17774e+06	1.02542e+07	6.30335e+06	6.68352e+06	8.30358e+06	5.90495e+06	6.38908e+06	5.29389e+06	5.18935e+06	5.79236e+06	4.78759e+06	8.28264e+06	5.55954e+06	0.671227	0.0108573
694	183.979	C03232	3-Phosphonooxypyruvate; 3-Phosphonooxypyruvic acid; 3-Phosphohydroxypyruvate; 3-Phosphohydroxypyruvic acid	1	0	184.9863#900.242#[244][M]+#	3.00505e+07	2.56461e+07	1.74339e+07	2.18333e+07	2.04666e+07	2.16989e+07	2.68418e+07	2.60799e+07	2.46477e+07	2.4349e+07	2.51897e+07	2.63111e+07	2.28549e+07	2.55699e+07	1.11879	0.131655
695	184.002	C03671	2-Pyrone-4,6-dicarboxylate	0.537	0.996	185.0088#100.629#[245][M]+#	2.88878e+07	3.0289e+07	2.69184e+07	2.88101e+07	3.35251e+07	2.44531e+07	9.26296e+06	2.55969e+07	2.39822e+07	7.20295e+06	2.2206e+07	1.33295e+06	2.88139e+07	1.49307e+07	0.518175	0.0119249
697	185.106	C12449	Pseudoecgonine	0.408	0.951	186.1132#204.105#[246][M]+#	5.29915e+06	3.28218e+06	8.47139e+06	2.77254e+06	3.89861e+06	7.53682e+06	1.61668e+06	5.11387e+06	1.34571e+06	645106	1.53911e+06	122158	5.21012e+06	1.73044e+06	0.332131	0.0573555
700	185.106	C12449	Pseudoecgonine	0.416	0.945	186.1132#170.409#[247][M]+#	1.43459e+06	1.47209e+06	1.39382e+06	1.70112e+06	2.15755e+06	1.21216e+06	718861	2.08174e+06	1.69427e+06	193797	1.71051e+06	46689.2	1.56189e+06	1.07431e+06	0.687828	0.205949
703	186.017	C04480	3-Carboxy-2-hydroxymuconate semialdehyde	0.154	0.97	187.0244#104.369#[251][M]+#	3.77553e+06	3.37326e+06	3.4902e+06	5.15697e+06	3.60302e+06	4.57133e+06	1.43334e+06	4.75287e+06	4.2645e+06	726039	4.30732e+06	60427.7	3.99505e+06	2.59075e+06	0.64849	0.259711
712	186.069	C02526	Biphenyl-2,3-diol; 2,3-Dihydroxybiphenyl; 3-Phenylcatechol	0.378	0.901	187.076#371.126#[252][M]+#	5.73623e+06	6.03675e+06	5.87856e+06	7.10641e+06	9.38459e+06	5.45126e+06	943545	3.76303e+06	2.89569e+06	426368	3.47769e+06	94583.3	6.59897e+06	1.93348e+06	0.292998	0.00113809
720	186.069	C02526	Biphenyl-2,3-diol; 2,3-Dihydroxybiphenyl; 3-Phenylcatechol	0.373	0.902	187.0761#589.656#[253][M]+#[M+Na]+ 164.086	1.03471e+06	910003	983318	1.27725e+06	1.79274e+06	940657	487254	1.5715e+06	1.45207e+06	157748	1.48249e+06	1.06799e+06	1.15645e+06	1.03651e+06	0.896287	0.678794
728	187.064	C06559	Deethylatrazine	1	0	188.0713#306.9995#[256][M]+#[M+H]+ 187.064	2.35474e+07	2.46944e+07	2.42022e+07	2.93338e+07	3.66866e+07	2.20578e+07	9.1917e+07	4.35485e+08	3.75982e+08	5.60135e+07	3.78082e+08	1.19867e+07	2.67537e+07	2.24911e+08	8.40673	0.0502925
729	187.085	C05548	6-Acetamido-2-oxohexanoate; 2-Oxo-6-acetamidocaproate	0.492	0.848	188.0925#365.887#[257][M]+#	3.97108e+06	4.22028e+06	4.10123e+06	5.22822e+06	6.08635e+06	3.99626e+06	4.85237e+06	6.39054e+06	5.37304e+06	1.08913e+06	5.35579e+06	378359	4.60057e+06	3.90654e+06	0.849142	0.548647
733	187.085	C05548	6-Acetamido-2-oxohexanoate; 2-Oxo-6-acetamidocaproate	0.486	0.847	188.0925#159.412#[258][M]+#	5.36842e+06	5.77363e+06	6.52615e+06	7.38019e+06	9.68893e+06	6.45425e+06	3.22347e+06	8.37367e+06	7.13783e+06	1.52071e+06	7.15569e+06	490312	6.86526e+06	4.65028e+06	0.677364	0.173914
737	187.085	C05548	6-Acetamido-2-oxohexanoate; 2-Oxo-6-acetamidocaproate	0.501	0.823	188.0925#212.9165#[259][M]+#	1.23932e+06	1.48756e+06	1.46199e+06	1.79415e+06	2.36657e+06	1.60566e+06	956892	2.37405e+06	2.1746e+06	514165	2.19095e+06	293856	1.65921e+06	1.41742e+06	0.854275	0.556092
741	188.084	C06589	cis-2,3-Dihydro-2,3-dihydroxybiphenyl; cis-3-Phenylcyclohexa-3,5-diene-1,2-diol; (1S,2R)-3-Phenylcyclohexa-3,5-diene-1,2-diol	0.685	0.899	189.0917#512.028#[263][M]+#[M+H]+ 188.085	7.37326e+06	7.93777e+06	6.66822e+06	9.44136e+06	1.13225e+07	7.24832e+06	312853	1.07198e+06	824038	439171	1.00697e+06	370458	8.3319e+06	670912	0.0805233	9.43e-05
743	189.043	C14800	1-Nitronaphthalene-5,6-oxide	0.303	0.958	190.0506#883.124#[265][M]+#[M+Na+NH3]+ 150.026 [M+H-CH3]+ 204.077	1.55232e+07	1.73998e+07	1.33004e+07	1.01521e+07	1.1659e+07	1.40846e+07	9.24733e+06	1.10994e+07	1.09055e+07	5.55869e+06	9.8832e+06	5.7516e+06	1.36865e+07	8.74095e+06	0.638654	0.00485445
748	190.1	C12459	3-Dimethylallyl-4-hydroxybenzaldehyde	0.497	0.798	191.1074#599.36#[267][M]+#[M+K]+ 152.149	1.46451e+06	1.1003e+06	1.40782e+06	1.66825e+06	2.16887e+06	1.30606e+06	396319	1.61187e+06	986580	185743	1.13107e+06	215803	1.5193e+06	754565	0.496652	0.0464824
753	190.1	C12459	3-Dimethylallyl-4-hydroxybenzaldehyde	0.511	0.775	191.1073#376.7695#[268][M]+#[M+H]+ 190.101	1.84883e+06	2.04036e+06	1.78315e+06	2.41186e+06	3.19174e+06	1.88944e+06	1.4511e+06	3.14041e+06	2.38818e+06	552261	2.36185e+06	230635	2.19423e+06	1.68741e+06	0.76902	0.344972
758	190.1	C12459	3-Dimethylallyl-4-hydroxybenzaldehyde	0.494	0.78	191.1073#432.173#[269][M]+#	3.3074e+06	3.40673e+06	3.06651e+06	4.31987e+06	5.01128e+06	3.15619e+06	1.59977e+06	2.7199e+06	2.38082e+06	526628	2.27388e+06	241910	3.71133e+06	1.62382e+06	0.43753	0.0101136
763	192.028	C00158	Citrate; Citric acid; 2-Hydroxy-1,2,3-propanetricarboxylic acid; 2-Hydroxytricarballylic acid	0.262	0.881	193.0351#112.637#[276][M]+#[M+H]+ 192.026	4.51929e+06	4.53363e+06	4.47719e+06	5.54108e+06	5.98601e+06	3.94956e+06	5.32012e+06	1.48866e+07	1.34158e+07	2.51079e+06	1.25385e+07	253069	4.83446e+06	8.15414e+06	1.68667	0.241482
772	192.064	C00296	Quinate; Quinic acid; Kinic acid; Chinic acid; L-Quinic acid; L-Quinate; (-)-Quinic acid	0.934	0.262	193.0715#257.863#[277][M]+#[M+H+HCOOH]+ 146.06	1.90193e+07	1.97286e+07	1.94431e+07	2.44425e+07	3.11914e+07	1.80444e+07	1.05665e+07	2.84024e+07	2.36815e+07	3.7709e+06	2.3341e+07	729127	2.19782e+07	1.50819e+07	0.686221	0.203748
775	192.064	C00296	Quinate; Quinic acid; Kinic acid; Chinic acid; L-Quinic acid; L-Quinate; (-)-Quinic acid	0.924	0.292	193.0714#196.457#[278][M]+#[M+K+HCOOH]+ 108.103 [M+Na+HCOOH]+ 124.077	2.03507e+07	2.08023e+07	2.0385e+07	2.51609e+07	3.28238e+07	1.8386e+07	1.06235e+07	3.02582e+07	2.53767e+07	3.96024e+06	2.5444e+07	728113	2.29848e+07	1.60651e+07	0.698946	0.221613
778	192.064	C00296	Quinate; Quinic acid; Kinic acid; Chinic acid; L-Quinic acid; L-Quinate; (-)-Quinic acid	0.926	0.285	193.0714#76.28495#[279][M]+#[M+H]+ 192.067	3.26162e+07	2.81091e+07	2.86119e+07	2.79398e+07	2.68834e+07	2.64459e+07	1.5443e+07	1.80913e+07	1.59164e+07	1.06509e+07	1.62196e+07	3.74051e+06	2.84344e+07	1.33436e+07	0.469278	0.000625696
781	192.079	C14104	cis-1,2-Dihydroxy-1,2-dihydro-7-hydroxymethylnaphthalene	0.198	0.994	193.0867#429.029#[280][M]+#	3.40704e+06	3.52404e+06	3.57567e+06	4.16665e+06	7.53248e+06	3.23623e+06	2.93288e+06	9.59919e+06	9.4844e+06	1.63704e+06	9.39161e+06	413851	4.24035e+06	5.57649e+06	1.3151	0.448188
788	192.152	C12287	beta-Ionone; trans-beta-Ionone	0.339	1	193.1594#473.2095#[281][M]+#	1.17598e+07	1.13674e+07	1.34621e+07	1.42061e+07	1.61318e+07	1.07237e+07	4.21579e+06	1.38594e+07	1.15227e+07	2.46794e+06	1.22246e+07	1.4144e+06	1.29418e+07	7.61748e+06	0.588593	0.0547544
791	192.152	C12286	alpha-Ionone	0.34	1	193.1595#513.716#[282][M]+#	3.89242e+06	4.29809e+06	4.07501e+06	5.00106e+06	1.35094e+07	3.75287e+06	2.09036e+06	4.80367e+06	3.92628e+06	1.0412e+06	3.97631e+06	520077	5.75481e+06	2.72631e+06	0.473746	0.0957041
794	387.277	C12160	Myxalamid C	1	0	194.6457#870.0225#[284][M]2+#	9.17756e+06	3.26855e+06	6.24611e+06	3.38318e+06	4.50211e+06	6.28418e+06	1.03748e+06	7.04259e+06	4.69804e+07	1.50085e+07	2.37322e+06	1.82599e+07	5.47695e+06	1.5117e+07	2.76012	0.226287
795	194.059	C12204	5-Hydroxyconiferaldehyde	0.358	0.72	195.0659#315.54#[285][M]+#[M+K]+ 156.101 [M+H]+ 194.059	3.32115e+06	3.43093e+06	3.59344e+06	4.3466e+06	5.68059e+06	2.93057e+06	1.01933e+06	3.91472e+06	3.17119e+06	554357	3.39906e+06	479648	3.88388e+06	2.08972e+06	0.538049	0.0363323
804	194.095	C17497	Zingerone; Zingiberone; Vanillylacetone; [0]-Paradol	1	0	195.1023#820.7555#[286][M]+#	1.57722e+08	1.4307e+08	1.33314e+08	9.91178e+07	1.0364e+08	9.6473e+07	8.7598e+07	1.0376e+08	9.75046e+07	9.15024e+07	8.26783e+07	7.43829e+07	1.22223e+08	8.9571e+07	0.732851	0.0139671
805	194.095	C17497	Zingerone; Zingiberone; Vanillylacetone; [0]-Paradol	1	0	195.1023#750.912#[287][M]+#	2.34127e+06	1.95876e+06	1.97987e+06	2.21348e+06	1.94804e+06	2.04607e+06	1.87244e+06	1.99653e+06	1.89037e+06	1.84166e+06	1.89721e+06	1.77345e+06	2.08125e+06	1.87861e+06	0.902637	0.0548807
806	194.168	C03527	Oxidized Latia luciferin	1	0	195.1751#495.0815#[289][M]+#	3.05411e+06	2.5793e+06	2.81881e+06	3.00743e+06	4.79063e+06	2.44209e+06	1.42044e+06	3.54198e+06	2.38906e+06	554243	2.80596e+06	160597	3.1154e+06	1.81205e+06	0.581643	0.0606174
807	196.074	C12205	5-Hydroxyconiferyl alcohol	0.545	0.691	197.0816#326.2075#[293][M]+#[M+H]+ 196.075	2.91206e+06	3.06124e+06	2.96188e+06	3.77474e+06	4.89808e+06	2.83704e+06	778689	2.88169e+06	2.48511e+06	436399	2.52761e+06	128316	3.40751e+06	1.53964e+06	0.451837	0.0151861
814	198.054	C01207	3-(3,4-Dihydroxyphenyl)lactate; 3,4-Dihydroxyphenyllactic acid	0.522	0.928	199.0609#273.2005#[297][M]+#[M+H-C6H10O5]+ 360.107	1.89525e+06	1.93843e+06	1.8916e+06	2.35933e+06	3.03521e+06	1.73615e+06	496057	1.89057e+06	1.57757e+06	219700	1.67735e+06	80285.3	2.14266e+06	990256	0.462161	0.0173019
817	199.194	C13831	Dodecanamide	1	0	200.2016#859.332#[299][M]+#	1.14128e+08	2.72397e+08	1.61369e+08	2.24171e+08	3.07478e+08	1.38718e+08	3.17802e+07	8.41814e+07	1.14394e+08	1.04697e+07	1.28138e+08	3.90825e+06	2.03044e+08	6.21453e+07	0.306069	0.00322547
818	202.137	C12288	alpha-Amylcinnamaldehyde; alpha-Pentylcinnamaldehyde	1	0	203.1438#868.6825#[308][M]+#	4.89541e+07	3.47997e+07	3.67694e+07	1.98157e+07	2.26982e+07	2.2878e+07	5.30862e+06	2.92045e+07	1.18756e+07	2.22548e+06	1.08975e+07	1.3862e+06	3.09859e+07	1.01497e+07	0.327557	0.0115488
819	203.08	C12986	N2-Acetyl-L-aminoadipate	0.532	0.997	204.0873#74.7636#[309][M]+#[M+H-H20]+ 221.092	2.02954e+07	1.96166e+07	1.83876e+07	2.02335e+07	2.48021e+07	1.76193e+07	8.01385e+06	8.90758e+06	8.42594e+06	4.98912e+06	8.31983e+06	1.78026e+06	2.01591e+07	6.73943e+06	0.334312	7.87e-05
821	204.079	C09921	3-Butylidene-7-hydroxyphthalide	1	0	205.0867#883.659#[311][M]+#[M+H]+ 204.077	7.27815e+07	7.93831e+07	6.50082e+07	4.33312e+07	5.35523e+07	5.94422e+07	4.13717e+07	5.101e+07	4.06981e+07	2.69587e+07	4.0367e+07	2.50539e+07	6.22497e+07	3.75765e+07	0.603642	0.000816536
822	204.079	C09921	3-Butylidene-7-hydroxyphthalide	1	0	205.0867#564.3065#[312][M]+#[M+H-COCH2]+ 246.09	5.85826e+06	5.5799e+06	5.58774e+06	6.53743e+06	6.69144e+06	5.86281e+06	4.75577e+06	1.81094e+07	5.77618e+06	3.79899e+06	6.17637e+06	3.17707e+06	6.0196e+06	6.96563e+06	1.15716	0.705706
823	204.079	C09921	3-Butylidene-7-hydroxyphthalide	1	0	205.0866#383.9545#[313][M]+#[M+H-H20]+ 222.091	7.08673e+06	1.26211e+07	1.0225e+07	8.37508e+06	1.27967e+07	9.6236e+06	7.16282e+06	5.89309e+06	1.12141e+07	7.3191e+06	7.35091e+06	6.41211e+06	1.01214e+07	7.55868e+06	0.746803	0.0984331
824	204.091	C00078	L-Tryptophan; Tryptophan; (S)-alpha-Amino-beta-(3-indolyl)-propionic acid	0.71	0.559	205.0979#307.126#[314][M]+#[M+H+NH3]+ 187.064	1.0417e+07	1.11147e+07	1.03728e+07	1.31027e+07	1.63452e+07	9.59525e+06	4.00209e+07	1.9465e+08	1.69842e+08	2.43358e+07	1.70258e+08	5.07555e+06	1.18246e+07	100697015	8.51589	0.0512621
832	204.116	C16694	Plastoquinone-1	0.521	0.999	205.1231#520.931#[315][M]+#	5.37801e+06	4.72266e+06	5.21445e+06	4.80064e+06	6.12169e+06	3.66322e+06	1.62227e+06	4.69353e+06	4.75446e+06	680752	4.16552e+06	2.98134e+06	4.98345e+06	3.14965e+06	0.632022	0.0507098
834	205.096	C15481	N-Acetyl-D-quinovosamine; 2-Acetamido-2,6-dideoxy-D-glucose	0.511	1	206.1031#135.4215#[316][M]+#	1.36707e+06	1.31582e+06	1.61539e+06	2.08537e+06	3.40966e+06	1.60487e+06	1.26575e+06	4.4972e+06	3.96597e+06	515915	4.01673e+06	33981.8	1.8997e+06	2.38259e+06	1.2542	0.575841
836	206.059	C14085	2-Hydroxy-8-methylchromene-2-carboxylate	0.406	0.843	207.0659#327.9175#[318][M]+#[M+H-C5H8O4]+ 338.101	1.30469e+06	1.38759e+06	1.42485e+06	1.67905e+06	2.23634e+06	1.27524e+06	375407	1.64263e+06	1.31537e+06	184304	1.38645e+06	27720.8	1.55129e+06	821980	0.529868	0.0451032
841	206.059	C14085	2-Hydroxy-8-methylchromene-2-carboxylate	0.38	0.851	207.0659#368.713#[319][M]+#	4.43165e+06	4.26533e+06	4.76392e+06	5.14758e+06	6.80213e+06	4.57458e+06	1.85216e+06	5.81142e+06	5.05426e+06	761001	5.56132e+06	141928	4.99753e+06	3.19702e+06	0.639719	0.132216
846	206.131	C01588	Ibuprofen	0.514	0.999	207.1387#406.458#[321][M]+#	2.23379e+07	2.29068e+07	2.26115e+07	2.75328e+07	3.5805e+07	2.0324e+07	2.02394e+07	2.70843e+07	2.24425e+07	4.20755e+06	2.26497e+07	887731	2.5253e+07	1.62519e+07	0.643561	0.106851
848	206.131	C02185	Plastoquinol-1	0.508	1	207.1387#361.1275#[322][M]+#	1.75306e+08	1.54229e+08	1.564e+08	1.9068e+08	2.88499e+08	1.67263e+08	4.06785e+07	1.30179e+08	8.57595e+07	1.37587e+07	1.09065e+08	3.66689e+06	188729478	6.38512e+07	0.338322	0.00492525
850	206.131	C02185	Plastoquinol-1	0.506	1	207.1387#461.099#[323][M]+#[M+H]+ 206.133	9.86302e+06	9.94246e+06	1.03113e+07	1.2557e+07	1.66052e+07	9.0834e+06	1.08346e+07	1.94726e+07	1.60801e+07	2.50259e+06	1.61011e+07	664104	1.13937e+07	1.09425e+07	0.960397	0.891397
852	208.038	C09265	Fraxetin	1	0	209.0452#252.762#[325][M]+#[M+H]+ 208.039	1.25156e+06	1.31296e+06	1.3028e+06	1.63114e+06	2.19397e+06	1.15341e+06	597663	1.93663e+06	1.58842e+06	243649	1.67873e+06	42558	1.47431e+06	1.01461e+06	0.688193	0.209252
853	208.074	C05610	Sinapoyl aldehyde; Sinapaldehyde	0.686	0.763	209.0816#327.519#[326][M]+#	1.67156e+06	2.15642e+06	1.79621e+06	2.17451e+06	2.91541e+06	2.05068e+06	1.0515e+06	3.44254e+06	2.94122e+06	393395	3.11078e+06	174021	2.12746e+06	1.85224e+06	0.870634	0.647628
856	208.147	C14236	4-Heptyloxyphenol; p-n-Heptyloxyphenol	1	0	209.1543#457.1945#[327][M]+#[M+H-C6H10O5]+ 370.198	1.53245e+07	1.5173e+07	1.54948e+07	1.85168e+07	2.38142e+07	1.41812e+07	4.03725e+06	1.13462e+07	1.25954e+07	1.66756e+06	9.13879e+06	603132	1.70841e+07	6.56472e+06	0.38426	0.00691
857	208.147	C14236	4-Heptyloxyphenol; p-n-Heptyloxyphenol	1	0	209.1543#441.126#[328][M]+#	1.85597e+07	1.91119e+07	1.94106e+07	2.35782e+07	3.00185e+07	1.7422e+07	7.09038e+06	1.87477e+07	1.58899e+07	3.04499e+06	1.54839e+07	822409	2.13502e+07	1.01799e+07	0.476806	0.0171011
858	208.147	C14236	4-Heptyloxyphenol; p-n-Heptyloxyphenol	1	0	209.1544#269.7205#[329][M]+#[2M+H]+ 104.075 [M+H]+ 208.147	1.53026e+06	3.06678e+06	1.40474e+06	3.55655e+06	5.0359e+06	1.25439e+06	738492	1.39228e+06	1.5328e+06	616032	1.57727e+06	381948	2.64144e+06	1.0398e+06	0.39365	0.0355162
859	208.147	C14236	4-Heptyloxyphenol; p-n-Heptyloxyphenol	1	0	209.1543#502.9895#[330][M]+#	1.86246e+07	1.94377e+07	2.01151e+07	3.12381e+07	4.131e+07	1.83285e+07	7.74496e+06	2.00692e+07	1.66265e+07	5.03661e+06	1.69713e+07	412118	2.48423e+07	1.11434e+07	0.448566	0.0283976
860	208.147	C14236	4-Heptyloxyphenol; p-n-Heptyloxyphenol	1	0	209.1544#314.6985#[331][M]+#[M+H]+ 208.146	7.48691e+06	7.71693e+06	7.60991e+06	9.71679e+06	1.22378e+07	7.34127e+06	3.16719e+06	6.46517e+06	5.34748e+06	1.277e+06	5.546e+06	429285	8.68493e+06	3.70535e+06	0.426642	0.00776328
861	208.147	C14236	4-Heptyloxyphenol; p-n-Heptyloxyphenol	1	0	209.1544#812.2785#[332][M]+#	3.57306e+06	3.44564e+06	3.43728e+06	2.8562e+06	2.71107e+06	2.91317e+06	2.77035e+06	2.43949e+06	2.5578e+06	2.07455e+06	2.45304e+06	2.36075e+06	3.15607e+06	2.44266e+06	0.773957	0.00126898
862	208.147	C14236	4-Heptyloxyphenol; p-n-Heptyloxyphenol	1	0	209.1544#518.583#[333][M]+#	6.06074e+06	4.02476e+06	3.91865e+06	4.75833e+06	6.10674e+06	5.79867e+06	1.527e+06	3.32882e+06	2.72912e+06	784918	2.93404e+06	659795	5.11131e+06	1.99395e+06	0.390105	0.00836648
863	208.158	C10125	Ammodendrine; Spherocarpine	1	0	209.1656#272.696#[334][M]+#[M+H-H20]+ 226.17	2.9271e+06	905703	4.33342e+06	928002	1.8149e+06	3.75025e+06	1.48349e+06	4.00159e+06	557196	420815	690882	71406.9	2.44323e+06	1.20423e+06	0.492885	0.282491
864	210.09	C02325	Sinapyl alcohol; Sinapoyl alcohol	0.834	0.455	211.0973#219.789#[336][M]+#[M+H]+ 210.091	862387	859873	962282	1.13054e+06	1.46633e+06	785226	312378	1.22815e+06	1.00674e+06	165449	1.38057e+06	151067	1.01111e+06	707394	0.699624	0.193553
869	211.085	C09946	Enicoflavine; 3-(Aminomethylene)-alpha-ethenyltetrahydro-4-hydroxy-2-oxo-2H-pyran-4-acetaldehyde	0.512	1	212.0925#172.208#[340][M]+#	1.44152e+06	1.46185e+06	1.40685e+06	1.72738e+06	2.23628e+06	1.21665e+06	707579	1.74114e+06	1.39824e+06	181042	1.4359e+06	15676.5	1.58176e+06	913263	0.577372	0.0648483
871	212.069	C11155	n-Propyl gallate; Propyl gallate	0.528	0.998	213.0765#273.4685#[341][M]+#	3.38232e+06	3.62541e+06	3.54555e+06	4.41363e+06	6.07699e+06	3.39375e+06	626867	2.91766e+06	2.44235e+06	284817	2.51979e+06	184783	4.07294e+06	1.49604e+06	0.367313	0.00590752
873	214.046	C04479	2-Hydroxy-6-oxonona-2,4-diene-1,9-dioate; (2Z,4E)-2-Hydroxy-6-oxonona-2,4-diene-1,9-dioate	1	0	215.0533#76.5099#[346][M]+#[M+Na]+ 192.067	5.63937e+07	5.70904e+07	5.82291e+07	6.3113e+07	75240287	5.09173e+07	2.60608e+07	8.76135e+07	7.31164e+07	1.83996e+07	7.38053e+07	4.40595e+06	6.0164e+07	4.72336e+07	0.785081	0.372606
874	214.1	C16015	(+)-(1R,2R)-1,2-Diphenylethane-1,2-diol	0.1	0.994	215.1075#521.09#[347][M]+#	3.69133e+06	3.82856e+06	3.7434e+06	4.83042e+06	6.19036e+06	3.64122e+06	1.97194e+06	4.98194e+06	4.17619e+06	548562	4.2746e+06	182532	4.32088e+06	2.68929e+06	0.622395	0.118067
892	214.158	C02367	3-Oxododecanoic acid; 3-Oxododecanoate	1	0	215.165#578.125#[348][M]+#[M+H]+ 214.159	1.66869e+06	1.57861e+06	1.6126e+06	2.0941e+06	2.71508e+06	1.63584e+06	533264	1.82805e+06	1.53575e+06	254822	1.55146e+06	29756.7	1.88415e+06	955518	0.507135	0.0418286
893	216.079	C18215	Bis(4-hydroxyphenyl)methanol	0.279	0.998	217.0868#693.94#[354][M]+#[M+H-H20]+ 234.091	1.07958e+06	1.62845e+06	1.37407e+06	2.28392e+06	2.35541e+06	1.36074e+06	3.75397e+06	1.63007e+07	1.30461e+07	1.87208e+06	1.36058e+07	438193	1.68036e+06	8.16947e+06	4.86173	0.0675938
897	216.079	C18215	Bis(4-hydroxyphenyl)methanol	0.267	0.999	217.0868#707.029#[355][M]+#[M+Na]+ 194.098	1.44068e+06	1.89751e+06	1.00931e+06	2.20642e+06	2.16587e+06	1.17342e+06	3.4713e+06	1.04646e+07	9.02356e+06	1.23546e+06	8.54909e+06	1.08942e+06	1.64887e+06	5.63891e+06	3.41986	0.0671491
901	218.095	C08979	Toxol	0.342	1	219.1024#520.749#[358][M]+#	1.31286e+07	1.2732e+07	1.46207e+07	1.71535e+07	1.97036e+07	9.64751e+06	8.12594e+06	2.27764e+07	1.56941e+07	2.38657e+06	1.91914e+07	277314	1.44977e+07	1.14086e+07	0.786929	0.422792
904	218.095	C09006	Eupatoriochromene; 1-(7-Hydroxy-2,2-dimethyl-2H-1-benzopyran-6-yl)-ethanone	0.35	0.999	219.1024#359.5165#[359][M]+#[2M+K]+ 90.0714	3.03064e+06	3.03548e+06	5.70367e+06	7.09664e+06	4.72615e+06	3.12115e+06	950060	6.10133e+06	3.06562e+06	594467	3.11106e+06	181757	4.45229e+06	2.33405e+06	0.524236	0.152392
907	218.095	C08744	Dihydroeuparin; 6-Hydroxytremetone	0.348	0.999	219.1023#426.685#[360][M]+#[M+H-CH2]+ 232.112	1.7643e+07	1.90982e+07	1.67648e+07	2.00352e+07	2.63873e+07	1.63445e+07	4.80354e+06	1.66767e+07	1.63579e+07	2.56916e+06	1.65249e+07	604188	1.93788e+07	9.58939e+06	0.494838	0.0188618
910	218.143	C08309	N,N-Dimethyl-5-methoxytryptamine; O-Methylbufotenine; Methoxybufotenin; 5-Methoxy-N,N-dimethyltryptamine; 3-[2-(N,N-Dimethylamino)ethyl]-5-methoxy-indole	1	0	219.15#356.664#[361][M]+#	3.06325e+07	3.25827e+07	3.28871e+07	3.89999e+07	4.90987e+07	3.11972e+07	1.31201e+07	3.62223e+07	3.21733e+07	6.73602e+06	3.29354e+07	1.2394e+06	3.58997e+07	2.04044e+07	0.568373	0.049244
911	218.143	C08309	N,N-Dimethyl-5-methoxytryptamine; O-Methylbufotenine; Methoxybufotenin; 5-Methoxy-N,N-dimethyltryptamine; 3-[2-(N,N-Dimethylamino)ethyl]-5-methoxy-indole	1	0	219.1501#134.893#[362][M]+#[M+H-H20]+ 236.157	1.21682e+06	1.2337e+06	1.46717e+06	1.86224e+06	2.23771e+06	1.87844e+06	654678	3.5986e+06	2.49079e+06	242433	2.90002e+06	4.40199e+06	1.64935e+06	2.38142e+06	1.44385	0.319544
912	219.112	C00371	Zeatin; N6-(4-Hydroxyisopentenyl)adenine; (E)-2-Methyl-4-(1H-purin-6-ylamino)but-2-en-1-ol; trans-Zeatin	0.472	0.929	220.1188#251.7325#[363][M]+#[M+H]+ 219.111	1.07928e+07	1.12946e+07	1.21241e+07	1.46556e+07	1.96426e+07	1.15323e+07	4.97196e+06	1.5011e+07	1.34462e+07	2.62922e+06	1.33705e+07	524143	1.33403e+07	8.32552e+06	0.624086	0.112281
915	219.112	C00371	Zeatin; N6-(4-Hydroxyisopentenyl)adenine; (E)-2-Methyl-4-(1H-purin-6-ylamino)but-2-en-1-ol; trans-Zeatin	0.48	0.924	220.1188#101.3105#[364][M]+#	3.68282e+06	3.74756e+06	5.2047e+06	3.46593e+06	4.26302e+06	2.54264e+06	785327	3.63352e+06	3.2985e+06	1.07073e+06	3.33585e+06	1.04177e+06	3.81778e+06	2.19428e+06	0.574754	0.0108886
918	219.127	C10857	Darlingine	1	0	220.1341#178.7015#[365][M]+#	1.6241e+07	1.83077e+07	1.82253e+07	2.26645e+07	2.96164e+07	1.76e+07	3.73134e+06	13351344	1.14073e+07	2.46757e+06	1.13488e+07	1.11954e+06	2.04425e+07	7.23765e+06	0.35405	0.00351008
919	219.127	C10857	Darlingine	1	0	220.1339#398.4075#[366][M]+#	8.29852e+08	8.77093e+08	870476186	1033760751	1278801506	7.95804e+08	2.56744e+08	8.54966e+08	7.38906e+08	1.65302e+08	7.48287e+08	4.57577e+07	9.47631e+08	4.68327e+08	0.494208	0.0174853
920	219.127	C10857	Darlingine	1	0	220.1341#244.214#[367][M]+#	8.2651e+06	1.07084e+07	8.89382e+06	9.77437e+06	1.35878e+07	9.90838e+06	2.85131e+06	9.79619e+06	1.0814e+07	3.38888e+06	9.02513e+06	1.85315e+06	1.01896e+07	6.28811e+06	0.617108	0.049851
921	219.127	C10857	Darlingine	1	0	220.134#294.833#[368][M]+#[M+K]+ 181.171	1.23336e+08	1.18698e+08	1.3671e+08	1.75865e+08	2.13995e+08	1.10754e+08	5.01159e+07	2.18115e+08	126442562	3.22546e+07	1.33308e+08	7.93659e+06	1.4656e+08	9.46955e+07	0.646123	0.199335
922	219.127	C10857	Darlingine	1	0	220.1341#215.068#[369][M]+#	2.23734e+06	2.9306e+06	2.44183e+06	3.40286e+06	4.10811e+06	3.17998e+06	1.4765e+06	2.53464e+06	2.50772e+06	1.162e+06	2.47367e+06	714022	3.05012e+06	1.81142e+06	0.593887	0.0320728
923	220.147	C09519	Oblongolide	0.508	1	221.1544#868.8215#[371][M]+#[M+H-CO]+ 248.134	1.88566e+07	1.73225e+07	1.70174e+07	1.24744e+07	1.18683e+07	1.33086e+07	1.16921e+07	1.15295e+07	1.01559e+07	9.60352e+06	9.9726e+06	9.36342e+06	1.51413e+07	1.03862e+07	0.68595	0.00306486
925	221.142	C09375	(+-)-Carnegine; Carnegine	0.504	1	222.1496#334.027#[373][M]+#	3.42522e+07	3.73878e+07	3.54925e+07	4.29311e+07	56978523	3.55193e+07	9.54021e+06	4.04203e+07	3.74533e+07	6.07697e+06	3.73866e+07	1.38449e+06	4.04269e+07	2.20436e+07	0.545271	0.0484293
927	222.09	C14175	Diethyl phthalate; Diethyl 1,2-benzenedicarboxylate	0.343	1	223.0973#775.8395#[374][M]+#[M+H]+ 222.09	1.57232e+07	6.34759e+06	1.87715e+07	5.42355e+06	6.69663e+06	1.57356e+07	5.93176e+06	1.1675e+07	4.10154e+06	3.71224e+06	4.32773e+06	418713	1.14497e+07	5.02782e+06	0.439124	0.112744
930	223.122	C16704	Anhalonidine	0.757	0.592	224.1289#894.0535#[377][M]+#	7.96457e+07	7.96323e+07	5.23572e+07	8.03063e+07	9.14524e+07	6.46033e+07	8.95344e+07	8.01487e+07	7.25398e+07	6.80103e+07	4.9773e+07	7.86272e+07	7.46662e+07	7.31056e+07	0.979099	0.872851
934	223.122	C16704	Anhalonidine	0.744	0.613	224.1289#79.40895#[378][M]+#[M+Na]+ 201.141	4.97142e+07	4.66633e+07	4.68196e+07	4.51539e+07	3.74882e+07	4.83374e+07	5.85012e+07	3.87168e+07	4.32661e+07	5.14809e+07	4.13267e+07	3.92186e+07	4.56961e+07	4.54184e+07	0.993923	0.932349
938	223.122	C16704	Anhalonidine	0.75	0.603	224.1289#96.9233#[379][M]+#[M+K]+ 185.168	6.96601e+07	6.96319e+07	7.16938e+07	6.63777e+07	6.60298e+07	6.99326e+07	5.255e+07	5.85279e+07	5.8025e+07	3.97404e+07	5.74101e+07	3.36091e+07	6.88877e+07	4.99771e+07	0.725486	0.00718753
942	223.158	C10868	Tigloidine	1	0	224.1652#370.591#[380][M]+#	8.48772e+07	8.79792e+07	8.76133e+07	6.77278e+07	1.32006e+08	8.13786e+07	3.84352e+07	6.52849e+07	5.53087e+07	1.98635e+07	5.68343e+07	3.18243e+06	9.02637e+07	3.98182e+07	0.441132	0.00266731
943	223.158	C10868	Tigloidine	1	0	224.1652#253.0465#[381][M]+#[M+Na]+ 201.177	3.83745e+07	4.40412e+07	2.51004e+07	4.75177e+07	4.76888e+07	3.4329e+07	2.8594e+06	6.12826e+07	5.32932e+07	1.06847e+07	5.38174e+07	1.96093e+06	3.95086e+07	3.06497e+07	0.775773	0.493751
944	223.158	C10868	Tigloidine	1	0	224.1652#283.1#[382][M]+#	1.02412e+07	1.04156e+07	1.21357e+07	1.57853e+07	1.92302e+07	1.03689e+07	5.97366e+06	2.03235e+07	1.30186e+07	2.40454e+06	1.32056e+07	379857	1.30295e+07	9.21763e+06	0.707443	0.3121
945	224.069	C00482	Sinapate; Sinapic acid; 3,5-Dimethoxy-4-hydroxycinnamic acid	1	0	225.0765#368.718#[383][M]+#[M+Na+HCOOH]+ 156.08	2.25557e+06	2.45307e+06	2.33436e+06	2.8394e+06	3.39675e+06	2.30284e+06	911578	2.67068e+06	2.45677e+06	334619	2.87851e+06	5.22811e+06	2.597e+06	2.41338e+06	0.929295	0.815738
946	224.142	C01760	(6S,9R)-Vomifoliol; (6S,9R)-6-Hydroxy-3-oxo-alpha-ionol	0.566	0.817	225.1492#361.223#[384][M]+#[M+H-C6H10O5]+ 386.197	1.00582e+07	8.66301e+06	9.59129e+06	1.03357e+07	1.6114e+07	9.63596e+06	2.34278e+06	7.44085e+06	6.41758e+06	1.02716e+06	5.1971e+06	8.12357e+06	1.0733e+07	5.09151e+06	0.474377	0.0217305
950	224.153	C10571	Aspergillic acid	1	0	225.1605#212.9775#[385][M]+#	6.32839e+06	6.83286e+06	8.18122e+06	1.01897e+07	1.48219e+07	7.71438e+06	757368	5.45451e+06	4.70565e+06	286825	5.26316e+06	170936	9.01141e+06	2.77308e+06	0.307729	0.00644573
951	225.137	C07533	Prenalterol	0.338	1	226.1445#301.005#[386][M]+#[M+K]+ 187.185	1.11092e+06	1.16257e+06	1.12548e+06	1.42962e+06	1.80831e+06	1.12709e+06	659315	1.49443e+06	1.41485e+06	215477	1.3272e+06	33284.5	1.294e+06	857425	0.662616	0.164362
954	225.137	C07129	Terbutaline	0.35	0.999	226.1445#99.8122#[387][M]+#	1.50097e+06	1.56619e+06	1.00542e+06	1.2143e+06	1.52282e+06	985570	583857	1.54577e+06	1.36407e+06	206206	1.28913e+06	283993	1.29921e+06	878837	0.676439	0.116285
957	226.01	C15397	6-(2-Chloroallylthio)purine	1	0	227.017#104.214#[389][M]+#[M+Na]+ 204.026	5.49469e+07	5.91333e+07	7.48147e+07	4.9265e+07	1.21473e+08	6.80479e+07	1.5485e+07	6.72849e+07	5.71962e+07	8.11098e+06	5.96848e+07	1.17667e+06	7.12801e+07	3.48231e+07	0.488538	0.0245334
958	226.048	C00251	Chorismate; Chorismic acid; (3R,4R)-3-[(1-Carboxyethenyl)oxy]-4-hydroxycyclohexa-1,5-diene-1-carboxylate	0.494	0.943	227.0557#252.7875#[390][M]+#	4.44782e+06	4.5995e+06	4.50284e+06	5.65366e+06	7.44533e+06	3.97463e+06	2.11478e+06	6.69636e+06	5.79084e+06	880142	5.75023e+06	120890	5.10396e+06	3.55887e+06	0.697277	0.22652
961	226.085	C09780	Genipin	1	0	227.0921#333.955#[391][M]+#[M+H]+ 226.082	4.46467e+06	4.7869e+06	4.67011e+06	5.62191e+06	7.69452e+06	4.41492e+06	1.12614e+06	4.93949e+06	4.91889e+06	596364	4.20169e+06	136777	5.27551e+06	2.65322e+06	0.502933	0.0366124
962	226.169	C04277	1,8-Diazacyclotetradecane-2,9-dione	1	0	227.1762#272.696#[395][M]+#[M+H]+ 226.17	9.51509e+07	3.50586e+07	1.37345e+08	3.04407e+07	5.98877e+07	1.19769e+08	4.94445e+07	1.3226e+08	1.88762e+07	1.44885e+07	2.24199e+07	2.96316e+06	7.96087e+07	4.00755e+07	0.503406	0.276835
963	227.044	C06047	Stizolobate; Stizolobic acid	0.349	0.998	228.0511#104.369#[396][M]+#[M+H+HCOOH]+ 181.037	1.9494e+07	2.07836e+07	1.81631e+07	2.63721e+07	1.95828e+07	1.54706e+07	7.12718e+06	2.321e+07	2.07532e+07	4.08643e+06	2.05967e+07	749040	1.99777e+07	1.27538e+07	0.638399	0.157418
966	228.064	C06581	2-Hydroxy-3-carboxy-6-oxo-7-methylocta-2,4-dienoate	1	0	229.0715#298.865#[399][M]+#[M+H+HCOOH]+ 182.059 [M+H-CO]+ 256.061 [M+H-HCOOH]+ 274.071	6.50834e+06	7.06457e+06	6.94142e+06	8.60109e+06	1.11475e+07	3.76306e+06	2.34934e+06	4.39331e+06	6.36909e+06	610780	6.25786e+06	77472.8	7.33767e+06	3.34297e+06	0.455591	0.010621
967	229.205	C13795	2S-Amino-tridecanoic acid; 2S-Amino-tridecanoate; (S)-2-Aminotridecanoic acid	1	0	230.2123#818.1435#[404][M]+#	8.21727e+06	4.15931e+06	1.18632e+07	2.50528e+06	3.40425e+06	7.8442e+06	1.49627e+06	5.32931e+06	1.20363e+06	454031	1.34345e+06	8727.05	6.33225e+06	1.63924e+06	0.258871	0.0483492
968	232.074	C09930	Goniothalenol; Altholactone	1	0	233.0817#807.4495#[411][M]+#	2.04516e+07	2.6498e+07	2.05259e+07	2.50979e+07	2.59446e+07	1.76275e+07	2.78197e+07	6.70749e+07	5.48896e+07	7.50672e+06	5.98266e+07	1.52073e+06	2.26909e+07	3.64397e+07	1.60592	0.2569
969	232.111	C09503	Mexicanin E	0.344	0.999	233.1181#520.945#[412][M]+#[M+K+HCOOH]+ 148.149 [M+Na+HCOOH]+ 164.123	7.59945e+06	7.50604e+06	7.63174e+06	6.25231e+06	1.21446e+07	7.08547e+06	3.13828e+06	9.2872e+06	8.10624e+06	1.14468e+06	8.21894e+06	366704	8.03659e+06	5.04367e+06	0.627588	0.0804203
972	233.955	C03575	2-Iodophenol methyl ether	1	0	234.962#62.31225#[413][M]+#	9.43012e+07	9.98567e+07	1.00352e+08	1.15965e+08	1.34157e+08	9.99098e+07	3.18208e+07	8.89193e+07	8.16618e+07	1.65902e+07	8.37483e+07	1.22666e+06	1.07424e+08	5.06612e+07	0.471601	0.014517
973	234.09	C17917	Coixinden B	0.507	1	235.0973#694.149#[415][M]+#[M+H]+ 234.091	469748	783510	637267	1.13645e+06	1.19707e+06	607607	1.889e+06	7.53785e+06	6.51583e+06	817023	6.70921e+06	140671	805275	3.93493e+06	4.88644	0.067216
975	234.126	C18036	Strigolactone ABC-rings	1	0	235.1337#804.79#[416][M]+#	5.72035e+06	5.53502e+06	4.6106e+06	4.54641e+06	3.87522e+06	3.90318e+06	3.8088e+06	2.9989e+06	3.55418e+06	3.26445e+06	3.02078e+06	3.05938e+06	4.69846e+06	3.28441e+06	0.69904	0.00371398
976	234.163	C16942	Curcumenol	0.062	0.999	235.1701#859.942#[417][M]+#	8.51321e+07	1.03093e+08	8.44078e+07	6.98432e+07	7.12339e+07	5.58364e+07	5.14259e+07	5.09877e+07	5.60919e+07	4.48489e+07	5.27903e+07	4.36314e+07	7.82577e+07	4.99627e+07	0.638438	0.00412589
994	235.122	C09573	Lophophorine	1	0	236.1289#524.627#[419][M]+#[M+H]+ 235.122	3.42247e+07	3.23656e+07	2.56215e+07	3.01351e+07	3.78434e+07	3.13684e+07	3.61687e+07	2.3047e+07	1.7788e+07	4.79853e+06	2.23628e+07	227534	3.19265e+07	1.73988e+07	0.544964	0.0325929
995	235.122	C09573	Lophophorine	1	0	236.129#275.927#[420][M]+#	2.17896e+06	2.36104e+06	2.45709e+06	2.96268e+06	4.05131e+06	2.06925e+06	1.74136e+06	3.10538e+06	2.09774e+06	534227	2.12282e+06	222620	2.68005e+06	1.63736e+06	0.610942	0.0894597
996	236.106	C12457	3-Dimethylallyl-4-hydroxymandelic acid	1	0	237.113#636.4205#[423][M]+#[M+K]+ 198.145	1.60592e+06	2.26266e+06	1.6035e+06	2.68831e+06	2.77882e+06	2.1076e+06	5.16786e+06	3.62535e+07	3.09043e+07	5.09821e+06	3.15008e+07	1.30488e+06	2.17447e+06	1.83716e+07	8.44878	0.0561242
997	236.106	C12457	3-Dimethylallyl-4-hydroxymandelic acid	1	0	237.113#552.333#[424][M]+#[M+K]+ 198.147	1.50223e+06	1.55457e+06	1.47851e+06	1.72138e+06	2.23432e+06	1.38752e+06	3.58778e+06	6632846	5.50959e+06	1.27329e+06	5.50728e+06	356900	1.64642e+06	3.81128e+06	2.31488	0.0835954
998	236.153	C07376	Procarbazine hydrochloride	0.265	0.999	237.1606#134.3765#[425][M]+#[M+H]+ 236.157	2.22083e+07	2.28493e+07	2.35105e+07	2.24274e+07	2.97734e+07	16586061	6.03462e+06	2.68686e+07	2.05893e+07	3.08611e+06	2.11107e+07	453075	2.28925e+07	1.30237e+07	0.568908	0.0446034
1002	237.137	C16705	Anhalonine; O-Methylanhalonidine	0.621	0.779	238.1447#186.21#[426][M]+#[M+H+NH3]+ 220.112	5.75727e+07	6.07131e+07	6.0873e+07	7.4438e+07	8.92769e+07	5.7036e+07	1.61847e+07	5.82561e+07	3.86789e+07	9.06783e+06	5.01149e+07	1.94471e+06	6.66516e+07	2.90412e+07	0.435716	0.00966757
1006	237.137	C16705	Anhalonine; O-Methylanhalonidine	0.636	0.76	238.1445#311.761#[427][M]+#	1.63288e+07	1.68428e+07	1.75277e+07	2.43645e+07	2.46057e+07	1.51375e+07	4.64244e+06	1.79385e+07	1.3163e+07	3.41937e+06	1.35809e+07	1.0631e+06	1.91345e+07	8.9679e+06	0.468677	0.0228953
1010	237.137	C16705	Anhalonine; O-Methylanhalonidine	0.626	0.772	238.1446#292.9655#[428][M]+#	1.72523e+07	1.81135e+07	1.80417e+07	2.13017e+07	2.55197e+07	1.72041e+07	7.8713e+06	2.21603e+07	1.94184e+07	4.46504e+06	1.9423e+07	1.17438e+06	1.95722e+07	1.24187e+07	0.634511	0.0995806
1014	237.137	C16705	Anhalonine; O-Methylanhalonidine	0.618	0.781	238.1446#208.31#[429][M]+#[M+H-COCH2]+ 279.153	2.16816e+07	2.59156e+07	2.17135e+07	4.644e+07	3.49471e+07	2.25599e+07	4.95623e+06	3.15509e+07	4.18481e+07	7.60251e+06	2.91154e+07	1.81488e+06	2.88763e+07	1.94813e+07	0.674648	0.318608
1018	237.137	C16705	Anhalonine; O-Methylanhalonidine	0.628	0.771	238.1446#435.73#[430][M]+#[M+H-H20]+ 255.149	1.78193e+06	1.94836e+06	1.58774e+06	2.36104e+06	3.20292e+06	1.86764e+06	952271	941733	639256	277252	477032	161594	2.12494e+06	574856	0.270529	0.00405812
1022	237.137	C16705	Anhalonine; O-Methylanhalonidine	0.644	0.752	238.1446#156.658#[431][M]+#	3.51762e+07	3.62119e+07	2.904e+07	8.01225e+07	1.08366e+08	3.43395e+07	3.5316e+06	2.96126e+07	2.72288e+07	3.54254e+06	2.81194e+07	942063	5.38761e+07	1.54962e+07	0.287626	0.0379159
1026	237.137	C16705	Anhalonine; O-Methylanhalonidine	0.597	0.805	238.1446#222.9135#[432][M]+#[M+Na]+ 215.157	1.73279e+07	1.92604e+07	1.82814e+07	2.43812e+07	3.02666e+07	4.5314e+07	4.02185e+06	1.84198e+07	1.42816e+07	2.93459e+06	1.4167e+07	751730	2.58053e+07	9.0961e+06	0.35249	0.0473015
1030	476.221	C07081	#N/A	0.34	1	239.1177#297.782#[435][M]2+#	1.59131e+06	1.74237e+06	1.65641e+06	2.17023e+06	2.70346e+06	1.48023e+06	610319	2.17931e+06	1.60097e+06	245048	1.73016e+06	238681	1.89067e+06	1.10075e+06	0.582201	0.071725
1033	239.153	C07053	Isoetharine	0.346	1	240.1603#256.257#[439][M]+#	1.82878e+08	1.91315e+08	222930178	2.68966e+08	3.37115e+08	1.83124e+08	6.16208e+07	2.85883e+08	2.44153e+08	4.85778e+07	2.8295e+08	1.17833e+07	2.31055e+08	1.55828e+08	0.67442	0.182704
1036	239.153	C11770	R-Salbutamol; (-)-Salbutamol; Levalbuterol	0.349	0.999	240.1602#184.0445#[440][M]+#	1.45671e+08	1.55184e+08	1.59896e+08	1.90118e+08	2.41221e+08	1.50395e+08	6.81165e+07	2.1584e+08	1.87049e+08	3.44956e+07	1.92738e+08	6.93743e+06	1.73748e+08	1.17529e+08	0.676438	0.177916
1039	239.153	C10348	Macrophylline	0.34	1	240.1602#305.339#[441][M]+#	1.24259e+07	1.2671e+07	1.2459e+07	1.42204e+07	1.66026e+07	1.07959e+07	5.38178e+06	1.48388e+07	1.38368e+07	3.03056e+06	1.37197e+07	666002	1.31958e+07	8.57896e+06	0.650128	0.105677
1042	239.153	C11770	R-Salbutamol; (-)-Salbutamol; Levalbuterol	0.346	1	240.1602#496.197#[442][M]+#	3.82714e+06	4.1071e+06	4.41357e+06	5.014e+06	7.10919e+06	4.55328e+06	4.31044e+06	7.13833e+06	6.20259e+06	1.20662e+06	6.81882e+06	231006	4.83738e+06	4.31797e+06	0.892626	0.686734
1045	239.153	C11770	R-Salbutamol; (-)-Salbutamol; Levalbuterol	0.342	1	240.1602#319.277#[443][M]+#[M+K]+ 201.202	7.26779e+07	7.56219e+07	7.2549e+07	8.5146e+07	1.06578e+08	6.95208e+07	3.53621e+07	9.48804e+07	8.65475e+07	2.03893e+07	8.60037e+07	4.49366e+06	8.0349e+07	5.46128e+07	0.679695	0.148797
1048	239.153	C10348	Macrophylline	0.345	1	240.1602#201.434#[444][M]+#	5.88207e+07	6.33802e+07	6.41503e+07	7.90426e+07	1.09847e+08	5.98174e+07	2.63413e+07	1.04315e+08	8.62371e+07	1.24064e+07	8.78922e+07	2.54877e+06	7.25098e+07	5.32902e+07	0.734939	0.322537
1051	240.064	C05817	(1R,6R)-6-Hydroxy-2-succinylcyclohexa-2,4-diene-1-carboxylate; (1R,6R)-2-Succinyl-6-hydroxy-2,4-cyclohexadiene-1-carboxylate; SHCHC	1	0	241.0714#315.5625#[445][M]+#[M+K+HCOOH]+ 156.101 [M+H+HCOOH]+ 194.059	1.47821e+07	9.86564e+06	1.02743e+07	1.91764e+07	1.59961e+07	8.97004e+06	3.01366e+06	1.57269e+07	9.4891e+06	1.57374e+06	9.84769e+06	252768	1.31774e+07	6.65064e+06	0.5047	0.110861
1052	240.064	C05817	(1R,6R)-6-Hydroxy-2-succinylcyclohexa-2,4-diene-1-carboxylate; (1R,6R)-2-Succinyl-6-hydroxy-2,4-cyclohexadiene-1-carboxylate; SHCHC	1	0	241.0714#329.782#[446][M]+#[M+K]+ 202.108 [M+Na]+ 218.082	4.47466e+06	4.79246e+06	4.75115e+06	5.8206e+06	7.45974e+06	4.44651e+06	1.86033e+06	6.46713e+06	5.14523e+06	804749	5.35583e+06	157598	5.29085e+06	3.29848e+06	0.62343	0.119998
1053	240.148	C07807	Pirbuterol	0.52	0.999	241.1555#111.2845#[447][M]+#	9.73912e+06	1.08598e+07	1.14367e+07	1.34511e+07	1.81789e+07	1.03661e+07	4.83197e+06	1.84924e+07	1.56307e+07	2.36696e+06	1.58756e+07	382113	1.23386e+07	9.59663e+06	0.777771	0.412626
1055	240.148	C07807	Pirbuterol	0.508	1	241.1555#188.863#[448][M]+#	3.51226e+06	3.72471e+06	3.55132e+06	4.6045e+06	6.24666e+06	2.82336e+06	1.86225e+06	6.3226e+06	5.48696e+06	947018	5.27045e+06	946606	4.07713e+06	3.47265e+06	0.851738	0.564783
1057	241.059	C04204	N-(2,3-Dihydroxybenzoyl)-L-serine; 2,3-Dihydroxy-N-benzoyl-L-serine; 2,3-Dihydroxybenzoylserine	1	0	242.0667#119.76#[451][M]+#[M+H]+ 241.061	3.0029e+06	3.24939e+06	3.10205e+06	3.98354e+06	5.07061e+06	2.88374e+06	850829	3.50873e+06	2.99996e+06	274549	2.81455e+06	4480.07	3.54871e+06	1.74218e+06	0.490935	0.0368738
1058	242.08	C01727	Lumichrome; 7,8-Dimethylalloxazine	1	0	243.0872#285.2215#[457][M]+#	2.29989e+06	1.99001e+06	2.37508e+06	2.52644e+06	3.85802e+06	1.88253e+06	277025	1.86745e+06	1.54047e+06	286274	1.51313e+06	161146	2.48866e+06	940915	0.378081	0.00781191
1059	244.072	C05901	Piceatannol; 3,3',4'5-Tetrahydroxystilbene	0.159	0.834	245.0792#775.9835#[466][M]+#[M+Na]+ 222.09	9.33533e+06	3.79072e+06	1.63436e+07	4.6928e+06	6.31865e+06	1.65747e+07	5.84799e+06	1.24194e+07	3.13715e+06	3.05114e+06	3.47752e+06	2.06293e+06	9.5093e+06	4.99936e+06	0.525734	0.249895
1071	247.158	C14167	beta-Eucaine	0.343	1	248.1653#361.742#[476][M]+#[M+Na]+ 225.173	6.23286e+06	6.42423e+06	6.54626e+06	8.18326e+06	1.17367e+07	6.29704e+06	2.87293e+06	8.58944e+06	7.14019e+06	1.00077e+06	7.35737e+06	182393	7.57006e+06	4.52385e+06	0.597597	0.100468
1074	248.106	C12456	3-Dimethylallyl-4-hydroxyphenylpyruvate; 3-[4-Hydroxy-3-(2-methylprop-1-en-1-yl)phenyl]-2-oxopropanoate	0.86	0.457	249.113#500.731#[478][M]+#	2.42959e+06	1.69977e+06	2.18564e+06	2.60728e+06	3.20019e+06	2.77001e+06	1.15573e+06	2.28275e+06	2.18701e+06	257276	2.59431e+06	14271.1	2.48208e+06	1.41523e+06	0.570177	0.103172
1077	248.151	C07445	Pindolol	1	0	249.1582#272.731#[480][M]+#[M+Na]+ 226.17	1.56061e+07	4.71814e+06	1.77159e+07	2.62326e+06	3.83817e+06	8.66315e+06	2.83002e+06	7.68596e+06	754436	594787	847362	104686	8.86079e+06	2.13621e+06	0.241086	0.0769145
1078	250.121	C14469	Di-n-propylphthalate; Dipropyl phthalate	0.34	1	251.1287#821.886#[482][M]+#	1.58113e+07	1.59699e+07	1.45964e+07	1.10926e+07	1.04945e+07	1.02516e+07	1.0469e+07	9.81867e+06	9.98131e+06	9.62331e+06	9.5471e+06	9.37818e+06	1.30361e+07	9.80293e+06	0.751986	0.0214494
1081	250.121	C14469	Di-n-propylphthalate; Dipropyl phthalate	0.356	0.999	251.1287#520.93#[483][M]+#[M+K]+ 212.162	6.00744e+06	6.07318e+06	6.04077e+06	5.67418e+06	7.27786e+06	4.24464e+06	2.53125e+06	5.76821e+06	6.3414e+06	778114	5.00055e+06	30852.9	5.88635e+06	3.40839e+06	0.579034	0.0349311
1084	251.189	C17464	Nupharamine	1	0	252.1966#330.4675#[484][M]+#	3.96534e+06	4.15956e+06	4.23963e+06	5.02661e+06	6.70046e+06	3.87206e+06	1.61325e+06	4.11738e+06	3.41336e+06	470477	3.37265e+06	79874.8	4.66061e+06	2.17783e+06	0.467285	0.018038
1085	506.097	C10308	Cassiamin C	1	0	254.0555#199.378#[485][M]2+#[M+2H]2+ 506.098	2.70741e+06	2.69842e+06	2.50864e+06	3.20999e+06	4.04787e+06	2.14548e+06	809354	3.65782e+06	2.85355e+06	186411	3.04489e+06	504952	2.8863e+06	1.84283e+06	0.638474	0.144695
1086	255.148	C10861	Meteloidine	1	0	256.1552#226.209#[492][M]+#	6.06098e+06	4.31068e+06	4.51574e+06	5.70007e+06	7.14266e+06	4.045e+06	2.25065e+06	8.32439e+06	8.60686e+06	1.03467e+06	6.81912e+06	160816	5.29585e+06	4.53275e+06	0.855906	0.661547
1087	255.148	C10861	Meteloidine	1	0	256.1552#120.3065#[493][M]+#	6.38618e+06	7.23605e+06	6.48008e+06	9.43466e+06	1.19872e+07	5.86598e+06	1.44046e+06	1.09565e+07	9.8819e+06	983503	9.01289e+06	47670	7.89836e+06	5.38716e+06	0.682061	0.275281
1088	255.148	C10861	Meteloidine	1	0	256.1552#149.127#[494][M]+#[M+H+NH3]+ 238.117	2.32542e+07	2.3426e+07	2.81401e+07	3.31399e+07	4.00619e+07	2.46101e+07	7.23158e+06	2.42383e+07	2.08808e+07	3.71196e+06	2.04824e+07	704832	2.8772e+07	1.2875e+07	0.447483	0.0170608
1089	258.068	C17369	Northienamycin	1	0	259.0756#158.817#[508][M]+#[M+H]+ 258.072	4.28736e+06	6.30305e+06	6.03975e+06	7.35525e+06	9.80608e+06	3.67421e+06	1.57103e+06	5.39853e+06	6.16036e+06	635243	4.62267e+06	48186	6.24429e+06	3.07267e+06	0.492077	0.0293283
1090	261.137	C10626	Zinnimidine	0.344	1	262.1446#874.566#[517][M]+#[M+H-CH3]+ 276.17	2.42295e+06	9.95168e+06	3.62479e+06	1.15827e+07	1.36492e+07	4.82137e+06	468573	3.20164e+06	5.10374e+06	433679	5.51594e+06	172429	7.67546e+06	2.48267e+06	0.323455	0.037181
1093	261.137	C15462	cis-1,3,4,6,7,11b-Hexahydro-9-methoxy-2H-benzo[a]quinolizine-3-carboxylic acid	0.352	0.999	262.1447#778.8385#[518][M]+#	1.41629e+06	4.25819e+06	1.49574e+06	3.20788e+06	4.68302e+06	1.44821e+06	676848	1.42731e+06	2.22276e+06	1.11066e+06	1.77632e+06	369277	2.75155e+06	1.26386e+06	0.459327	0.0482429
1096	262.121	C09472	Grosshemin	0.112	0.999	263.1286#428.017#[524][M]+#	2.70776e+06	2.80595e+06	2.87358e+06	3.43155e+06	4.36197e+06	2.57105e+06	1.43582e+06	4.64104e+06	3.86143e+06	653692	4.03937e+06	85021.6	3.12531e+06	2.45273e+06	0.784796	0.415688
1106	262.231	C14245	4-Dodecylphenol	1	0	263.2378#869.218#[525][M]+#	2.11996e+07	1.50151e+07	3.43454e+07	3.01402e+07	3.16346e+07	2.45075e+07	1.3623e+07	8.67727e+07	4.93491e+07	12963732	5.11405e+07	4.79212e+06	2.61404e+07	3.64402e+07	1.39402	0.494234
1107	262.231	C14245	4-Dodecylphenol	1	0	263.2379#825.637#[526][M]+#	1.07904e+07	6.50069e+06	1.26454e+07	1.12665e+07	1.24591e+07	6.37861e+06	4.2426e+06	4.68498e+07	1.6033e+07	5.14328e+06	2.24923e+07	1.16207e+06	1.00068e+07	1.59872e+07	1.59763	0.454465
1108	264.101	C10427	1'-Acetoxyeugenol acetate	0.99	0.055	265.108#564.3#[528][M]+#	1.69018e+06	1.43011e+06	1.57417e+06	2.28476e+06	2.72443e+06	1.7801e+06	818275	1.96292e+06	1.77794e+06	254514	1.93211e+06	63231.6	1.91396e+06	1.13483e+06	0.592924	0.118546
1111	264.137	C06082	Abscisate; Abscisic acid; (+)-Abscisic acid; ABA	0.148	0.971	265.1443#304.195#[529][M]+#	4.63472e+06	4.54209e+06	4.50468e+06	5.72394e+06	7.0723e+06	4.40052e+06	4.4905e+06	1.1724e+07	9.96853e+06	1.6321e+06	1.00711e+07	390150	5.14637e+06	6.3794e+06	1.23959	0.555089
1134	267.098	C00212	Adenosine	0.657	0.49	268.105#140.1845#[531][M]+#	1.09857e+08	1.20124e+08	1.1472e+08	1.34411e+08	1.66629e+08	1.0583e+08	3.54395e+07	1.58683e+08	9.22469e+07	1.96576e+07	9.83044e+07	3.33314e+06	1.25262e+08	6.7944e+07	0.542415	0.0565559
1139	267.148	C10137	Codonopsine	0.518	0.999	268.1553#350.5495#[532][M]+#[M+H-H20]+ 285.162	1.44167e+06	1.70869e+06	1.32693e+06	1.94532e+06	2.32913e+06	1.25418e+06	874594	1.507e+06	1.56756e+06	272834	1.43492e+06	66841.4	1.66765e+06	953959	0.572037	0.051964
1141	267.148	C11077	Diethofencarb	0.522	0.999	268.1553#240.001#[533][M]+#	3.24886e+06	3.30361e+06	3.30385e+06	4.10478e+06	5.22549e+06	3.12904e+06	1.20149e+06	3.52868e+06	2.88246e+06	538005	2.93337e+06	3.0047e+07	3.71927e+06	6.85517e+06	1.84315	0.541491
1143	270.075	C01726	D-Lombricine	0.518	0.999	271.082#336.385#[537][M]+#[M+H]+ 270.075	1.5825e+06	2.34124e+06	1.52509e+06	2.85571e+06	3.84679e+06	2.23292e+06	1.49422e+06	4.63725e+06	3.89129e+06	484736	4.09568e+06	53827.1	2.39737e+06	2.44283e+06	1.01896	0.95906
1145	270.075	C01726	D-Lombricine	0.554	0.992	271.0821#284.1515#[538][M]+#[2M+K]+ 116.053	4.62436e+06	4.81663e+06	4.83103e+06	5.91085e+06	7.58896e+06	4.34732e+06	2.89872e+06	8.33455e+06	6.87554e+06	1.04662e+06	6.88727e+06	174185	5.35319e+06	4.36948e+06	0.816239	0.501188
1147	270.257	C16995	Methyl palmitate	1	0	271.2639#54.2706#[540][M]+#[M+H]+ 270.257	1.47646e+07	1.93229e+07	1.8455e+07	3.58125e+07	1.80678e+07	1.42731e+07	1.84266e+07	2.21748e+07	1.7767e+07	1.85138e+07	1.10332e+07	1.94757e+07	2.0116e+07	1.78985e+07	0.889766	0.554635
1148	271.194	C06947	Dextromethorphan	0.501	1	272.2018#661.5#[543][M]+#[3M+Na]+ 83.0747 [M+H]+ 271.194	1.47307e+07	8.44368e+06	7.68392e+06	5.41093e+06	6.0905e+06	5.79059e+06	1.23829e+06	8.08258e+06	2.78274e+06	328500	2.79817e+06	139628	8.02505e+06	2.56165e+06	0.319207	0.0281409
1150	272.069	C00509	Naringenin; 4',5,7-Trihydroxyflavanone; (2S)-Naringenin; (-)-(2S)-Naringenin	0.232	0.902	273.0766#651.4965#[548][M]+#	1.34387e+06	1.57708e+06	2.27853e+06	4.03096e+06	2.16384e+06	2.14114e+06	691497	2.03907e+06	1.45147e+06	127466	1.85711e+06	24793.3	2.2559e+06	1.0319e+06	0.457422	0.112381
1165	274.194	C07254	Nandrolone	0.34	1	275.2015#626.776#[556][M]+#[M+H-H20]+ 292.206	1.72238e+06	1.25681e+06	2.40618e+06	2.88137e+06	3.24976e+06	1.52825e+06	343135	3.91995e+06	1.15056e+06	257412	1.27912e+06	40734.8	2.17412e+06	1.16515e+06	0.535919	0.243059
1168	275.101	C08328	Cardiospermin	0.513	1	276.1087#116.848#[557][M]+#[M+Na]+ 253.115	6.87458e+06	8.09266e+06	7.85236e+06	1.00272e+07	1.30393e+07	6.24395e+06	2.19089e+06	8.36508e+06	6.74038e+06	588576	6.68198e+06	27992.3	8.68834e+06	4.09915e+06	0.471799	0.026337
1170	275.101	C08328	Cardiospermin	0.52	0.999	276.1087#103.538#[558][M]+#	9.3152e+06	8.79716e+06	8.36356e+06	9.44088e+06	1.19931e+07	6.53448e+06	1.8244e+06	7.5875e+06	6.02927e+06	443793	6.22153e+06	40915.1	9.07406e+06	3.69124e+06	0.40679	0.007249
1172	275.189	C09879	Lycoflexine	0.526	0.998	276.1968#552.908#[560][M]+#	2.18422e+06	3.3106e+06	1.39564e+06	1.18654e+06	1.86954e+06	851470	251869	3.18587e+06	726984	3851.14	908415	5434.79	1.79967e+06	847070	0.470681	0.0114148
1174	276.085	C08512	Ranunculin	1	0	277.0928#165.5385#[561][M]+#[M+H-H20]+ 294.097	9.05746e+06	9.37553e+06	9.49513e+06	1.16317e+07	1.48776e+07	8.23212e+06	2.11002e+06	8.14607e+06	6.62326e+06	920620	6.7578e+06	112048	1.04449e+07	4.11164e+06	0.393649	0.00744605
1175	276.085	C08512	Ranunculin	1	0	277.0927#233.868#[562][M]+#[M+H-H20]+ 294.095	2.14661e+07	2.18212e+07	2.18613e+07	2.66626e+07	3.46701e+07	1.93748e+07	6.39852e+06	2.37742e+07	1.99461e+07	2.92442e+06	2.0408e+07	512021	2.43093e+07	1.23272e+07	0.507098	0.0319809
1176	276.085	C08512	Ranunculin	1	0	277.0927#208.1795#[563][M]+#[M+H]+ 276.085	2.62172e+07	2.78804e+07	1.88303e+07	3.35025e+07	4.09066e+07	2.34871e+07	7.4899e+06	2.8084e+07	2.32933e+07	3.25081e+06	3.02383e+07	428765	2.84707e+07	1.54642e+07	0.543161	0.0652832
1177	276.173	C09623	Buddledin A	0.345	0.999	277.1806#874.566#[564][M]+#[M+H]+ 276.17	7.26036e+06	2.60894e+07	1.03987e+07	2.87459e+07	3.56087e+07	1.22352e+07	2.57573e+06	8.63088e+06	1.35748e+07	1.59325e+06	1.38479e+07	1.7653e+06	2.00564e+07	6.99798e+06	0.348915	0.0362338
1180	276.173	C09623	Buddledin A	0.336	1	277.1807#778.9295#[565][M]+#[M+Na]+ 254.195	4.4795e+06	1.21923e+07	4.81427e+06	8.91829e+06	1.35009e+07	4.81526e+06	2.01561e+06	4.56146e+06	6.4096e+06	1.49645e+06	6.07629e+06	1.06075e+06	8.12009e+06	3.60336e+06	0.443759	0.0306673
1183	276.21	C16300	Stearidonic acid; 6,9,12,15-Octadecatetraenoic acid; (6Z,9Z,12Z,15Z)-Octadecatetraenoic acid	1	0	277.2171#834.724#[566][M]+#[M+H-H20]+ 294.222	7.4246e+06	6.06991e+06	9.11499e+06	9.05374e+06	1.17017e+07	5.56807e+06	2.6642e+06	1.32726e+07	6.01678e+06	1.41933e+06	6.88256e+06	1.94353e+06	8.15551e+06	5.36651e+06	0.658023	0.241255
1184	278.153	C15205	Diisobutyl phthalate; DIBP	0.354	0.999	279.16#882.739#[571][M]+#	2.42051e+08	2.51703e+08	2.12561e+08	1.49142e+08	185234043	204059594	1.32834e+08	1.7078e+08	1.4386e+08	8.57302e+07	141771654	8.03225e+07	2.07458e+08	1.25883e+08	0.606788	0.00114567
1187	279.148	C10947	Metalaxyl	1	0	280.1553#344.5825#[572][M]+#[M+H-CH2]+ 293.165	4.15623e+06	4.55349e+06	3.55799e+06	5.25593e+06	6.22873e+06	3.3232e+06	3.44299e+06	4.12826e+06	4.94055e+06	1.01861e+06	4.9793e+06	162117	4.51259e+06	3.11197e+06	0.689619	0.149674
1188	562.161	C08738	Albanol A; Mulberrofuran G	1	0	282.0879#70.9843#[575][M]2+#	2.9414e+07	1.49346e+07	1.70755e+07	1.08692e+07	6.13873e+06	1.90012e+07	5.30607e+06	202357	108000	1.73855e+06	141754	379451	1.62389e+07	1.3127e+06	0.0808367	0.0025697
1189	281.164	C06685	Cycloheximide	1	0	282.1709#210.1945#[577][M]+#	8.40681e+06	8.63168e+06	8.67564e+06	1.13358e+07	1.45507e+07	8.14965e+06	853111	2.94569e+06	2.03716e+06	300666	2.04989e+06	31036.1	9.95838e+06	1.36959e+06	0.137532	0.000500705
1190	283.093	C00387	Guanosine	0.916	0.418	284.0998#175.057#[579][M]+#[M+H]+ 283.093	1.09702e+07	1.22424e+07	1.1356e+07	1.32478e+07	1.73536e+07	1.06123e+07	1.84375e+06	5.39097e+06	6.21306e+06	776779	6.11529e+06	79488.4	1.26304e+07	3.40322e+06	0.269448	0.000455978
1192	568.235	C17812	Lappaol D	0.508	1	285.1249#839.0005#[583][M]2+#[M+2H]2+ 568.235	3.10193e+06	3.01175e+06	1.21436e+07	2.58744e+07	4.29905e+07	3.25743e+07	2.28424e+07	1.30926e+08	8.43072e+07	2.52375e+07	1.12504e+08	5.08626e+06	1.99494e+07	6.34838e+07	3.18224	0.119671
1194	284.215	C00376	Retinal; Vitamin A aldehyde; Retinene; all-trans-Retinal; all-trans-Vitamin A aldehyde; all-trans-Retinene	0.226	0.957	285.2221#424.9655#[585][M]+#[M+H]+ 284.214	8.33176e+06	7.67103e+06	9.18015e+06	8.89456e+06	1.127e+07	6.83599e+06	1.49703e+06	8.63042e+06	6.14067e+06	909516	6.20049e+06	272896	8.69725e+06	3.94184e+06	0.453228	0.0163255
1203	286.104	C01451	Salicin; Salicoside	0.441	0.977	287.1111#219.6155#[587][M]+#[M+Na]+ 264.121	2.2025e+07	2.27299e+07	2.10229e+07	2.52394e+07	2.85877e+07	1.74508e+07	6.25102e+06	2.50147e+07	2.05073e+07	2.56866e+06	2.11143e+07	441393	2.28426e+07	1.26496e+07	0.55377	0.0530444
1206	286.104	C01451	Salicin; Salicoside	0.46	0.969	287.111#199.179#[588][M]+#[M+Na]+ 264.123	3.31902e+07	3.26632e+07	2.6144e+07	3.15675e+07	3.4185e+07	2.36817e+07	8.02392e+06	1.48397e+07	1.51594e+07	3.37953e+06	1.36594e+07	340257	3.02386e+07	9.23371e+06	0.305362	0.000379848
1209	286.231	C00473	Retinol; all-trans-Retinol; Vitamin A; Vitamin A1	0.184	0.974	287.2379#613.533#[591][M]+#[M+H]+ 286.23	5.3708e+06	5.30702e+06	5.5145e+06	6.63499e+06	8.71425e+06	4.98531e+06	2.11864e+06	7.13048e+06	5.89713e+06	882412	6.05643e+06	26341.6	6.08781e+06	3.68524e+06	0.605347	0.104547
1220	286.231	C00473	Retinol; all-trans-Retinol; Vitamin A; Vitamin A1	0.202	0.965	287.2379#567.241#[592][M]+#	3.06821e+06	1.72393e+06	1.89688e+06	2.40467e+06	2.94916e+06	3.46653e+06	745404	4.03384e+06	1.86315e+06	276711	1.76113e+06	23637.8	2.5849e+06	1.45065e+06	0.5612	0.231351
1231	288.064	C00974	Dihydrokaempferol; Aromadendrin; (+)-Dihydrokaempferol; (+)-Aromadendrin	0.246	0.881	289.0716#585.911#[596][M]+#	1.03053e+06	1.73381e+06	1.43889e+06	1.98324e+06	2.73616e+06	1.61811e+06	2.13827e+06	3.34719e+06	3.15914e+06	271580	4.40771e+06	0	1.75679e+06	2.22065e+06	1.26404	0.525008
1245	578.139	C17639	Procyanidin B2; Procyanidol B2	0.258	1	290.0766#70.9908#[599][M]2+#	4.45926e+07	2.14836e+07	2.60919e+07	14070991	8.17577e+06	2.836e+07	6.78581e+06	79178.7	65532.5	4.2125e+06	70711.7	869470	2.37958e+07	2.01387e+06	0.0846311	0.00520592
1249	290.123	C03406	N-(L-Arginino)succinate; 2-(Nomega-L-Arginino)succinate; L-Argininosuccinate; L-Argininosuccinic acid; L-Arginosuccinic acid	0.775	0.769	291.1306#577.02#[604][M]+#	1.84265e+06	1.97853e+06	1.54553e+06	1.6802e+06	1.44552e+06	1.57037e+06	1.72695e+06	1.5644e+06	1.65887e+06	1.69346e+06	1.55219e+06	0	1.67714e+06	1.36598e+06	0.814471	0.291942
1251	290.137	C01965	Trimethoprim	0.466	0.729	291.1448#523.069#[605][M]+#[M+H]+ 290.138	6.93275e+06	7.20199e+06	7.04099e+06	9.19225e+06	1.1062e+07	6.60283e+06	2.30469e+06	8.56028e+06	7.09508e+06	1.10031e+06	7.20369e+06	0	8.00548e+06	4.37734e+06	0.546793	0.0612092
1255	582.449	C15903	Spheroidenone; Spheroiden-2-one	0.314	0.938	292.2316#349.96#[606][M]2+#[M+2H]2+ 582.449	1.84954e+06	1.1745e+06	3.23573e+06	1.2138e+06	1.91303e+06	3.26716e+06	518506	1.95248e+06	674562	187613	706044	12513.3	2.10896e+06	675287	0.320199	0.0531455
1262	292.205	C16324	9,10-EOT; 9,10-Epoxyoctadecatrienoic acid; (9S)-(10E,12Z,15Z)-9,10-Epoxyoctadecatri-10,12,15-enoic acid; 9,10-EOTrE	0.198	0.937	293.2121#626.8345#[608][M]+#[M+H]+ 292.206	1.22431e+06	1.05441e+06	1.97295e+06	2.33683e+06	2.62496e+06	1.09598e+06	1.50917e+06	3.20058e+06	979560	236385	1.17603e+06	1.53048e+06	1.71824e+06	1.4387e+06	0.837311	0.675771
1271	294.22	C04780	8-[(1R,2R)-3-Oxo-2-{(Z)-pent-2-enyl}cyclopentyl]octanoate; OPC-8:0	0.237	0.965	295.2277#872.963#[609][M]+#	9.04161e+06	5.71327e+06	1.52456e+07	9.78379e+06	16296491	1.15154e+07	3.53561e+06	1.24001e+07	5.07932e+06	1.70066e+06	1.01614e+07	781575	1.1266e+07	5.60979e+06	0.497939	0.0825802
1281	297.268	C06121	3-Ketosphingosine	0.416	0.986	298.275#773.0695#[611][M]+#	7.62082e+06	6.14087e+06	8.18134e+06	1.16669e+07	1.19744e+07	7.78095e+06	1.10215e+07	1.80335e+07	1.47709e+07	2.11125e+06	1.59832e+07	601410	8.89421e+06	1.04203e+07	1.17158	0.669934
1284	298.252	C00869	2-Oxooctadecanoic acid; 2-Oxostearate	0.673	0.782	299.259#822.549#[612][M]+#[M+H]+ 298.252	1.75915e+07	5.55721e+06	2.94561e+06	4.10434e+06	2.12741e+06	3.11904e+06	1.73094e+06	3.00475e+06	3.47067e+06	2.23932e+06	2.11864e+06	2.20497e+06	5.90752e+06	2.46155e+06	0.416681	0.230694
1287	299.174	C10347	Lycopsamine; 9-Viridiflorylretronecine	0.203	1	300.1815#291.098#[613][M]+#	4.42416e+06	4.7901e+06	4.44439e+06	5.52566e+06	7.10861e+06	3.80275e+06	1.09527e+06	3.73676e+06	3.25101e+06	558328	3.18471e+06	109614	5.01595e+06	1.98928e+06	0.396592	0.00526586
1292	299.283	C00319	Sphingosine; Sphingenine; Sphingoid; Sphing-4-enine	0.644	0.791	300.2906#882.94#[614][M]+#	4.38102e+07	1.99399e+07	6.39747e+06	2.499e+07	9.06927e+06	3.13627e+07	6.92804e+06	4.63784e+07	4.81358e+07	3.89183e+07	1.50009e+07	5.11267e+07	2.25949e+07	3.44147e+07	1.52312	0.328829
1295	299.283	C00319	Sphingosine; Sphingenine; Sphingoid; Sphing-4-enine	0.65	0.789	300.2907#777.623#[615][M]+#	5.67102e+07	4.21807e+07	5.51129e+07	8.17227e+07	7.11259e+07	5.18359e+07	5.40023e+07	7.50444e+07	7.23846e+07	9.31728e+06	8.45608e+07	3.21989e+06	5.97814e+07	4.97549e+07	0.832281	0.578824
1298	300.135	C08981	Toxyl angelate	0.515	0.999	301.142#882.688#[616][M]+#	5.88577e+06	2.96857e+06	1.41054e+07	1.15328e+07	1.55574e+07	1.68193e+07	1.19901e+07	1.69662e+07	1.34961e+07	1.12909e+07	1.36962e+07	8.74273e+06	1.11449e+07	1.2697e+07	1.13927	0.637594
1300	300.135	C14739	alpha,alpha'-Diethyl-3,4,3',4'-stilbenetetraol; 3,4,3',4'-Tetrahydroxy-alpha,alpha'-diethylstilbene	0.508	1	301.1419#66.59605#[617][M]+#[M+K]+ 262.182 [M+H-CH2]+ 314.152	7.38851e+06	6.62409e+06	6.53017e+06	6.35259e+06	6.07197e+06	6.13419e+06	8.76138e+06	9.84515e+06	1.0281e+07	9.15165e+06	1.03562e+07	6.99563e+06	6.51692e+06	9.23183e+06	1.41659	0.00429616
1302	301.081	C04452	4-Nitrophenol-alpha-D-galactopyranoside	1	0	302.088#190.86#[619][M]+#[M+H]+ 301.081	4.95379e+06	5.2907e+06	5.28654e+06	6.58873e+06	8.58475e+06	4.55743e+06	1.6332e+06	6.19229e+06	5.06897e+06	572323	5.16157e+06	389316	5.87699e+06	3.16961e+06	0.539325	0.0498071
1303	301.299	C00836	Sphinganine; Dihydrosphingosine; 2-Amino-1,3-dihydroxyoctadecane	1	0	302.3063#782.997#[623][M]+#	1.75462e+07	1.32178e+08	3.97434e+07	9.67873e+07	1.3092e+08	4.3245e+07	7.21684e+06	2.23315e+07	5.34182e+07	3.55383e+06	8.04912e+07	2.20133e+06	7.67365e+07	2.82022e+07	0.367519	0.0533098
1304	304.241	C11897	Taxa-4(20),11(12)-dien-5alpha,13alpha-diol	0.335	0.872	305.2485#613.133#[629][M]+#	3.22727e+06	3.19636e+06	3.44452e+06	4.02061e+06	5.27677e+06	3.11248e+06	1.4458e+06	4.41074e+06	3.68373e+06	502976	3.79938e+06	32977.6	3.713e+06	2.3126e+06	0.622838	0.121736
1315	304.241	C11897	Taxa-4(20),11(12)-dien-5alpha,13alpha-diol	0.328	0.872	305.2485#565.652#[630][M]+#[M+H-H20]+ 322.253	4.78698e+06	4.68142e+06	4.90792e+06	5.97237e+06	1.33075e+07	4.72163e+06	1.57368e+06	8.66615e+06	3.95766e+06	515291	3.95173e+06	61597.8	6.39631e+06	3.12102e+06	0.487941	0.135491
1326	304.241	C11897	Taxa-4(20),11(12)-dien-5alpha,13alpha-diol	0.344	0.874	305.2485#538.6825#[631][M]+#	2.91448e+06	4.44459e+06	3.02753e+06	5.6394e+06	4.92577e+06	4.37396e+06	1.53725e+06	3.35769e+06	2.8196e+06	269032	5.5265e+06	36020.5	4.22095e+06	2.25768e+06	0.534875	0.0979032
1337	306.073	C05906	Leucocyanidin; 2-(3,4-Dihydroxyphenyl)-3,4-dihydro-2H-1-benzopyran-3,4,5,7-tetrol; 3,3',4,4',5,7-Flavanhexol; 3,4-Cyanidiol; Leucoanthocyanidol; Leucocianidol; Leucocyanidol; Leukocyanidine; Procyanidol; Resivit; 2,3-trans-3,4-cis-Leucocyanidin	0.532	0.876	307.08#81.0465#[633][M]+#[M+K]+ 268.117 [M+Na]+ 284.092	2.02444e+07	2.20128e+07	1.74756e+07	2.07085e+07	2.45944e+07	1.41154e+07	6.60584e+06	1.30506e+07	1.71555e+07	3.02206e+06	1.22723e+07	159863	1.98585e+07	8.71102e+06	0.438654	0.00612391
1340	306.257	C13273	Plaunotol; 18-Hydroxygeranylgeraniol	0.119	0.993	307.2641#526.887#[637][M]+#[M+H]+ 306.258	3.18729e+06	3.06099e+06	3.11433e+06	4.3022e+06	5.36776e+06	3.15796e+06	850940	3.26928e+06	2.50948e+06	327969	2.42977e+06	10862.8	3.69842e+06	1.56638e+06	0.423528	0.022741
1354	306.257	C13273	Plaunotol; 18-Hydroxygeranylgeraniol	0.131	0.991	307.2641#635.173#[638][M]+#[M+H]+ 306.258	2.57109e+06	1.64507e+06	2.36241e+06	2.17071e+06	3.29583e+06	1.53234e+06	1.25005e+06	4.06241e+06	4.31034e+06	503852	4.40313e+06	64104.9	2.26291e+06	2.43231e+06	1.07486	0.832634
1368	306.257	C13273	Plaunotol; 18-Hydroxygeranylgeraniol	0.126	0.991	307.2641#569.687#[639][M]+#[M+H]+ 306.258 [M+H-H20]+ 324.269	3.51212e+06	3.43838e+06	3.45535e+06	4.37041e+06	5.59551e+06	3.14847e+06	1.25808e+06	3.3529e+06	2.78453e+06	493757	2.67426e+06	79203.3	3.92004e+06	1.77379e+06	0.452492	0.0161535
1382	307.143	C10855	Convoline	1	0	308.1503#211.2875#[641][M]+#	1.61201e+07	1.77781e+07	1.65247e+07	2.15857e+07	2.83334e+07	1.46388e+07	4.83648e+06	2.50294e+07	2.02452e+07	2.33439e+06	2.0496e+07	306537	1.91635e+07	1.2208e+07	0.637046	0.162343
1383	308.2	C10373	5-O-Methylembelin	0.52	0.999	309.2071#697.386#[645][M]+#	1.78171e+06	1.26096e+06	3.36239e+06	3.13677e+06	4.02294e+06	1.43074e+06	241326	6.507e+06	1.40966e+06	396291	1.92081e+06	50712.7	2.49925e+06	1.7543e+06	0.70193	0.566283
1385	310.106	C04164	trans-Cinnamoyl beta-D-glucoside; 1-O-trans-Cinnamoyl-beta-D-glucopyranose	0.808	0.565	311.1136#294.632#[648][M]+#	2.41291e+06	2.54464e+06	2.40765e+06	3.33033e+06	4.10476e+06	2.40382e+06	655242	1.92064e+06	1.60058e+06	155918	1.7722e+06	29248.4	2.86735e+06	1.0223e+06	0.356532	0.00592872
1388	310.122	C05114	Mucopolysaccharide	0.289	0.977	311.1289#536.588#[649][M]+#	996698	1.1304e+06	1.26574e+06	1.59756e+06	1.79197e+06	1.15467e+06	294826	1.57647e+06	1.3981e+06	125055	1.37899e+06	0	1.32284e+06	795572	0.601412	0.139926
1392	310.179	C09622	Botrydial	1	0	311.1863#790.862#[650][M]+#[M+H]+ 310.18	3.41137e+07	3.63368e+07	3.40518e+07	2.12991e+07	1.92176e+07	1.88075e+07	1.74491e+07	1.73774e+07	1.72144e+07	1.56214e+07	1.58517e+07	1.55881e+07	2.73044e+07	1.6517e+07	0.604921	0.016318
1393	310.215	C16321	9(S)-HPOT; (10E,12Z,15Z)-(9S)-9-Hydroperoxyoctadeca-10,12,15-trienoic acid; 9(S)-HpOTrE; (9S,10E,12Z,15Z)-9-Hydroperoxy-10,12,15-octadecatrienoate	0.514	0.743	311.2226#739.905#[651][M]+#	2.07489e+06	1.20985e+06	3.62045e+06	3.7534e+06	4.88285e+06	1.48905e+06	382098	6.94162e+06	878205	323820	1.58771e+06	48174.4	2.83841e+06	1.6936e+06	0.596672	0.455259
1398	313.19	C10324	Heliotrine; 9-Heliotrylheliotridine	1	0	314.1972#300.476#[657][M]+#[M+H]+ 313.188 [M+H-H20]+ 331.204	4.32005e+06	4.48552e+06	4.33648e+06	5.59452e+06	7.44704e+06	3.81037e+06	1.33283e+06	6.25069e+06	5.22108e+06	698168	5.28543e+06	138810	4.999e+06	3.1545e+06	0.631027	0.146231
1399	315.148	C06518	(S)-Nororientaline	0.146	0.97	316.1553#321.119#[659][M]+#[M+Na]+ 293.161	1.06978e+08	1.05684e+08	1.06202e+08	1.29283e+08	1.6781e+08	100367814	1.2829e+08	1.89727e+08	1.57245e+08	3.28758e+07	1.55055e+08	6.0566e+06	1.19388e+08	1.11542e+08	0.934282	0.807902
1409	315.148	C05202	3'-Hydroxy-N-methyl-(S)-coclaurine; (S)-3'-Hydroxy-N-methylcoclaurine	0.162	0.962	316.1554#338.454#[660][M]+#[M+H-C5H8O4]+ 447.177	3.85725e+07	2.89015e+07	4.91834e+07	6.83778e+07	7.40082e+07	3.58008e+07	1.21695e+07	6.07119e+07	2.35345e+07	6.83719e+06	2.62684e+07	914220	4.91407e+07	2.17393e+07	0.442389	0.090632
1419	315.206	C12946	Butoctamide hydrogen succinate; Butoctamide semisuccinate	0.506	1	316.2129#336.894#[661][M]+#	1.72357e+06	1.37963e+06	2.38477e+06	2.00228e+06	2.70425e+06	2.55719e+06	622983	1.34925e+06	1.2775e+06	241799	1.6834e+06	769750	2.12528e+06	990781	0.466188	0.0074444
1421	316.059	C04443	3-O-Methylquercetin; 3',4',5,7-Tetrahydroxy-3-methoxyflavone; 3-Methoxy-5,7,3',4'-tetrahydroxyflavone	0.328	0.924	317.0667#608.988#[668][M]+#	422759	1.75357e+06	1.30014e+06	5.02716e+06	3.62572e+06	2.48496e+06	1.16953e+06	1.22647e+06	1.20138e+06	26380.7	2.32475e+06	45926.4	2.43572e+06	999071	0.410175	0.14746
1430	316.078	C14893	2-(4-Chlorophenyl)-3-phenyl-3-(2-pyridinyl)acrylonitrile	1	0	317.0853#233.4305#[669][M]+#[M+Na]+ 294.095	6.03465e+07	3.0223e+07	3.05682e+07	3.56393e+07	8.84516e+07	2.4632e+07	6.79434e+06	3.95736e+07	3.1638e+07	2.27971e+06	3.19821e+07	392749	4.49768e+07	1.87768e+07	0.417477	0.065509
1431	316.078	C14893	2-(4-Chlorophenyl)-3-phenyl-3-(2-pyridinyl)acrylonitrile	1	0	317.0854#208.272#[670][M]+#[M+Na]+ 294.093	8.3994e+07	7.6964e+07	8.42535e+07	9.48114e+07	1.13953e+08	6.66476e+07	2.02789e+07	6.09788e+07	6.88592e+07	6.73354e+06	6.93306e+07	471123	8.67707e+07	3.77754e+07	0.435347	0.00932415
1432	317.164	C13794	Pitrazepin	0.212	0.986	318.1711#344.929#[674][M]+#	1.17948e+08	1.30971e+08	1.1747e+08	1.61e+08	1.88076e+08	1.16604e+08	4.42866e+07	1.23942e+08	1.41488e+08	2.95491e+07	1.38567e+08	4.62926e+07	1.38678e+08	8.73541e+07	0.629904	0.0696574
1440	317.164	C13794	Pitrazepin	0.192	0.991	318.171#309.898#[675][M]+#[M+Na]+ 295.181	1.49783e+08	171390527	1.56503e+08	1.86506e+08	2.57262e+08	1.49139e+08	9.73226e+07	2.19496e+08	1.88574e+08	4.27608e+07	1.8997e+08	1.15804e+07	1.78431e+08	1.24951e+08	0.700276	0.168025
1448	317.164	C13794	Pitrazepin	0.239	0.976	318.1712#398.1415#[676][M]+#[M+H]+ 317.164	35749731093	36918577506	36420769298	42580607282	51247580146	32655928619	9171214852	35405046601	30786107967	6873873986	30810687696	1899371023	39262198991	19157717021	0.487943	0.0161235
1456	317.164	C13794	Pitrazepin	0.226	0.98	318.1712#480.405#[677][M]+#[M+H]+ 317.164	16578428860	11032773328	16572653079	19046221084	23479842883	15378284560	5497853365	21393685209	20058296723	2546648806	20071836656	1008854726	17014700632	11762862581	0.691335	0.281092
1464	317.164	C13794	Pitrazepin	0.186	0.992	318.171#515.1405#[678][M]+#	3.30946e+08	3.3707e+08	3.20972e+08	3.59401e+08	4.37406e+08	2.93902e+08	2.56268e+08	397070460	364212485	7.39995e+07	3.28539e+08	3.36863e+07	3.46616e+08	242296039	0.699033	0.140764
1472	317.164	C13794	Pitrazepin	0.17	0.995	318.1709#326.732#[679][M]+#	6.74678e+07	7.87328e+07	7.63072e+07	9.24875e+07	1.17528e+08	6.92926e+07	4.64418e+07	1.01511e+08	8.56772e+07	1.85432e+07	8.73232e+07	5.60549e+06	8.3636e+07	5.7517e+07	0.687707	0.157004
1480	317.294	C12144	Phytosphingosine; 4-D-Hydroxysphinganine	1	0	318.3013#785.519#[680][M]+#	5.76191e+07	6.37463e+07	6.33495e+07	6.39057e+07	7.85638e+07	5.86865e+07	1.06267e+07	4.69152e+07	4.10995e+07	7.89686e+06	6.08957e+07	1.52401e+06	6.43118e+07	2.81597e+07	0.437861	0.00589621
1481	317.294	C12144	Phytosphingosine; 4-D-Hydroxysphinganine	1	0	318.3013#742.3085#[681][M]+#	1.68739e+07	2.89185e+08	2.32038e+07	2.27933e+08	3.0617e+08	2.89137e+07	5.05423e+06	2.41668e+07	1.16759e+08	2.2096e+06	1.73996e+08	1.71533e+06	1.48713e+08	5.39834e+07	0.363004	0.152149
1482	318.167	C09170	Eseramine; (3aS-cis)-3,3a,8,8a-Tetrahydro-N,3a,8-trimethyl-5-[[(methylamino)carbonyl]oxy]-pyrrolo[2,3-b]indole-1(2H)-carboxamide	1	0	319.1742#382.8065#[682][M]+#	5.0587e+07	4.50113e+07	5.5829e+07	2.94288e+07	5.65688e+07	4.24564e+07	4.17162e+07	4.93393e+07	3.83407e+07	1.89253e+07	4.25692e+07	1.425e+07	4.66469e+07	3.41901e+07	0.732955	0.0359316
1483	319.179	C16790	Coronatine	0.996	0.038	320.1861#409.154#[683][M]+#	1.44465e+07	1.47428e+07	1.48914e+07	1.88502e+07	2.27287e+07	1.24556e+07	6.29209e+06	1.59151e+07	1.65904e+07	2.95122e+06	1.49096e+07	745097	1.63526e+07	9.56724e+06	0.585061	0.0638237
1485	319.179	C16790	Coronatine	0.892	0.495	320.1868#286.022#[684][M]+#	4.03179e+06	4.12704e+06	4.1276e+06	4.89037e+06	6.34064e+06	3.98317e+06	2.30925e+06	8.05097e+06	7.1062e+06	1.10847e+06	7.09205e+06	166548	4.58344e+06	4.30558e+06	0.939379	0.847142
1487	320.052	C02906	Dihydromyricetin; Ampelopsin; (+)-Dihydromyricetin; (+)-Ampelopsin	0.832	0.654	321.0593#82.4517#[685][M]+#[M+K]+ 282.096	4.18261e+07	4.58776e+07	4.05327e+07	4.73716e+07	5.26244e+07	3.52929e+07	2.25971e+07	3.24644e+07	3.39723e+07	1.41879e+07	3.11894e+07	802148	4.39209e+07	2.25355e+07	0.513094	0.00494372
1489	322.122	C11325	8-(3,3-Dimethylallyl)chrysin; 8-(3,3-DMA)chrysin	0.24	0.958	323.1289#589.684#[690][M]+#[M+H-H20]+ 340.133	1.40435e+06	1.3657e+06	1.5792e+06	1.87766e+06	2.41235e+06	1.47046e+06	670956	2.34255e+06	1.97524e+06	205115	2.07679e+06	2943.57	1.68495e+06	1.21226e+06	0.719466	0.31476
1494	322.121	C10514	(-)-Phaseollin; Phaseolin	0.228	0.988	323.1282#458.345#[691][M]+#[M+K]+ 284.16	1.39502e+06	1.35584e+06	1.31214e+06	1.47207e+06	1.29563e+06	1.10043e+06	288380	1.44747e+06	1.38839e+06	210463	1.53081e+06	26488.6	1.32186e+06	815333	0.616809	0.139669
1499	322.121	C09318	Abyssinone I	0.221	0.993	323.1282#371.392#[692][M]+#[M+K]+ 284.163	6.10277e+06	6.53112e+06	1.86424e+06	7.85499e+06	1.1001e+07	4.09595e+06	410638	4.27637e+06	3.38847e+06	531643	3.69437e+06	95042.9	6.24167e+06	2.06609e+06	0.331015	0.0301897
1504	322.252	C14970	2alpha-(Hydroxymethyl)-5alpha-androstane-3beta,17beta-diol	0.504	1	323.2591#565.885#[693][M]+#[M+H]+ 322.253	3.3608e+06	3.24484e+06	3.39902e+06	4.50553e+06	5.92513e+06	3.09891e+06	1.42383e+06	3.18639e+06	5.6702e+06	389865	3.12971e+06	11415.5	3.92237e+06	2.3019e+06	0.586864	0.150989
1506	323.123	C06457	Bialaphos; Bilanafos; 2-Amino-4-(methylphosphino)butyrylalanylalanine; gamma-(Hydroxymethylphosphinyl)-L-alpha-aminobutyryl-L-alanyl-L-alanine; Phosphinothricin tripeptide	1	0	324.13#196.457#[694][M]+#[M+H+NH3]+ 306.096	4.6094e+06	4.49866e+06	4.26532e+06	5.30718e+06	6.44508e+06	3.69279e+06	2.09841e+06	6.03841e+06	5.09678e+06	708960	5.0441e+06	68536.5	4.80307e+06	3.17587e+06	0.661216	0.163019
1507	323.123	C06457	Bialaphos; Bilanafos; 2-Amino-4-(methylphosphino)butyrylalanylalanine; gamma-(Hydroxymethylphosphinyl)-L-alpha-aminobutyryl-L-alanyl-L-alanine; Phosphinothricin tripeptide	1	0	324.1301#270.001#[695][M]+#[M+K+NH3]+ 268.14	5.44385e+06	5.7632e+06	5.61578e+06	7.12075e+06	9.20431e+06	5.07478e+06	2.43472e+06	7.83639e+06	6.31021e+06	785278	6.72288e+06	107354	6.37045e+06	4.0328e+06	0.633049	0.136026
1508	324.107	C04333	Bis-D-fructose 2',1:2,1'-dianhydride; Difructose anhydride I	0.502	1	325.1139#74.59085#[696][M]+#[M+H-H20]+ 342.117	2.2762e+07	1.83267e+07	1.83626e+07	1.86344e+07	1.7066e+07	1.81777e+07	7.80531e+06	5.33051e+06	5.92963e+06	5.592e+06	5.46389e+06	3.05718e+06	1.88882e+07	5.52975e+06	0.292762	2.69e-06
1510	325.226	C11845	N-(3-Hydroxy-7-cis-tetradecenoyl)homoserine lactone	0.151	0.998	326.2336#424.6415#[699][M]+#	269741036	282730889	2.83859e+08	3.506e+08	4.34203e+08	2.39815e+08	1.3365e+08	3.14833e+08	2.85299e+08	4.87204e+07	2.80971e+08	1.26955e+07	3.10158e+08	1.79362e+08	0.578291	0.0554898
1518	326.153	C10650	Licarin A; (+)(-)-trans-Dehydrodiisoeugenol	0.21	1	327.1603#501.851#[700][M]+#[M+H-H20]+ 344.165	5.48712e+06	4.95766e+06	6.37255e+06	8.83808e+06	1.08198e+07	8.60337e+06	4.64765e+06	1.09672e+07	9.87112e+06	1.65024e+06	1.17884e+07	326956	7.5131e+06	6.54193e+06	0.870736	0.69553
1523	328.078	C16519	2-Succinyl-5-enolpyruvyl-6-hydroxy-3-cyclohexene-1-carboxylate; 5-Enolpyruvoyl-6-hydroxy-2-succinylcyclohex-3-ene-1-carboxylate	0.938	0.333	329.0854#258.15#[705][M]+#[M+Na]+ 306.097	1.6027e+07	1.66403e+07	1.60426e+07	1.96507e+07	2.38657e+07	1.36721e+07	8.32737e+06	2.16588e+07	1.82852e+07	2.56701e+06	1.76756e+07	526057	1.76497e+07	1.15067e+07	0.651946	0.138974
1525	328.078	C16519	2-Succinyl-5-enolpyruvyl-6-hydroxy-3-cyclohexene-1-carboxylate; 5-Enolpyruvoyl-6-hydroxy-2-succinylcyclohex-3-ene-1-carboxylate	0.95	0.286	329.0853#196.831#[706][M]+#[M+Na]+ 306.096	2.13552e+07	2.0367e+07	2.03479e+07	2.47001e+07	3.09466e+07	1.70698e+07	9.88314e+06	3.05768e+07	2.49486e+07	3.30447e+06	2.51099e+07	576648	2.24644e+07	1.57333e+07	0.700363	0.235774
1527	328.237	C15116	2alpha-Methylpregn-4-ene-3,20-dione; 2alpha-Methylprogesterone	0.22	0.999	329.2445#500.471#[707][M]+#[M+H]+ 328.237	3.04648e+06	728508	4.96176e+06	901061	1.18144e+06	5.98069e+06	1.17948e+06	4.23809e+06	549408	442386	469158	20630.1	2.79999e+06	1.14986e+06	0.410665	0.277985
1532	329.185	C10301	Europine; 9-Lasiocarpylheliotridine	1	0	330.1922#281.246#[708][M]+#	2.38521e+06	2.65767e+06	2.42205e+06	3.37308e+06	4.48374e+06	2.0954e+06	478764	2.97354e+06	2.49923e+06	282107	2.54015e+06	22496.3	2.90286e+06	1.46605e+06	0.505036	0.0467679
1533	330.075	C01265	3,7-Di-O-methylquercetin; 3',4',5-Trihydroxy-3,7-dimethoxyflavone	0.216	0.958	331.0823#683.2075#[711][M]+#	1.07106e+06	1.98812e+06	1.94863e+06	4.77974e+06	4.25842e+06	2.64087e+06	1.87038e+06	2.76779e+06	1.8559e+06	84861.4	3.03709e+06	14021.4	2.78114e+06	1.60501e+06	0.577105	0.240345
1541	330.148	C18037	5-Deoxystrigol	0.406	0.921	331.155#501.2715#[712][M]+#	2.01622e+06	1.95748e+06	2.15347e+06	2.55736e+06	3.3285e+06	2.02572e+06	483233	3.84599e+06	3.23585e+06	451980	3.48259e+06	70756.2	2.33979e+06	1.9284e+06	0.824176	0.577866
1546	330.148	C18037	5-Deoxystrigol	0.41	0.918	331.1549#429.438#[713][M]+#	2.95334e+06	3.18865e+06	3.08936e+06	3.86945e+06	4.77145e+06	2.79877e+06	431232	2.70176e+06	1.89654e+06	256238	2.23024e+06	35099.5	3.44517e+06	1.25852e+06	0.365299	0.00531908
1551	331.128	C03996	5'-O-beta-D-Glucosylpyridoxine	1	0	332.1351#103.7045#[717][M]+#[M+K+CF3COOH]+ 159.184 [M+Na+CF3COOH]+ 175.158 [M+H+CF3COOH]+ 197.14	1.73098e+07	1.78645e+07	1.17671e+07	1.2679e+07	1.69546e+07	8.9953e+06	1.74863e+06	7.50024e+06	6.30518e+06	760771	5.77738e+06	69467.9	1.42617e+07	3.69361e+06	0.258988	0.000575495
1552	331.128	C03996	5'-O-beta-D-Glucosylpyridoxine	1	0	332.1351#119.842#[718][M]+#	6.71295e+06	7.09162e+06	7.47715e+06	9.77245e+06	1.30987e+07	7.09488e+06	1.53901e+06	8.17422e+06	6.63347e+06	642930	6.66887e+06	13714.8	8.54128e+06	3.94537e+06	0.461918	0.0348582
1553	331.143	C08517	Ambelline; (3alpha,11S)-1,2-Didehydro-3,7-dimethoxycrinan-11-ol	0.258	1	332.1504#348.884#[719][M]+#[M+K]+ 293.192	5.16027e+06	5.99716e+06	4.55138e+06	6.73409e+06	1.16301e+07	3.9979e+06	3.58301e+06	6.76284e+06	6.79059e+06	1.46302e+06	4.84513e+06	200421	6.34515e+06	3.94083e+06	0.621078	0.154332
1557	331.143	C12179	Tazettine; Sekisanin	0.266	0.998	332.1501#380.473#[720][M]+#	9.66757e+06	8.1587e+06	8.19736e+06	1.14732e+07	1.52697e+07	7.66292e+06	11783915	2.0045e+07	13418466	2.55561e+06	1.38088e+07	383949	1.00716e+07	1.03326e+07	1.02592	0.938154
1561	331.143	C12237	2-O-Acetylpseudolycorine	0.252	1	332.1503#685.62#[721][M]+#[M+H]+ 331.143	1.3584e+06	1.39445e+06	1.5482e+06	1.80839e+06	2.38751e+06	1.35331e+06	1.22147e+06	1.65747e+06	1.11433e+06	153023	1.30912e+06	25574.2	1.64171e+06	913499	0.556432	0.0615719
1565	331.143	C08536	Pretazettine	0.258	1	332.1503#263.1935#[722][M]+#[M+K]+ 293.192	1.81493e+06	1.77987e+06	1.68622e+06	2.00902e+06	2.3888e+06	1.3118e+06	745335	508413	582980	191276	628855	43491.6	1.83177e+06	450058	0.245696	0.00014394
1569	331.179	C10649	Bucharaine	0.206	1	332.1866#445.44#[723][M]+#	3.01414e+07	3.03954e+07	2.7689e+07	3.75606e+07	4.49069e+07	2.55657e+07	7.84423e+06	2.73556e+07	2.39584e+07	4.99629e+06	2.40675e+07	1.03654e+06	3.27098e+07	1.48764e+07	0.4548	0.0144499
1574	331.179	C10652	Bucharidine	0.206	1	332.1865#432.154#[724][M]+#	1.06062e+07	1.10242e+07	1.06768e+07	1.34953e+07	1.69722e+07	9.92627e+06	4.02021e+06	1.19722e+07	1.0454e+07	2.05132e+06	1.05639e+07	437343	1.21168e+07	6.58316e+06	0.543307	0.0409569
1579	331.179	C11771	Salmefamol	0.208	1	332.1867#539.898#[725][M]+#	4.76244e+06	4.67618e+06	4.75933e+06	5.678e+06	7.26576e+06	4.43061e+06	2.25978e+06	6.78717e+06	6.36215e+06	926344	6.35783e+06	753292	5.26205e+06	3.90776e+06	0.742631	0.289403
1584	331.179	C09424	Erythratidine	0.216	0.999	332.1866#517.947#[726][M]+#	1.6878e+07	1.70081e+07	1.70112e+07	2.13937e+07	2.71214e+07	2.49054e+07	1.21789e+07	3.77059e+07	2.26533e+07	3.36243e+06	3.28322e+07	145310	2.07197e+07	1.81463e+07	0.875803	0.723106
1589	332.052	C05325	Purine mononucleotide	0.553	0.787	333.0593#208.201#[729][M]+#[M+K]+ 294.093	7.74495e+06	8.1322e+06	8.5051e+06	9.27925e+06	1.34908e+07	6.34549e+06	1.44206e+06	7.8231e+06	6.83046e+06	193295	7.20975e+06	10055.2	8.9163e+06	3.91812e+06	0.439433	0.0140658
1594	332.161	C11864	Gibberellin A4	0.324	0.8	333.1683#790.6115#[730][M]+#	9.60782e+06	1.11196e+07	7.25416e+06	5.91613e+06	4.49133e+06	4.33846e+06	3.39494e+06	3.31136e+06	3.23798e+06	3.01443e+06	3.06485e+06	2.79136e+06	7.12125e+06	3.13582e+06	0.440347	0.0128115
1599	333.158	C10391	Seneciphylline	0.494	0.715	334.1657#392.1095#[732][M]+#	6.97673e+07	5.56243e+07	8.95636e+07	1.20632e+08	1.27837e+08	6.13244e+07	9.50332e+07	1.85471e+08	7.68055e+07	2.35408e+07	8.56095e+07	5.23278e+06	8.74581e+07	7.86155e+07	0.898893	0.796002
1602	333.159	C12184	Narcissidine	0.478	0.821	334.166#286.577#[733][M]+#[M+H]+ 333.155	6.92762e+07	5.46289e+07	8.65651e+07	1.24865e+08	9.7763e+07	5.80445e+07	1.5733e+07	8.81468e+07	3.64191e+07	8.75618e+06	4.84214e+07	1.39926e+06	8.18572e+07	3.31459e+07	0.404924	0.0545156
1605	333.159	C10391	Seneciphylline	0.478	0.803	334.166#630.6395#[734][M]+#[M+H]+ 333.159	1.0214e+07	1.04778e+07	7.94557e+06	1.37109e+07	1.40297e+07	7.37207e+06	1.2952e+07	2.35275e+07	1.49414e+07	2.08588e+06	1.80446e+07	428366	1.0625e+07	1.19966e+07	1.12909	0.727365
1608	333.159	C12184	Narcissidine	0.47	0.826	334.166#331.301#[735][M]+#[M+H]+ 333.159	6.05521e+07	5.96258e+07	6.4491e+07	7.76919e+07	9.24817e+07	5.52878e+07	4.55344e+07	8.15373e+07	6.27451e+07	1.29392e+07	6.37479e+07	2.48579e+06	6.83551e+07	4.48316e+07	0.655864	0.133885
1611	333.159	C12184	Narcissidine	0.464	0.831	334.166#220.2955#[736][M]+#	56497250	5.74142e+07	5.49369e+07	6.70215e+07	8.8443e+07	5.06291e+07	5.44936e+07	7.74243e+07	6.39816e+07	1.19756e+07	6.49328e+07	2.26788e+06	6.24903e+07	4.5846e+07	0.733649	0.242994
1614	333.159	C10391	Seneciphylline	0.483	0.762	334.1658#427.8505#[737][M]+#	6.11632e+07	6.47749e+07	5.64646e+07	7.10066e+07	8.74301e+07	4.52665e+07	5.51205e+07	5.6871e+07	5.67996e+07	9.87531e+06	5.54971e+07	2.49436e+06	6.4351e+07	3.9443e+07	0.612935	0.0540675
1617	333.159	C10391	Seneciphylline	0.455	0.854	334.1661#346.498#[738][M]+#[M+H]+ 333.157	1.48305e+07	1.31874e+07	1.76356e+07	3.41932e+07	3.35144e+07	1.14368e+07	4.49286e+06	2.47669e+07	1.20463e+07	3.69573e+06	1.2883e+07	615430	2.07996e+07	9.75005e+06	0.46876	0.115565
1620	334.252	C15137	17beta-Hydroxy-2alpha-(hydroxymethyl)-17-methyl-5alpha-androstan-3-one	0.156	0.999	335.2591#799.7095#[741][M]+#[M+Na]+ 312.269	5.19977e+06	3.82922e+06	8.17575e+06	6.95292e+06	8.28772e+06	3.50451e+06	2.18877e+06	2.24724e+07	7.56455e+06	3.66872e+06	1.04133e+07	208407	5.99165e+06	7.75269e+06	1.29392	0.634911
1627	334.252	C15139	D-Homo-17a-oxa-5alpha-androstan-3beta-ol acetate	0.155	0.999	335.2591#839.003#[742][M]+#	1.89947e+07	1.4644e+07	2.67405e+07	2.2079e+07	2.53068e+07	1.50963e+07	7.92291e+06	6.32404e+07	2.9587e+07	7.09704e+06	3.8676e+07	1.2751e+06	2.04769e+07	2.46331e+07	1.20297	0.694106
1634	335.174	C06176	Senecionine	0.713	0.593	336.1816#311.222#[743][M]+#[M+H]+ 335.174	5.02215e+08	5.17149e+08	5.21595e+08	593655684	7.17032e+08	4.48637e+08	4.84739e+08	4.03894e+08	3.48576e+08	8.57607e+07	3.47549e+08	2.36123e+07	5.50047e+08	2.82355e+08	0.513329	0.0196859
1639	335.174	C06176	Senecionine	0.696	0.616	336.1816#240.919#[744][M]+#[M+H+NH3]+ 318.139	2.91272e+07	2.96327e+07	2.95396e+07	3.84657e+07	4.74898e+07	2.72022e+07	2.19342e+07	4.92863e+07	4.04641e+07	7.14457e+06	4.01807e+07	1.39667e+06	3.35762e+07	2.67344e+07	0.796232	0.43777
1644	335.174	C06176	Senecionine	0.716	0.582	336.1815#406.787#[747][M]+#	5.95128e+07	1.05718e+08	59276757	6.49585e+07	7.67832e+07	5.04535e+07	3.93504e+07	6.44461e+07	5.46719e+07	1.67676e+07	5.84262e+07	2.37563e+06	6.94505e+07	3.93396e+07	0.566441	0.00986885
1649	335.174	C06176	Senecionine	0.701	0.601	336.1816#216.4045#[748][M]+#[M+K]+ 297.223	1.53501e+07	1.7802e+07	1.75013e+07	2.16175e+07	2.50502e+07	1.61145e+07	1.13077e+07	2.75572e+07	2.26719e+07	4.37535e+06	2.58748e+07	759016	1.89059e+07	1.54243e+07	0.815846	0.471231
1654	335.174	C06176	Senecionine	0.704	0.598	336.1815#383.4285#[749][M]+#	274806881	2.18724e+08	2.15851e+08	2.52478e+08	3.7804e+08	268411973	1.04682e+08	3.15631e+08	2.65296e+08	5.1966e+07	2.3441e+08	1.31204e+07	2.68052e+08	164184255	0.612509	0.135049
1659	336.083	C10434	5-O-Caffeoylshikimic acid	0.886	0.51	337.0906#79.9211#[751][M]+#[M+K]+ 298.127	5.21534e+07	5.82851e+07	5.2473e+07	5.94336e+07	6.99231e+07	4.40209e+07	3.01512e+07	3.96437e+07	4.04456e+07	1.22247e+07	3.66325e+07	766650	5.60482e+07	2.66441e+07	0.475378	0.00376432
1661	336.086	C10434	5-O-Caffeoylshikimic acid	0.874	0.548	337.093#275.915#[752][M]+#	1.1445e+06	1.27829e+06	1.11152e+06	1.27694e+06	1.76478e+06	998117	410426	1.48273e+06	1.11817e+06	169749	1.0521e+06	5833.51	1.26236e+06	706501	0.559668	0.0523695
1663	336.086	C10434	5-O-Caffeoylshikimic acid	0.884	0.519	337.0929#237.3385#[753][M]+#	663026	582053	639754	844119	1.04235e+06	517492	223988	980139	807919	98009.2	819689	7844.34	714799	489598	0.684945	0.259513
1665	336.206	C06803	Acebutolol	1	0	337.2131#244.135#[755][M]+#	5.30758e+06	5.26125e+06	4.30712e+06	5.79101e+06	8.4284e+06	6.57569e+06	463770	2.62277e+06	2.23224e+06	2.48981e+06	1.34969e+06	522205	5.94517e+06	1.61341e+06	0.271382	0.00310775
1666	336.206	C06803	Acebutolol	1	0	337.2133#175.614#[756][M]+#	1.7771e+06	1.89382e+06	1.48724e+06	3.4053e+06	3.56133e+06	2.61325e+06	463600	1.39122e+06	1.284e+06	366036	2.37413e+06	378174	2.45634e+06	1.04286e+06	0.424559	0.0226904
1667	336.267	C14680	5beta-Pregnane-3alpha,17alpha,20alpha-triol	0.51	1	337.2747#869.0895#[757][M]+#	1.43549e+07	1.18546e+07	2.74987e+07	2.6809e+07	2.6232e+07	2.1241e+07	1.03372e+07	7.06888e+07	4.19513e+07	1.08417e+07	4.42259e+07	4.0045e+06	2.13317e+07	3.03416e+07	1.42237	0.474439
1669	336.268	C14680	5beta-Pregnane-3alpha,17alpha,20alpha-triol	0.5	1	337.2748#825.637#[758][M]+#[M+H-H20]+ 354.279 [M+H-C6H10O5]+ 498.321	6.3966e+06	4.65434e+06	1.0411e+07	9.0582e+06	9.76269e+06	4.95038e+06	3.18204e+06	3.94183e+07	1.34993e+07	3.88883e+06	1.85062e+07	656297	7.53887e+06	1.31918e+07	1.74984	0.404666
1671	337.19	C10383	Sarracine; 7-Angelyl-9-sarracinylplatynecine	0.346	1	338.1971#420.432#[759][M]+#	1.14038e+08	1.14552e+08	1.07145e+08	1.68824e+08	2.04758e+08	1.20634e+08	3.72442e+07	1.16038e+08	1.05018e+08	2.18177e+07	1.04487e+08	4.23518e+06	1.38325e+08	6.48065e+07	0.468508	0.0320473
1674	337.19	C10383	Sarracine; 7-Angelyl-9-sarracinylplatynecine	0.348	0.999	338.1972#364.652#[760][M]+#	1.59126e+07	1.78596e+07	1.76053e+07	2.20474e+07	2.85187e+07	1.54079e+07	1.12553e+07	2.38754e+07	1.77623e+07	3.64261e+06	1.78799e+07	617830	1.95586e+07	1.25056e+07	0.639389	0.121543
1677	337.19	C10383	Sarracine; 7-Angelyl-9-sarracinylplatynecine	0.348	1	338.1971#307.434#[761][M]+#	1.73789e+07	1.72131e+07	1.7706e+07	2.07335e+07	2.50387e+07	1.63349e+07	1.50009e+07	1.69071e+07	1.94812e+07	6.96001e+06	2.0366e+07	693678	1.90675e+07	1.32348e+07	0.694103	0.104901
1680	337.19	C10353	Nemorensine; C(16a)-Homo-21-norsenecionan-11,16a-dione, 12,15-epoxy-1,2,15,20-tetrahydro-, (1alpha,12R,15R)-	0.344	1	338.1972#339.781#[762][M]+#	7.40275e+07	7.62923e+07	7.36125e+07	8.68839e+07	1.08959e+08	6.98793e+07	3.92774e+07	9.87308e+07	8.98984e+07	1.60544e+07	9.00942e+07	3.04353e+06	8.1609e+07	5.61831e+07	0.688443	0.178777
1683	338.101	C12208	p-Coumaroyl quinic acid; trans-5-O-(4-Coumaroyl)-D-quinate	0.908	0.336	339.1085#328.589#[764][M]+#[M+H]+ 338.101	3.99057e+06	4.19402e+06	4.10364e+06	4.99486e+06	6.60672e+06	3.91584e+06	444680	2.15265e+06	1.88779e+06	229567	1.89664e+06	17744.2	4.63428e+06	1.10485e+06	0.238407	0.000751448
1686	338.117	C10422	(-)-Glyceollin II	0.158	0.984	339.1238#736.427#[765][M]+#	573174	431254	549630	556885	695540	476554	326963	1.18075e+06	874805	103926	766029	0	547173	542079	0.990691	0.980379
1695	338.162	C02899	beta-Cyclopiazonate; beta-Cyclopiazonic acid	1	0	339.1691#356.391#[766][M]+#[M+Na]+ 316.181	2.77452e+06	2.86621e+06	2.31417e+06	2.41971e+06	1.88454e+06	1.77119e+06	857842	1.26001e+06	1.51167e+06	319936	1.24656e+06	81260.8	2.33839e+06	879546	0.376133	0.00190865
1696	339.145	C03330	(Ubiquitin)n-calmodulin	0.206	0.962	340.1526#398.0035#[770][M]+#[M+Na]+ 317.164	1.51712e+08	1.57608e+08	1.49511e+08	1.28522e+08	1.76788e+08	1.4433e+08	4.66457e+07	1.31548e+08	1.29011e+08	8.13762e+07	1.29672e+08	3.77059e+07	1.51412e+08	9.26599e+07	0.611974	0.0128605
1705	339.253	C16956	Evocarpine	1	0	340.2605#346.8915#[775][M]+#[M+H]+ 339.253	2.32108e+08	9.1493e+07	3.14353e+08	7.60679e+07	1.38787e+08	2.53769e+08	9.4494e+07	2.50984e+08	4.28717e+07	2.88243e+07	4.87916e+07	6.06467e+06	1.8443e+08	7.86717e+07	0.426567	0.15904
1706	340.132	C18023	Sophoraflavanone B; Flavaprenin; 8-Prenylnaringenin	0.269	0.939	341.1394#371.165#[777][M]+#[M+K]+ 302.18	7.12698e+07	7.05167e+07	7.10578e+07	8.84897e+07	1.11394e+08	6.85172e+07	1.11749e+07	4.41116e+07	3.66316e+07	5.6904e+06	3.78341e+07	1.1751e+06	8.02076e+07	2.27696e+07	0.283884	0.00149209
1714	340.132	C18023	Sophoraflavanone B; Flavaprenin; 8-Prenylnaringenin	0.25	0.948	341.1396#542.204#[778][M]+#	2.59812e+06	2.33408e+06	2.49048e+06	2.83761e+06	3.84951e+06	2.3252e+06	1.80232e+06	4.44603e+06	3.90275e+06	524036	6.27153e+06	4662.08	2.73917e+06	2.82522e+06	1.03142	0.926551
1722	340.132	C18023	Sophoraflavanone B; Flavaprenin; 8-Prenylnaringenin	0.277	0.936	341.1395#458.338#[779][M]+#[M+Na]+ 318.153	1.34002e+07	1.35438e+07	1.32616e+07	1.64193e+07	2.03366e+07	1.24085e+07	4.65842e+06	1.83256e+07	1.61157e+07	2.55207e+06	1.65062e+07	494478	1.4895e+07	9.77541e+06	0.656287	0.165851
1730	340.132	C18023	Sophoraflavanone B; Flavaprenin; 8-Prenylnaringenin	0.263	0.944	341.1395#589.684#[780][M]+#[M+H]+ 340.133	1.38402e+07	1.28825e+07	1.46487e+07	1.74454e+07	2.20836e+07	1.36065e+07	6.24941e+06	2.12526e+07	1.94292e+07	2.57194e+06	1.91201e+07	3288.47	1.57512e+07	1.14378e+07	0.726154	0.317957
1738	342.148	C18164	Deoxymiroestrol	0.506	1	343.1551#507.472#[783][M]+#	2.6443e+06	3.04171e+06	3.44019e+06	4.45618e+06	4.41838e+06	3.42535e+06	1.01778e+06	5.04777e+06	4.53116e+06	662859	3.6124e+06	13670.5	3.57102e+06	2.48094e+06	0.694743	0.305768
1740	343.085	C04628	Coenzyme B; N-(7-Mercaptoheptanoyl)threonine 3-O-phosphate; N-(7-Mercaptoheptanoyl)threonine O3-phosphate; HTP	1	0	344.0922#117.337#[785][M]+#[M+Na+NaCOOH]+ 253.115	7.34389e+06	7.78026e+06	8.05985e+06	1.01965e+07	1.32962e+07	6.52983e+06	1.50191e+06	7.28867e+06	5.79874e+06	443890	5.73238e+06	0	8.86776e+06	3.46093e+06	0.390282	0.0119522
1741	344.052	C10836	3,4,3'-Tri-O-methylellagic acid	1	0	345.0594#196.616#[789][M]+#[M+K]+ 306.096	1.71997e+06	1.84395e+06	1.76695e+06	2.45558e+06	3.99167e+06	1.52832e+06	592194	3.14968e+06	2.11095e+06	103338	2.44363e+06	42599.9	2.21774e+06	1.40707e+06	0.634459	0.204931
1742	345.159	C08515	Albomaculine	0.51	1	346.166#705.261#[790][M]+#[M+H]+ 345.159	894995	899075	963883	1.07117e+06	1.43634e+06	691703	715214	1.1168e+06	708064	100010	746708	2163.17	992860	564826	0.568888	0.0602664
1744	347.174	C12262	4,4-Disubstituted cyclohexenone	1	0	348.1816#457.282#[795][M]+#	1.57126e+08	2.4764e+08	1.73805e+08	5.26876e+08	2.90262e+08	1.32969e+08	9.89749e+07	4.00114e+08	2.43627e+08	5.9432e+07	1.93172e+08	7.95596e+06	2.5478e+08	1.67213e+08	0.656303	0.362276
1745	347.174	C12262	4,4-Disubstituted cyclohexenone	1	0	348.1817#333.414#[796][M]+#	2.60229e+06	2.46207e+06	2.18117e+06	3.47592e+06	4.61576e+06	2.10985e+06	1.45423e+06	5.50963e+06	4.37063e+06	764541	3.9737e+06	119203	2.90784e+06	2.69866e+06	0.928061	0.833787
1746	347.174	C12262	4,4-Disubstituted cyclohexenone	1	0	348.1816#439.889#[797][M]+#	6.83852e+07	8.73418e+07	1.02213e+08	1.77653e+08	2.01172e+08	8.23203e+07	7.48075e+07	3.26735e+08	164738409	2.92404e+07	1.78324e+08	7.94516e+06	1.19847e+08	1.30299e+08	1.0872	0.855134
1747	347.174	C12262	4,4-Disubstituted cyclohexenone	1	0	348.1814#478.405#[798][M]+#	3.96335e+07	3.2827e+07	4.30204e+07	5.01371e+07	5.34424e+07	3.81283e+07	1.78391e+07	5.23094e+07	3.52354e+07	1.11985e+07	3.85862e+07	2.27221e+06	4.28648e+07	2.62401e+07	0.612161	0.114798
1748	349.154	C10375	Riddelline; 18-Hydroxyseneciphylline	1	0	350.1611#277.059#[800][M]+#	2.79576e+07	2.8777e+07	2.86745e+07	2.77895e+07	3.53994e+07	2.22246e+07	1.41526e+07	3.23195e+07	3.77325e+07	7.04521e+06	3.8982e+07	1.07532e+06	2.84704e+07	2.18845e+07	0.768676	0.28665
1749	349.154	C10375	Riddelline; 18-Hydroxyseneciphylline	1	0	350.1609#316.912#[801][M]+#	1.73077e+07	1.3221e+07	1.91733e+07	2.51593e+07	2.62297e+07	1.38034e+07	8.52739e+06	3.08239e+07	1.31327e+07	4.80495e+06	1.43459e+07	1.05492e+06	1.91491e+07	1.2115e+07	0.632666	0.242283
1750	349.154	C10375	Riddelline; 18-Hydroxyseneciphylline	1	0	350.1611#543.172#[802][M]+#[M+H]+ 349.155	6.0816e+06	4.99749e+06	6.41362e+06	1.0224e+07	1.17126e+07	4.85208e+06	6.1542e+06	2.08277e+07	1.11575e+07	1.9157e+06	1.05594e+07	0	7.38023e+06	8.43575e+06	1.14302	0.772966
1751	350.185	C14387	Phenothrin; Sumithrin	1	0	351.1926#234.004#[804][M]+#	3.98314e+06	4.04028e+06	4.32799e+06	5.06433e+06	6.69925e+06	4.05187e+06	1.65549e+06	5.92988e+06	4.66997e+06	653670	4.80813e+06	95868.4	4.69448e+06	2.96883e+06	0.63241	0.144566
1752	351.169	C15612	Senecionine N-oxide	0.446	0.824	352.1766#360.202#[807][M]+#	1.11906e+07	1.10355e+07	1.13316e+07	1.35572e+07	1.62585e+07	9.86311e+06	6.42896e+06	1.35413e+07	1.05876e+07	2.30302e+06	1.13413e+07	282726	1.22061e+07	7.41415e+06	0.607415	0.0729483
1761	351.169	C15612	Senecionine N-oxide	0.406	0.858	352.1767#260.391#[808][M]+#[M+H]+ 351.169	66725362	6.71628e+07	6.91701e+07	8.45257e+07	1.0448e+08	6.36398e+07	2.28077e+07	7.08777e+07	5.9917e+07	9.62184e+06	6.0048e+07	1.80335e+06	7.59506e+07	3.75126e+07	0.493908	0.02644
1770	352.096	C10880	Savinin	1	0	353.1031#765.4015#[809][M]+#	1.65625e+06	1.53295e+06	2.16232e+06	2.77281e+06	3.34604e+06	2.01053e+06	526789	3.80908e+06	3.28483e+06	468931	3.75106e+06	45276.8	2.24682e+06	1.98099e+06	0.88169	0.735618
1771	352.262	C09137	Montanol	1	0	353.2697#799.712#[810][M]+#	4.08987e+07	3.0538e+07	6.49214e+07	5.82108e+07	6.59886e+07	2.92609e+07	1.65797e+07	1.87322e+08	6.13722e+07	1.87898e+07	8.16052e+07	2.4519e+06	4.8303e+07	6.13535e+07	1.27018	0.679922
1772	352.262	C09137	Montanol	1	0	353.2698#839.003#[811][M]+#[M+H-C6H10O5]+ 514.317	1.67894e+08	1.28937e+08	2.40693e+08	1.97129e+08	2.27025e+08	1.34957e+08	7.1545e+07	5.60872e+08	2.67874e+08	7.1196e+07	3.39702e+08	1.12067e+07	1.82773e+08	2.20399e+08	1.20587	0.686527
1773	353.185	C10380	Rosmarinine; Senecionan-11,16-dione, 1,2-dihydro-2,12-dihydroxy-, (1alpha,2alpha)-	1	0	354.1923#272.089#[813][M]+#[M+K]+ 315.225	1.91233e+07	2.29666e+07	1.86163e+07	2.81389e+07	3.62743e+07	1.63965e+07	4.2866e+06	1.74561e+07	1.83312e+07	2.77809e+06	1.90993e+07	450194	2.3586e+07	1.04002e+07	0.44095	0.0153507
1774	354.107	C10207	Cyclokievitone	0.21	1	355.1147#278.3155#[814][M]+#[M+H+HCOOH]+ 308.11	2.28067e+06	2.33198e+06	2.38298e+06	2.7516e+06	3.73917e+06	1.93467e+06	947786	3.3154e+06	2.71007e+06	400624	2.74823e+06	58193	2.57018e+06	1.69672e+06	0.660155	0.157752
1779	354.278	C12280	Methyl acetyl ricinoleate	0.509	1	355.2855#825.637#[816][M]+#[M+H]+ 354.279 [M+H-CH4]+ 370.318	1.27757e+07	7.71247e+06	1.92523e+07	1.69369e+07	1.8777e+07	9.43376e+06	6.02436e+06	7.49046e+07	2.48398e+07	7.24302e+06	3.51621e+07	941621	1.4148e+07	2.48526e+07	1.75661	0.41417
1781	354.278	C12281	#N/A	0.512	1	355.2853#869.217#[817][M]+#[M+H-C6H10O5]+ 516.333	3.07448e+07	1.96557e+07	5.43116e+07	4.66299e+07	5.00913e+07	3.57138e+07	1.94384e+07	1.37662e+08	7.54815e+07	2.10197e+07	8.37956e+07	4.56212e+06	3.95245e+07	5.69932e+07	1.44197	0.475982
1783	355.156	C01137	S-Adenosylmethioninamine; (5-Deoxy-5-adenosyl)(3-aminopropyl)methylsulfonium; (5-Deoxy-5-adenosyl)(3-aminopropyl)methylsulfonium cation; S-Adenosyl-(5')-3-methylthiopropylamine; S-Adenosyl 3-(methylthio)propylamine; Decarboxy-AdoMet	1	0	356.1634#430.54#[819][M]+#	3.73521e+06	3.87119e+06	3.88305e+06	4.86388e+06	5.80504e+06	3.39967e+06	1.22451e+06	4.05617e+06	3.88044e+06	717926	3.82481e+06	131812	4.25967e+06	2.30594e+06	0.541343	0.0406694
1784	356.127	C18024	Leachianone G	0.624	0.775	357.1345#603.907#[822][M]+#[M+H]+ 356.128	3.71519e+06	3.57787e+06	4.30726e+06	5.63766e+06	6.05571e+06	3.56144e+06	789975	3.58285e+06	2.99072e+06	336627	2.98241e+06	55669.4	4.47585e+06	1.78971e+06	0.399858	0.0157772
1788	356.127	C18024	Leachianone G	0.61	0.79	357.1344#507.404#[823][M]+#	5.08353e+06	4.34523e+06	4.67513e+06	6.07913e+06	7.83008e+06	4.5023e+06	892675	4.10632e+06	4.24774e+06	584703	4.23309e+06	0	5.41923e+06	2.34409e+06	0.43255	0.019136
1792	359.232	C11805	Loxtidine; Lavoltidine	1	0	360.2393#353.341#[831][M]+#	59606174	6.05017e+07	5.85731e+07	7.45102e+07	9.21831e+07	4.99961e+07	1.75934e+07	5.83692e+07	5.06644e+07	5.84928e+06	5.16352e+07	998560	6.58951e+07	3.08517e+07	0.468194	0.0196558
1793	360.083	C04552	Chrysosplenol D; 3',4',5-Trihydroxy-3,6,7-trimethoxyflavone	0.24	0.955	361.0905#328.05#[833][M]+#[M+Na]+ 338.101	2.90379e+06	3.12479e+06	3.04751e+06	3.42072e+06	4.05998e+06	2.71609e+06	325771	1.52902e+06	1.29723e+06	232914	1.43559e+06	33602.5	3.21215e+06	809021	0.251863	0.000200378
1803	362.222	C11256	Calpeptin; N-Cbz-leu-nleu-al	1	0	363.229#343.312#[843][M]+#[M+H-COCH2]+ 404.233	587531	660428	880104	1.02984e+06	1.13317e+06	980448	538794	1.08044e+06	3.82371e+06	676992	3.86392e+06	108687	878587	1.68209e+06	1.91454	0.281679
1804	365.133	C17951	N-Acetylbialaphos; N-Acetylphosphinothricin tripeptide	1	0	366.1407#203.047#[846][M]+#	2.65917e+06	2.68638e+06	2.77981e+06	3.47111e+06	4.70531e+06	2.52241e+06	1.24421e+06	3.76089e+06	3.09535e+06	316847	3.06656e+06	47975.5	3.13737e+06	1.92197e+06	0.612607	0.125842
1805	368.112	C02572	5-O-Feruloylquinic acid; O-Feruloylquinate; 3-O-Feruloylquinic acid	1	0	369.1192#430.9645#[849][M]+#[M+H+CF3COOH]+ 234.123	1.00675e+07	1.02756e+07	1.04388e+07	1.26976e+07	1.65222e+07	9.1769e+06	6.88398e+06	1.94726e+07	1.63174e+07	2.73989e+06	1.66083e+07	433281	1.15298e+07	1.04092e+07	0.902812	0.736424
1806	370.143	C10530	Sophoraisoflavanone A	0.212	0.999	371.1502#576.982#[851][M]+#	959473	873033	915472	1.24328e+06	1.36643e+06	953705	507853	1.73667e+06	1.23474e+06	123340	1.47872e+06	1630.6	1.0519e+06	847158	0.805361	0.544182
1811	374.12	C01957	Secologanate	0.492	0.796	375.1274#328.62#[857][M]+#	4.49913e+06	4.7974e+06	5.34922e+06	5.32177e+06	6.13454e+06	3.78147e+06	2.07552e+06	8.04299e+06	6.8093e+06	256090	6.84172e+06	123512	4.98059e+06	4.02485e+06	0.808108	0.502765
1815	374.138	C02549	Kievitone hydrate	0.195	0.994	375.1451#507.952#[858][M]+#	5.04181e+06	4.85103e+06	5.18009e+06	6.46808e+06	9.00065e+06	5.06488e+06	1.02947e+06	4.71467e+06	4.53095e+06	624501	4.49077e+06	23119.1	5.93442e+06	2.56891e+06	0.432883	0.0181618
1822	748.511	C06838	Azithromycin	1	0	375.2626#451.513#[860][M]2+#	3.15888e+06	5.16398e+06	4.31269e+06	4.43986e+06	3.12781e+06	3.91675e+06	4.49994e+06	4.16358e+06	3.71218e+06	4.51622e+06	3.64872e+06	4.70026e+06	4.01999e+06	4.20682e+06	1.04647	0.623907
1823	376.138	C00255	Riboflavin; Lactoflavin; 7,8-Dimethyl-10-ribitylisoalloxazine; Vitamin B2	0.742	0.578	377.1456#304.2345#[861][M]+#[M+H-H20]+ 394.15	1.09035e+06	1.22762e+06	1.14136e+06	1.41567e+06	1.88361e+06	1.04608e+06	263898	1.33876e+06	1.10391e+06	179856	1.21683e+06	19580.6	1.30078e+06	687139	0.528251	0.038957
1826	382.089	C08473	Cibarian; beta-D-Glucopyranose, 1,6-bis(3-nitropropanoate)	0.508	0.685	383.0962#273.266#[866][M]+#[2M+K]+ 172.075 [M+Na]+ 360.107	2.16259e+06	2.41929e+06	2.15129e+06	2.70311e+06	2.9086e+06	1.88953e+06	523433	1.89637e+06	1.83732e+06	158489	1.87575e+06	21363.3	2.3724e+06	1.05212e+06	0.443484	0.0126995
1829	382.128	C00448	trans,trans-Farnesyl diphosphate; Farnesyl diphosphate; Farnesyl pyrophosphate; 2-trans,6-trans-Farnesyl diphosphate; (2E,6E)-Farnesyl diphosphate	0.372	0.993	383.1349#454.667#[867][M]+#	2.17886e+06	2.38144e+06	2.22873e+06	2.96631e+06	3.49138e+06	1.79563e+06	2.34068e+06	7.70932e+06	6.52955e+06	978255	6.77425e+06	187864	2.50706e+06	4.08665e+06	1.63006	0.272453
1832	382.139	C17765	Licoricone	1	0	383.1463#226.0655#[868][M]+#[3M+Na]+ 120.048	1.84062e+06	1.94015e+06	1.85713e+06	2.32624e+06	3.08325e+06	1.65909e+06	1.5365e+07	3.12646e+07	2.55236e+07	4.31866e+06	2.65276e+07	816865	2.11775e+06	1.73027e+07	8.17035	0.0304466
1833	386.174	C10547	Burseran; (+)-Burseran	0.501	1	387.1815#771.9515#[872][M]+#[M+H]+ 386.174	2.55646e+07	2.61632e+07	3.06449e+07	2.42837e+07	4.11429e+07	3.02412e+07	8.36851e+06	1.92634e+07	1.3365e+07	2.27717e+06	1.88437e+07	375113	2.96734e+07	1.04155e+07	0.351004	0.00160311
1835	389.146	C10386	Senaetnine	1	0	390.1536#834.187#[876][M]+#[M+H]+ 389.146	3.53891e+06	3.49302e+06	3.7905e+06	2.96473e+06	2.82005e+06	3.0124e+06	2.59661e+06	2.26427e+06	2.54394e+06	2.92857e+06	2.26761e+06	1.96436e+06	3.26994e+06	2.42756e+06	0.742388	0.00701408
1836	392.182	C09586	Viguiestenin	0.509	1	393.1895#457.0685#[880][M]+#[M+Na]+ 370.198	1.10092e+07	1.16388e+07	1.06041e+07	1.25881e+07	1.33128e+07	1.02473e+07	3.03293e+06	5.66776e+06	5.16361e+06	1.12842e+06	5.17539e+06	198216	1.15667e+07	3.39439e+06	0.293462	0.000338132
1838	400.154	C10557	Dihydroanhydropodorhizol; Yatein; (-)-Yatein; (3R,4R)-4-(1,3-Benzodioxol-5-ylmethyl)-3-(3,4,5-trimethoxybenzyl)dihydrofuran-2(3H)-one	1	0	401.1609#340.41#[888][M]+#[M+Na]+ 378.175 [M+H]+ 400.154	1.52374e+06	1.6773e+06	1.5158e+06	1.88722e+06	2.67991e+06	1.53246e+06	558075	2.22713e+06	2.04615e+06	211468	2.10013e+06	32682.1	1.80274e+06	1.19594e+06	0.6634	0.185857
1839	400.154	C10557	Dihydroanhydropodorhizol; Yatein; (-)-Yatein; (3R,4R)-4-(1,3-Benzodioxol-5-ylmethyl)-3-(3,4,5-trimethoxybenzyl)dihydrofuran-2(3H)-one	1	0	401.161#564.304#[889][M]+#[M+H-H20]+ 418.165	1.17609e+07	1.06952e+07	1.07844e+07	1.61042e+07	1.74463e+07	1.3301e+07	6.13412e+06	1.35053e+07	1.16068e+07	1.74698e+06	1.32882e+07	2675.14	1.33487e+07	7.71401e+06	0.577885	0.108406
1840	400.154	C10557	Dihydroanhydropodorhizol; Yatein; (-)-Yatein; (3R,4R)-4-(1,3-Benzodioxol-5-ylmethyl)-3-(3,4,5-trimethoxybenzyl)dihydrofuran-2(3H)-one	1	0	401.1609#383.425#[890][M]+#	3.52579e+06	3.43527e+06	3.36826e+06	4.08177e+06	5.08011e+06	3.39524e+06	1.52908e+06	4.00915e+06	3.55767e+06	568171	3.5678e+06	45539.2	3.81441e+06	2.2129e+06	0.580143	0.0716383
1841	402.118	C12311	Saphenamycin	1	0	403.1249#336.543#[892][M]+#[M+H-H20]+ 420.129	9.55338e+06	9.76632e+06	9.7391e+06	1.2353e+07	1.60326e+07	9.14708e+06	9.74745e+06	2.32962e+07	1.95192e+07	3.05285e+06	1.98195e+07	569615	1.10986e+07	1.26675e+07	1.14136	0.698495
1842	403.149	C07427	Perphenazine; 4-(3-(2-Chlorophenothiazin-10-YL)propyl)-1-piperazineethanol	1	0	404.1566#368.718#[893][M]+#[M+K]+ 365.187	3.59239e+06	3.89827e+06	3.30665e+06	3.89103e+06	5.07087e+06	2.74862e+06	1.30896e+06	4.21717e+06	4.01767e+06	456622	3.8809e+06	96543.1	3.75131e+06	2.32964e+06	0.621022	0.0914061
1843	404.131	C09798	Scandoside methyl ester	0.507	1	405.1382#258.139#[895][M]+#[M+K]+ 366.177	4.99378e+06	5.10806e+06	4.80562e+06	5.83244e+06	6.69977e+06	3.60958e+06	1.79712e+06	6.6839e+06	5.58471e+06	239683	5.30335e+06	1849.78	5.17488e+06	3.26844e+06	0.631597	0.149955
1845	408.105	C09011	Khellol glucoside; Khelloside	1	0	409.112#431.6335#[897][M]+#[M+2Na-H]+ 364.141	5.424e+06	5.91732e+06	5.60894e+06	6.23304e+06	7.066e+06	4.82528e+06	3.59227e+06	7.70237e+06	7.09582e+06	1.13981e+06	6.75286e+06	172832	5.84576e+06	4.40933e+06	0.754278	0.289145
1846	408.105	C09011	Khellol glucoside; Khelloside	1	0	409.112#368.44#[898][M]+#[M+K+HCOOH]+ 324.145	3.06549e+06	3.38427e+06	3.39697e+06	3.41558e+06	3.58214e+06	2.83549e+06	1.81263e+06	4.32339e+06	3.80783e+06	467128	3.97332e+06	44661.9	3.27999e+06	2.40483e+06	0.733181	0.265967
1847	408.156	C11710	Devazepide; MK-329	1	0	409.1635#771.917#[899][M]+#[M+Na]+ 386.174	7.53659e+06	5.16274e+06	7.7611e+06	7.47452e+06	1.23955e+07	9.76601e+06	2.86703e+06	6.53524e+06	4.42823e+06	606090	6.18334e+06	70859.3	8.3494e+06	3.44847e+06	0.41302	0.0240406
1848	408.177	C09579	Vernoflexuoside	1	0	409.1846#361.395#[900][M]+#[M+Na]+ 386.197	2.90618e+07	2.8699e+07	2.8004e+07	3.0375e+07	3.14946e+07	2.46275e+07	1.02367e+07	1.46135e+07	1.26138e+07	2.98814e+06	1.28163e+07	467748	2.87103e+07	8.95604e+06	0.311945	0.000223151
1849	414.206	C12514	#N/A	0.141	0.999	415.213#806.1625#[903][M]+#[M+H]+ 414.206	1149154215	2.9889e+07	1664026048	3.10741e+07	4.04332e+07	2.57881e+07	7.23828e+06	1.33902e+07	1.11406e+07	2.66429e+06	1.16889e+07	869374	490060792	7.83195e+06	0.0159816	0.165178
1857	420.18	C09475	Hiyodorilactone A	0.216	0.999	421.1871#503.294#[905][M]+#	1.81269e+07	1.8474e+07	1.93058e+07	2.34251e+07	3.04438e+07	1.78032e+07	6.9101e+06	1.89061e+07	1.60793e+07	2.49609e+06	1.63514e+07	455476	2.12631e+07	1.01997e+07	0.479691	0.0217537
1862	422.123	C10873	Plicatic acid	0.492	0.716	423.1301#508.5575#[907][M]+#	2.42905e+06	2.56281e+06	2.6e+06	3.26919e+06	4.13178e+06	2.38052e+06	478228	2.38502e+06	1.9164e+06	304197	1.87819e+06	0	2.89556e+06	1.16034e+06	0.400731	0.010799
1865	422.196	C09801	Valtratum; Valtrate	0.348	0.999	423.2029#530.354#[908][M]+#[M+K]+ 384.234 [M+Na]+ 400.215	1.85455e+06	2.20043e+06	2.28022e+06	2.72513e+06	3.3636e+06	2.07763e+06	663396	2.19784e+06	1.76389e+06	181281	1.8581e+06	0	2.41693e+06	1.11075e+06	0.459571	0.0198601
1868	422.195	C09801	Valtratum; Valtrate	0.342	1	423.2027#493.764#[909][M]+#[M+H-H20]+ 440.205	5.50056e+06	5.26969e+06	5.55919e+06	6.11544e+06	8.16363e+06	5.06488e+06	2.07785e+06	6.22378e+06	5.13528e+06	849149	5.32095e+06	5744.13	5.94556e+06	3.26879e+06	0.549787	0.0468826
1871	432.107	C01714	Isovitexin; Saponaretin; Apigenin-6-C-glucoside; 6-C-Glucosylapigenin; Apigenin 6-C-glucoside	0.19	0.946	433.1144#427.311#[915][M]+#[M+H]+ 432.106	2.69348e+08	2.79865e+08	2.75319e+08	3.26811e+08	4.24658e+08	257924519	1.49863e+08	3.23951e+08	3.08868e+08	4.52375e+07	3.09371e+08	1.03216e+07	3.05654e+08	1.91269e+08	0.625768	0.094736
1880	438.152	C17484	sec-o-Glucosylhamaudol	0.508	1	439.1591#365.746#[924][M]+#[3M+H]+ 146.057 [M+Na]+ 416.169	4.31264e+06	4.30713e+06	4.34986e+06	4.69013e+06	5.51572e+06	3.81051e+06	7.1609e+06	6.31445e+06	5.38086e+06	1.21535e+06	5.38546e+06	160993	4.49767e+06	4.26967e+06	0.949308	0.848043
1882	438.152	C17484	sec-o-Glucosylhamaudol	0.502	1	439.159#329.697#[925][M]+#[M+Na]+ 416.171	3.43875e+06	3.55154e+06	3.27709e+06	3.66606e+06	4.04056e+06	2.92298e+06	413541	1.29241e+06	1.36688e+06	117077	1.38756e+06	3115.25	3.48283e+06	763429	0.219198	8.91e-05
1884	440.206	C11899	10-Deacetyl-2-debenzoylbaccatin III	1	0	441.2135#493.7745#[929][M]+#[M+K]+ 402.247 [M+Na]+ 418.221 [M+H]+ 440.205 [M+H-H20]+ 458.218	1.92237e+07	1.93307e+07	2.0758e+07	2.40814e+07	3.00096e+07	1.85734e+07	7.32467e+06	2.61537e+07	2.18528e+07	3.55326e+06	2.12818e+07	599792	2.19961e+07	1.3461e+07	0.61197	0.108229
1885	440.206	C11899	10-Deacetyl-2-debenzoylbaccatin III	1	0	441.2136#530.631#[930][M]+#[M+H-H20]+ 458.218	5.76766e+06	5.87895e+06	5.87537e+06	7.53796e+06	9.72205e+06	5.23425e+06	2.06921e+06	6.2177e+06	5.14636e+06	661888	5.05069e+06	0	6.66937e+06	3.19097e+06	0.478452	0.0274263
1886	448.102	C01821	Isoorientin; Homoorientin	0.154	0.961	449.1093#402.12#[936][M]+#[M+H-C6H10O4]+ 594.161	2.68995e+07	3.73338e+07	2.23245e+07	2.02494e+07	3.54818e+07	2.98796e+07	2.62883e+07	2.11067e+07	4.00692e+07	4.49518e+06	3.85301e+07	1.11777e+06	2.86948e+07	21934534	0.764409	0.366093
1896	450.118	C16408	2',3,4,4',6'-Peptahydroxychalcone 4'-O-glucoside; PHC 4'-O-glucoside; 2',3,4,4',6'-Pentahydroxychalcone 4'-O-beta-D-glucoside	0.296	0.996	451.1251#417.9495#[937][M]+#	3.48349e+06	3.92097e+06	3.5394e+06	4.22032e+06	5.28741e+06	3.83213e+06	2.69163e+06	7.74314e+06	8.93437e+06	1.17073e+06	8.27833e+06	197207	4.04729e+06	4.8359e+06	1.19485	0.632538
1900	457.16	C08325	Amygdalin; (R)-Amygdalin; (R)-Amygdaloside; (R)-Laenitrile	0.999	0.011	458.1674#293.767#[947][M]+#	1.77677e+06	1.89594e+06	1.94939e+06	2.56163e+06	3.25732e+06	1.73957e+06	1.19355e+06	4.54425e+06	3.74831e+06	511522	3.70083e+06	70812.3	2.19677e+06	2.29488e+06	1.04466	0.903386
1902	459.264	C12333	Militarinone A	1	0	460.271#806.17#[949][M]+#[M+H-COCH2]+ 501.275	4.57583e+07	2.63441e+06	6.03504e+07	2.56574e+06	3.29695e+06	2.29776e+06	545989	1.36351e+06	1.07243e+06	224997	1.3169e+06	66434.8	1.94839e+07	765045	0.0392654	0.142328
1903	462.118	C05990	Isoscoparine; Isoscoparin; C-Glucosyl-6 chrysoeriol; Chrysoeriol 6-C-glucoside	0.432	0.943	463.1251#442.9555#[953][M]+#	1.4035e+07	1.40967e+07	1.41097e+07	3.13272e+07	2.31045e+07	1.37735e+07	1.55083e+07	1.59079e+07	1.548e+07	1.98508e+06	2.6279e+07	565026	1.84077e+07	1.26209e+07	0.68563	0.327062
1907	466.222	C09738	T-2 Toxin	1	0	467.2294#551.823#[955][M]+#[M+H-H20]+ 484.232	1.04457e+06	1.00853e+06	1.09779e+06	1.38043e+06	1.80987e+06	1.00255e+06	982261	2.45509e+06	1.99739e+06	267098	2.06293e+06	0	1.22396e+06	1.29413e+06	1.05733	0.872573
1908	480.199	C16752	Acevaltrate	1	0	481.2063#494.041#[970][M]+#[M+Na]+ 458.218	1.16352e+07	11251350	1.17281e+07	1.39429e+07	1.52395e+07	1.05906e+07	4.76249e+06	1.44179e+07	1.29692e+07	2.01618e+06	1.28185e+07	11077.2	1.23979e+07	7.83257e+06	0.631763	0.132384
1909	480.199	C16752	Acevaltrate	1	0	481.2064#530.6165#[971][M]+#[M+Na]+ 458.218	8.58653e+06	8.55035e+06	8.08442e+06	1.04193e+07	1.24428e+07	7.39325e+06	2.02987e+06	8.73809e+06	6.3937e+06	629099	6.41492e+06	62757.7	9.24612e+06	4.04474e+06	0.437453	0.0188818
1910	480.199	C16752	Acevaltrate	1	0	481.2064#514.261#[972][M]+#	8.5665e+06	8.62381e+06	8.72044e+06	1.02681e+07	1.21985e+07	8.03162e+06	2.70614e+06	8.49512e+06	6.96391e+06	697787	6.66779e+06	370583	9.4015e+06	4.31689e+06	0.45917	0.017225
1911	484.284	C12150	Stigmatellin Y	1	0	485.2917#848.893#[975][M]+#[M+H]+ 484.285	1.19793e+06	2.30177e+07	147694	6.73122e+07	4.49619e+06	5.18244e+07	7.65798e+06	1.34245e+07	2.92644e+07	1.91491e+07	3.09961e+06	2.98706e+07	2.4666e+07	1.70777e+07	0.692357	0.510188
1912	495.213	C15626	GW 1929	1	0	496.2198#539.187#[980][M]+#	2.95343e+06	3.00393e+06	2.85573e+06	3.84214e+06	4.90065e+06	2.46118e+06	711205	2.90949e+06	2.46698e+06	425478	2.86922e+06	0	3.33618e+06	1.56373e+06	0.468719	0.0194388
1913	496.306	C16501	Farnesal	0.342	1	497.3129#799.7095#[983][M]+#	5.95927e+06	4.37134e+06	9.82311e+06	8.67934e+06	1.02779e+07	4.30162e+06	2.66244e+06	2.92613e+07	9.49134e+06	2.57509e+06	1.1967e+07	239116	7.23543e+06	9.36604e+06	1.29447	0.668659
1916	496.306	C16501	Farnesal	0.344	1	497.313#839.0025#[984][M]+#[M+H-H20]+ 514.317	4.94459e+06	3.78523e+07	7.82085e+07	6.6259e+07	7.63417e+07	4.42684e+07	2.22096e+07	1.99079e+08	9.08763e+07	2.26152e+07	115860857	3.17305e+06	5.13124e+07	7.56357e+07	1.47402	0.462485
1919	506.215	C01593	Limonoate	1	0	507.2223#551.6985#[990][M]+#[M+Na]+ 484.232	1.89627e+06	1.881e+06	1.95724e+06	2.65262e+06	3.4744e+06	1.52521e+06	1.00048e+06	4.40843e+06	3.39256e+06	197535	3.36893e+06	0	2.23112e+06	2.06132e+06	0.923895	0.83259
1920	507.27	C12154	Epothilone B; Patupilone	1	0	508.2773#361.497#[993][M]+#	6.62978e+06	6.58948e+06	6.39889e+06	6.6959e+06	6.50504e+06	5.07423e+06	1.88107e+06	3.4337e+06	2.92043e+06	245035	3.04281e+06	17304.2	6.31555e+06	1.92339e+06	0.304548	0.000373353
1921	510.219	C15623	GW 409544; GW 9544	1	0	511.2266#846.5745#[995][M]+#[M+H]+ 510.219	4.07126e+07	3.31385e+07	3.20808e+07	2.19887e+07	1.83705e+07	1.77766e+07	1.38842e+07	1.44414e+07	1.21502e+07	1.02494e+07	1.04687e+07	8.9949e+06	2.73446e+07	1.16982e+07	0.427804	0.00356309
1922	518.108	C10020	Apigenin 7-(6''-malonylglucoside); Apigenin 7-O-(6-malonyl-beta-D-glucoside)	0.532	0.997	519.1154#460.013#[1000][M]+#	5.96557e+06	6.05884e+06	6.18218e+06	7.23313e+06	9.74923e+06	5.78733e+06	3.80959e+06	1.21532e+07	1.04821e+07	1.45755e+06	1.03593e+07	278498	6.82938e+06	6.42338e+06	0.940551	0.849204
1924	524.225	C09132	Mascaroside	1	0	525.2327#441.561#[1005][M]+#[M+Na]+ 502.242	1.2199e+07	1.2509e+07	1.18704e+07	1.39864e+07	1.51066e+07	1.08469e+07	4.32946e+06	1.09404e+07	9.6771e+06	1.35805e+06	9.68078e+06	180721	1.27531e+07	6.02775e+06	0.472651	0.0143781
1925	536.298	C08877	Rhodexin A; Sarmentogenin 3-O-alpha-L-rhamnoside	0.339	1	537.3056#839.1415#[1014][M]+#[M+Na]+ 514.317	9.1718e+07	6.84993e+07	1.01138e+08	7.40738e+07	7.54983e+07	4.35598e+07	2.00258e+07	1.76475e+08	8.51065e+07	1.9185e+07	1.04782e+08	2.00216e+06	7.57479e+07	6.79294e+07	0.896783	0.785729
1928	542.309	C10845	Belladonnine	1	0	543.3164#565.4975#[1019][M]+#	2.42415e+06	2.21049e+06	2.54903e+06	3.41288e+06	4.8044e+06	2.13328e+06	109654	1.8377e+06	1.31057e+06	15835.4	1.25172e+06	0	2.92237e+06	754247	0.258094	0.00753143
1929	552.296	C17523	Panogenin-3-o-alpha-L-rhamnopyranoside; Panoside	0.262	1	553.3032#613.816#[1023][M]+#[M+H-H20]+ 570.306	1.51556e+06	1.5635e+06	1.56414e+06	1.9638e+06	2.4793e+06	1.42996e+06	618299	2.24587e+06	1.76661e+06	267507	1.84093e+06	1017.95	1.75271e+06	1.12337e+06	0.640934	0.155851
1933	564.15	C04858	Apigenin 7-O-[beta-D-apiosyl-(1->2)-beta-D-glucoside]; 7-O-(beta-D-Apiofuranosyl-1,2-beta-D-glucosyl)-5,7,4'-trihydroxyflavone; Apiin; 7-[(2-O-D-Apio-beta-D-furanosyl-beta-D-glucopyranosyl)oxy]-5-hydroxy-2-(4-hydroxy-phenyl)-4H-1-benzopyran-4-one; Apioside	0.267	0.984	565.1574#412.039#[1027][M]+#	8.89658e+07	9.24646e+07	8.87062e+07	106505958	1.35954e+08	8.73736e+07	5.94728e+07	1.14148e+08	1.23477e+08	1.51926e+07	1.50888e+08	3.2835e+06	9.99949e+07	7.77437e+07	0.777476	0.368435
1938	564.15	C04858	Apigenin 7-O-[beta-D-apiosyl-(1->2)-beta-D-glucoside]; 7-O-(beta-D-Apiofuranosyl-1,2-beta-D-glucosyl)-5,7,4'-trihydroxyflavone; Apiin; 7-[(2-O-D-Apio-beta-D-furanosyl-beta-D-glucopyranosyl)oxy]-5-hydroxy-2-(4-hydroxy-phenyl)-4H-1-benzopyran-4-one; Apioside	0.259	0.988	565.1573#383.258#[1028][M]+#[M+H]+ 564.15	9.8968e+07	7.36578e+07	9.93653e+07	121746142	1.5737e+08	9.19485e+07	3.22219e+07	9.99815e+07	7.72008e+07	1.17761e+07	1.20464e+08	1.47306e+06	107175901	5.71862e+07	0.533573	0.0565196
1943	568.236	C17812	Lappaol D	0.513	1	569.2429#839.129#[1031][M]+#[M+H]+ 568.235	1.45374e+06	2.83368e+06	7.81993e+06	4.20045e+06	7.08915e+06	5.67388e+06	3.98212e+06	2.29048e+07	1.50886e+07	4.63432e+06	1.97873e+07	814856	4.84514e+06	1.1202e+07	2.31201	0.144034
1945	578.166	C12628	Vitexin 2''-O-beta-L-rhamnoside; 2''-O-Rhamnosylvitexin; Vitexin 2''-rhamnoside	0.35	0.959	579.1732#414.7115#[1036][M]+#[M+H]+ 578.166	1.27318e+08	1.28214e+08	131943721	152790317	1.98559e+08	1.1935e+08	5.67184e+07	1.65344e+08	1.44717e+08	2.12778e+07	1.47451e+08	4.49301e+06	1.43029e+08	9.00003e+07	0.629244	0.112131
1950	594.161	C04024	Vitexin 2''-O-beta-D-glucoside; Flavosativaside; 2''-O-Glucosylvitexin	0.194	0.978	595.1682#358.798#[1044][M]+#[M+H]+ 594.161	6.42441e+07	6.42596e+07	6.61538e+07	8.04675e+07	1.04539e+08	6.01135e+07	2.05007e+07	9.65515e+07	7.83651e+07	1.02907e+07	8.07309e+07	2.03683e+06	7.32962e+07	4.80793e+07	0.655959	0.186686
1958	594.161	C04024	Vitexin 2''-O-beta-D-glucoside; Flavosativaside; 2''-O-Glucosylvitexin	0.212	0.974	595.168#402.516#[1045][M]+#[M+H]+ 594.161	9.56029e+07	9.93811e+07	9.41431e+07	109314197	1.47259e+08	8.94966e+07	4.78569e+07	1.13109e+08	1.07228e+08	1.52573e+07	105094771	3.41986e+06	1.05866e+08	6.53275e+07	0.617076	0.085825
1966	624.171	C03186	[Glycogen-synthase I]	0.477	0.829	625.1788#365.371#[1054][M]+#	3.17155e+06	3.30044e+06	3.37769e+06	3.87649e+06	5.42674e+06	2.82869e+06	1.19005e+06	4.78689e+06	4.27147e+06	516724	4.34988e+06	74104.1	3.6636e+06	2.53152e+06	0.690993	0.217011
1969	656.31	C16954	Disinomenine; Bisinomenine	1	0	657.3168#398.2705#[1068][M]+#[2M+Na]+ 317.164	8.22987e+07	8.16397e+07	8.12505e+07	9.28367e+07	1.00992e+08	7.32984e+07	43985796	7.30031e+07	9.1998e+07	4.15556e+07	9.41574e+07	8276634	8.5386e+07	5.88294e+07	0.688982	0.0780757
1970	700.367	C15678	Chalcomycin	1	0	701.3744#825.8515#[1082][M]+#[M+Na]+ 678.386	9.4072e+06	6.01111e+06	1.06986e+07	6.74204e+06	5.82019e+06	2.47646e+06	1.42879e+06	2.63991e+07	5.84237e+06	1.55746e+06	9.0553e+06	141840	6.85927e+06	7.40414e+06	1.07944	0.903165
1971	717.277	C04489	5-Methyltetrahydropteroyltri-L-glutamate	1	0	718.2845#431.5145#[1085][M]+#	607350	797632	741866	825795	1.22896e+06	724635	756421	3.78286e+06	3.41776e+06	340027	3.5073e+06	71277.7	821039	1.97928e+06	2.4107	0.14956
1972	926.658	C15956	Thermozeaxanthin-13	1	0	927.6649#480.4175#[1098][M]+#[M+Na]+ 904.675	2.98951e+07	2.65574e+07	3.94026e+07	2.5202e+07	3.23847e+07	3.44508e+07	1.48465e+07	2.22986e+07	1.33772e+07	2.58104e+06	2.08102e+07	267586	3.13155e+07	1.23635e+07	0.394806	0.00766892
1973	317.164	C13794	Pitrazepin	0.201	0.988	318.1712#398.1415#[676][M]+#[M+H]+ 317.164	35749731093	36918577506	36420769298	42580607282	51247580146	32655928619	9171214852	35405046601	30786107967	6873873986	30810687696	1899371023	39262198991	19157717021	0.487943	0.0161235
1981	204.116	C10702	4'-Hydroxy-3'-prenylacetophenone	0.505	1	340.1523#480.671##[3M+3Na-H]2+ 204.116 [M+Na]+ 317.164	1.39644e+07	1.40841e+07	1.25797e+07	1.44917e+07	1.70326e+07	1.15247e+07	9.52933e+06	1.81714e+07	1.78155e+07	5.55088e+06	1.54845e+07	5.44931e+06	1.39462e+07	1.20001e+07	0.860458	0.438267
1983	317.164	C13794	Pitrazepin	0.162	0.997	318.1712#480.405#[677][M]+#[M+H]+ 317.164	16578428860	11032773328	16572653079	19046221084	23479842883	15378284560	5497853365	21393685209	20058296723	2546648806	20071836656	1008854726	17014700632	11762862581	0.691335	0.281092
1991	152.085	C01014	3-Isopropylcatechol	1	0	175.076#371.1275#[209][M]+#[M+Na]+ 152.085	1.46509e+07	1.55435e+07	1.51873e+07	1.81876e+07	2.32285e+07	1.39027e+07	2.5681e+06	9.28992e+06	7.79056e+06	1.25043e+06	8.48986e+06	318436	1.67834e+07	4.95122e+06	0.295007	0.00098499
1992	133.09	C07155	Tranylcypromine	1	0	118.0658#869.48#[46][M]+#[M+H-CH4]+ 133.09	2.79664e+07	1.61599e+07	2.20208e+07	1.69565e+07	1.69393e+07	2.1715e+07	8.55558e+06	2.33492e+07	1.26929e+07	7.56401e+06	1.16385e+07	5.98264e+06	2.0293e+07	1.16305e+07	0.573127	0.0705992
1993	218.095	C08744	Dihydroeuparin; 6-Hydroxytremetone	0.349	0.999	219.1023#448.509##[M+H]+ 218.095	2.88182e+06	2.88401e+06	2.63695e+06	3.33166e+06	4.41965e+06	2.7724e+06	808958	3.23409e+06	3.19267e+06	520754	3.22591e+06	205879	3.15441e+06	1.86471e+06	0.591143	0.0828266
1996	238.061	C01495	Flavonol	0.357	0.902	261.0464#80.6981##[M+Na]+ 238.061	3.08109e+06	2.44782e+06	2.31364e+06	2.98714e+06	2.03198e+06	2.31542e+06	1.79928e+06	3.36782e+06	4.68019e+06	706562	2.77017e+06	520788	2.52952e+06	2.30747e+06	0.912217	0.778358
2004	268.117	C02267	Deoxycoformycin; Pentostatin	1	0	307.08#81.0465#[633][M]+#[M+K]+ 268.117 [M+Na]+ 284.092	2.02444e+07	2.20128e+07	1.74756e+07	2.07085e+07	2.45944e+07	1.41154e+07	6.60584e+06	1.30506e+07	1.71555e+07	3.02206e+06	1.22723e+07	159863	1.98585e+07	8.71102e+06	0.438654	0.00612391
2005	284.092	C07576	Psilocybin; Psilocybine	1	0	307.08#81.0465#[633][M]+#[M+K]+ 268.117 [M+Na]+ 284.092	2.02444e+07	2.20128e+07	1.74756e+07	2.07085e+07	2.45944e+07	1.41154e+07	6.60584e+06	1.30506e+07	1.71555e+07	3.02206e+06	1.22723e+07	159863	1.98585e+07	8.71102e+06	0.438654	0.00612391
2006	414.206	C15382	Estra-1,3,5(10)-triene-3,6alpha,17beta-triol triacetate	0.145	0.999	415.213#806.1625#[903][M]+#[M+H]+ 414.206	1149154215	2.9889e+07	1664026048	3.10741e+07	4.04332e+07	2.57881e+07	7.23828e+06	1.33902e+07	1.11406e+07	2.66429e+06	1.16889e+07	869374	490060792	7.83195e+06	0.0159816	0.165178
2014	126.033	C02814	Benzene-1,2,4-triol; Hydroxyhydroquinone; 1,2,4-Benzenetriol; 1,2,4-Trihydroxybenzene; Hydroxyquinol	0.332	0.847	127.0396#74.6748#[62][M]+#[M+H]+ 126.033	6.09313e+07	5.29567e+07	5.24296e+07	5.52084e+07	5.41232e+07	5.06957e+07	2.19323e+07	2.05107e+07	2.02434e+07	1.49497e+07	1.99753e+07	7.04887e+06	5.43908e+07	1.74434e+07	0.320704	7.03e-06
2021	137.05	C15533	4-Fluoro-L-threonine	1	0	138.0555#75.2614#[89][M]+#[M+H]+ 137.05	2.4988e+08	264818512	2.42765e+08	261268408	2.75278e+08	2.54435e+08	1.92963e+08	2.41799e+08	2.43728e+08	1.06519e+08	2.42751e+08	3.19977e+07	2.58074e+08	1.76626e+08	0.684402	0.0719865
2022	220.121	C12958	Phenylacetylglycine dimethylamide; Ralgin	1	0	281.0714#75.51505##[M+Na+K-H]+ 220.121 [M+2Na-H]+ 236.098 [M+2H-C6H8O6]2+ 736.171	1.7086e+07	1.49095e+07	3.04216e+07	1.32424e+07	1.36627e+07	1.49747e+07	1.02681e+06	3.71804e+06	800814	980615	911283	496143	1.73828e+07	1.32228e+06	0.0760685	0.00226174
2023	221.092	C02587	Pyrimidodiazepine; 2-Amino-6-acetyl-3,7,8,9-tetrahydro-3H-pyrimido[4,5-b][1,4]diazepin-4-one	0.938	0.158	204.0873#74.7636#[309][M]+#[M+H-H20]+ 221.092	2.02954e+07	1.96166e+07	1.83876e+07	2.02335e+07	2.48021e+07	1.76193e+07	8.01385e+06	8.90758e+06	8.42594e+06	4.98912e+06	8.31983e+06	1.78026e+06	2.01591e+07	6.73943e+06	0.334312	7.87e-05
2031	154.039	C06608	Diethylphosphoric acid; O,O-Diethylphosphoric acid	0.997	0.02	192.9994#69.6236##[M+K]+ 154.039	365086	407347	406326	251216	333752	364744	1.12767e+07	1.40082e+07	1.51918e+07	4.88183e+06	1.44664e+07	417008	354745	1.00403e+07	28.303	0.0109216
2035	380.124	C14612	Rubrophen; 4-[Bis(4-hydroxy-3-methoxyphenyl)methylene]-2-methoxy-2,5-cyclohexadien-1-one	1	0	183.0507#71.0759##[M+H-C2H4]+ 210.083 [M+2H-CH4]2+ 380.124	4.28195e+06	3.6304e+06	3.31927e+06	2.6375e+06	2.6582e+06	3.38746e+06	1.80932e+06	505988	480550	719887	540213	885517	3.31913e+06	823579	0.248131	3.67e-05
2036	416.15	C10544	1-Acetoxypinoresinol	1	0	455.1178#71.4289#[943][M]+#[M+K]+ 416.15	1.87701e+07	1.76925e+07	2.00076e+07	1.83134e+07	1.5605e+07	1.70592e+07	3.88823e+06	4.96951e+06	4.14506e+06	3.84543e+06	4.05685e+06	855567	1.79079e+07	3.62678e+06	0.202523	6.95e-06
2037	180.064	C00031	D-Glucose; Grape sugar; Dextrose; Glucose; D-Glucopyranose	0.276	0.694	203.0533#71.5856#[306][M]+#[M+K]+ 164.092 [M+Na]+ 180.064	7.99559e+08	7.09202e+08	7.17441e+08	7.32606e+08	7.31827e+08	6.70396e+08	1.79289e+08	1.72032e+08	1.52397e+08	1.09031e+08	1.4867e+08	2.81898e+07	7.26839e+08	131601436	0.18106	2.99e-07
2086	208.146	C14236	4-Heptyloxyphenol; p-n-Heptyloxyphenol	1	0	209.1544#314.6985#[331][M]+#[M+H]+ 208.146	7.48691e+06	7.71693e+06	7.60991e+06	9.71679e+06	1.22378e+07	7.34127e+06	3.16719e+06	6.46517e+06	5.34748e+06	1.277e+06	5.546e+06	429285	8.68493e+06	3.70535e+06	0.426642	0.00776328
2087	188.085	C06589	cis-2,3-Dihydro-2,3-dihydroxybiphenyl; cis-3-Phenylcyclohexa-3,5-diene-1,2-diol; (1S,2R)-3-Phenylcyclohexa-3,5-diene-1,2-diol	0.689	0.894	171.081#512.028#[194][M]+#[M+H-H20]+ 188.085	4.63127e+06	5.43319e+06	4.47875e+06	6.26299e+06	7.65288e+06	4.79334e+06	100961	1.07394e+07	1.0406e+07	1.15852e+07	1.0448e+07	1.07883e+07	5.54207e+06	9.01132e+06	1.62598	0.092381
2089	283.122	C01735	Morphinone	0.797	0.728	605.2199#839.001##[2M+K]+ 283.122	431395	623658	1.36786e+06	2.13192e+06	3.72886e+06	2.89184e+06	2.05381e+06	9.89528e+06	7.11128e+06	1.94772e+06	9.10921e+06	326365	1.86259e+06	5.07394e+06	2.72413	0.131406
2091	568.235	C17812	Lappaol D	0.511	1	285.1249#839.0005#[583][M]2+#[M+2H]2+ 568.235	3.10193e+06	3.01175e+06	1.21436e+07	2.58744e+07	4.29905e+07	3.25743e+07	2.28424e+07	1.30926e+08	8.43072e+07	2.52375e+07	1.12504e+08	5.08626e+06	1.99494e+07	6.34838e+07	3.18224	0.119671
2093	148.054	C00423	trans-Cinnamate; trans-Cinnamic acid; (E)-Cinnamate; (2E)-3-Phenylprop-2-enoate	0.41	0.838	166.0869#231.45#[179][M]+#[M+H+NH3]+ 148.054	2.68563e+07	3.00847e+07	2.8541e+07	3.37314e+07	4.22563e+07	2.35138e+07	9.88827e+07	5.24126e+08	4.42536e+08	6.9327e+07	4.38755e+08	1.39715e+07	3.08306e+07	2.646e+08	8.58238	0.051018
2100	305.912	C13522	Mitobronitol; Myebrol	1	0	328.8989#62.3133##[M+Na]+ 305.912	2.11812e+07	2.24704e+07	2.24561e+07	2.55844e+07	2.92942e+07	2.17583e+07	4.63132e+06	1.74216e+07	1.54089e+07	2.44141e+06	1.42699e+07	138570	2.37907e+07	9.05195e+06	0.380482	0.00457921
2101	204.077	C09921	3-Butylidene-7-hydroxyphthalide	1	0	149.0239#883.1925#[123][M]+#[M+H-C4H8]+ 204.077	7.29393e+08	7.71293e+08	663214619	5.04859e+08	5.71121e+08	6.43211e+08	4.24718e+08	541638154	4.36679e+08	2.89576e+08	4.45244e+08	2.7149e+08	6.47182e+08	4.01557e+08	0.620471	0.000823971
2102	117.059	C00463	Indole; 2,3-Benzopyrrole	0.678	0.763	118.0658#307.018#[47][M]+#[M+H]+ 117.059	5.69915e+06	2.79806e+06	3.0061e+06	3.25966e+06	6.19564e+06	3.52508e+06	5.19712e+06	1.85475e+07	1.59715e+07	3.78815e+06	1.63098e+07	5.22222e+06	4.08061e+06	1.08394e+07	2.65631	0.0654116
2105	173.118	C08288	Indospicine; L-Indospicine	1	0	174.1284#799.116#[199][M]+#[M+H]+ 173.118	4.5224e+08	3.01345e+08	313813811	1.99356e+08	2.20856e+08	2.57403e+08	5.26406e+07	4.25656e+08	1.5292e+08	1.94457e+07	1.26197e+08	8.18157e+06	2.90835e+08	1.3084e+08	0.449877	0.0737058
2106	278.227	C06427	(9Z,12Z,15Z)-Octadecatrienoic acid; alpha-Linolenic acid; 9,12,15-Octadecatrienoic acid; Linolenate; alpha-Linolenate	0.442	0.806	261.2222#799.7095#[516][M]+#[M+H-H20]+ 278.227	4.91306e+06	3.57053e+06	7.8978e+06	7.24225e+06	8.45289e+06	3.69324e+06	2.08848e+06	2.31771e+07	7.42844e+06	2.38791e+06	1.00575e+07	349647	5.96163e+06	7.58151e+06	1.27172	0.681047
2112	206.096	C12458	3-Dimethylallyl-4-hydroxybenzoate	0.701	0.634	161.0966#424.8905##[M+K]+ 122.135 [M+H-HCOOH]+ 206.096	2.44816e+06	1.52937e+06	2.5533e+06	1.86587e+06	3.26845e+06	1.60836e+06	284184	3.37132e+06	2.94878e+06	1.44805e+06	6.2607e+06	1.12461e+06	2.21225e+06	2.57294e+06	1.16304	0.650299
2117	284.214	C00376	Retinal; Vitamin A aldehyde; Retinene; all-trans-Retinal; all-trans-Vitamin A aldehyde; all-trans-Retinene	0.233	0.946	285.2221#424.9655#[585][M]+#[M+H]+ 284.214	8.33176e+06	7.67103e+06	9.18015e+06	8.89456e+06	1.127e+07	6.83599e+06	1.49703e+06	8.63042e+06	6.14067e+06	909516	6.20049e+06	272896	8.69725e+06	3.94184e+06	0.453228	0.0163255
2126	232.112	C17232	2-Oxo-10-methylthiodecanoic acid; 10-Methylthio-2-decanoic acid	0.324	0.989	219.1023#426.685#[360][M]+#[M+H-CH2]+ 232.112	1.7643e+07	1.90982e+07	1.67648e+07	2.00352e+07	2.63873e+07	1.63445e+07	4.80354e+06	1.66767e+07	1.63579e+07	2.56916e+06	1.65249e+07	604188	1.93788e+07	9.58939e+06	0.494838	0.0188618
2130	89.9871	C16348	cis-3-Chloroallyl aldehyde; cis-3-Chloro-2-propenal	0.531	0.997	154.9675#899.4375##[3M+H+K]2+ 89.9871	1.35029e+06	945921	5.14008e+07	6.63994e+07	898125	845351	1.46976e+08	819392	675535	1.6541e+08	1.86633e+08	1.8592e+08	2.03066e+07	1.14406e+08	5.6339	0.0677589
2132	152.993	C01962	Thiocysteine; S-Mercapto-L-cysteine	1	0	139.9884#900.2435##[M+H-CH2]+ 152.993 [M+H-CH2]+ 152.993	1.39827e+08	1.25006e+08	1.3596e+08	160993584	1.55345e+08	1.61178e+08	1.82331e+08	1.77826e+08	1.77061e+08	171679213	1.75488e+08	1.76199e+08	1.46385e+08	1.76764e+08	1.20753	0.00768079
2133	282.258	C00712	(9Z)-Octadecenoic acid; (Z)-Octadec-9-enoic acid; Oleate; Oleic acid	0.279	0.989	283.2641#802.911##[M+H]+ 282.258	3.16608e+07	9.25444e+06	4.97278e+06	4.43385e+06	3.23155e+06	3.72416e+06	3.73449e+06	2.77633e+06	2.91653e+06	2.80657e+06	2.19345e+06	2.5442e+06	9.54627e+06	2.82859e+06	0.296304	0.180842
2138	194.06	C12204	5-Hydroxyconiferaldehyde	0.346	0.738	177.0553#534.637#[223][M]+#[M+H-H20]+ 194.06	6.57263e+06	6.94339e+06	6.70416e+06	7.37116e+06	8.88271e+06	6.34532e+06	3.6564e+06	8.70124e+06	8.42122e+06	4.09971e+06	9.51632e+06	2.54292e+06	7.13656e+06	6.1563e+06	0.862642	0.401574
2147	146.023	C08369	Diallyl disulfide	1	0	147.0314#898.361##[M+H]+ 146.023	1.15993e+07	9.86277e+06	1.10135e+07	1.18782e+07	1.1161e+07	1.11565e+07	1.17266e+07	1.18865e+07	1.1821e+07	1.20627e+07	1.13398e+07	1.19603e+07	1.11119e+07	1.17995e+07	1.06188	0.0681999
2148	208.076	C11690	Epibatidine	0.955	0.159	247.0433#78.37715##[M+K]+ 208.076 [M+Na]+ 224.054	1.13304e+07	1.57999e+07	1.01483e+07	1.58803e+07	2.18092e+07	9.64913e+06	3.86008e+06	1.48943e+07	1.36109e+07	2.92861e+06	1.4165e+07	428052	1.41029e+07	8.31449e+06	0.58956	0.0638678
2152	312.107	C01625	Vicianose; O-alpha-L-Arabinopyranosyl-(1-6)-D-glucopyranose	0.304	0.995	351.0699#77.4367##[3M+2K]2+ 208.076 [M+K]+ 312.107	3.27838e+06	4.76104e+06	4.09563e+06	4.29368e+06	3.68577e+06	3.575e+06	1.45341e+06	5.28342e+06	4.7535e+06	691179	2.05282e+06	453440	3.94825e+06	2.44796e+06	0.620012	0.0944898
2156	148.09	C06577	4-Isopropylbenzaldehyde; p-Cumic aldehyde; Cuminaldehyde	0.338	0.967	107.0863#503.117##[M+H-COCH2]+ 148.09	1.44251e+07	5.45808e+06	1.01041e+07	1.51241e+07	1.11456e+07	5.1321e+06	3.92482e+06	9.10883e+06	8.13082e+06	6.29292e+06	5.10382e+06	5.87827e+06	1.02315e+07	6.40658e+06	0.626162	0.152976
2161	298.203	C09197	Geissoschizoline; (16alpha)-Curan-17-ol	0.507	1	455.1929#503.9385#[945][M]+#[M+Na+CF3COOH]+ 298.203 [M+Na+NaCOOH]+ 364.216	6.61816e+06	6.98997e+06	6.75248e+06	8.61925e+06	1.07866e+07	6.47766e+06	1.91798e+06	8.58197e+06	7.2927e+06	1.13608e+06	7.47055e+06	176797	7.70736e+06	4.42934e+06	0.57469	0.0799776
2163	359.162	C11368	Grepafloxacin	1	0	406.1761#361.462##[M+H+HCOOH]+ 359.162	1.69269e+06	1.6429e+06	1.57408e+06	2.20867e+06	2.57063e+06	1.56368e+06	247937	771131	558796	29414.5	512440	0	1.87544e+06	353286	0.188375	0.000899293
2164	339.253	C16956	Evocarpine	1	0	509.8877#492.432##[3M+2H]2+ 339.253	1.61677e+08	1.59572e+08	2.58819e+08	1.62223e+08	2.56275e+08	2.01892e+08	4.79875e+07	1.28425e+08	8.15663e+07	1.71265e+07	1.21536e+08	5.3699e+06	2.00076e+08	6.70018e+07	0.334881	0.00249152
2165	190.101	C12459	3-Dimethylallyl-4-hydroxybenzaldehyde	0.516	0.777	191.1073#376.7695#[268][M]+#[M+H]+ 190.101	1.84883e+06	2.04036e+06	1.78315e+06	2.41186e+06	3.19174e+06	1.88944e+06	1.4511e+06	3.14041e+06	2.38818e+06	552261	2.36185e+06	230635	2.19423e+06	1.68741e+06	0.76902	0.344972
2170	211.158	C10592	Elaeokanine C	1	0	184.1703#745.235##[M+H-CO]+ 211.158 [M+H-C5H8O4]+ 315.217	2.16513e+06	881092	3.373e+06	795264	1.06274e+06	2.02486e+06	420428	2.15755e+06	514190	181830	615857	69511	1.71701e+06	659894	0.384326	0.1346
2171	315.217	C11791	Bremazocine	1	0	184.1703#745.235##[M+H-CO]+ 211.158 [M+H-C5H8O4]+ 315.217	2.16513e+06	881092	3.373e+06	795264	1.06274e+06	2.02486e+06	420428	2.15755e+06	514190	181830	615857	69511	1.71701e+06	659894	0.384326	0.1346
2172	333.157	C10391	Seneciphylline	0.508	1	334.1661#346.498#[738][M]+#[M+H]+ 333.157	1.48305e+07	1.31874e+07	1.76356e+07	3.41932e+07	3.35144e+07	1.14368e+07	4.49286e+06	2.47669e+07	1.20463e+07	3.69573e+06	1.2883e+07	615430	2.07996e+07	9.75005e+06	0.46876	0.115565
2174	339.253	C16956	Evocarpine	1	0	340.2605#346.8915#[775][M]+#[M+H]+ 339.253	2.32108e+08	9.1493e+07	3.14353e+08	7.60679e+07	1.38787e+08	2.53769e+08	9.4494e+07	2.50984e+08	4.28717e+07	2.88243e+07	4.87916e+07	6.06467e+06	1.8443e+08	7.86717e+07	0.426567	0.15904
2175	178.027	C16828	Caffeoquinone; Caffeic acid quinone	0.468	0.876	151.0395#308.971##[M+H-CO]+ 178.027	855081	467570	634724	788041	889401	547942	266513	615489	508226	277448	746885	260594	697126	445859	0.639568	0.072858
2180	222.128	C02533	Dehydrovomifoliol; (6S)-6-Hydroxy-3-oxo-alpha-ionone	0.786	0.749	223.1336#308.815##[M+H]+ 222.128	476783	440435	1.21726e+07	571045	735871	552000	228538	311966	281447	1.22707e+07	256165	1.25842e+07	2.49145e+06	4.32217e+06	1.7348	0.638734
2182	295.181	C06980	Esmolol	0.208	0.999	318.171#309.898#[675][M]+#[M+Na]+ 295.181	1.49783e+08	171390527	1.56503e+08	1.86506e+08	2.57262e+08	1.49139e+08	9.73226e+07	2.19496e+08	1.88574e+08	4.27608e+07	1.8997e+08	1.15804e+07	1.78431e+08	1.24951e+08	0.700276	0.168025
2187	339.253	C16956	Evocarpine	1	0	114.092#391.424##[M+3H]3+ 339.253	2.05492e+07	1.03408e+07	2.7895e+07	1.11356e+07	1.31369e+07	2.60292e+07	2.64683e+07	2.16631e+07	1.15377e+07	2.09171e+07	1.88783e+07	2.11788e+07	1.81811e+07	2.01072e+07	1.10594	0.674566
2188	212.068	C11155	n-Propyl gallate; Propyl gallate	0.507	1	213.0756#68.06935##[M+H]+ 212.068	293667	381109	224556	394739	330775	285241	2.69495e+06	2.85332e+06	2.9409e+06	1.28543e+06	2.91972e+06	334719	318348	2.17151e+06	6.82118	0.00941888
2190	147.041	C14592	N-Methyl-N'-nitro-N-nitrosoguanidine; 1-Methyl-3-nitro-1-nitrosoguanidine; Methylnitronitrosoguanidine; MNNG	1	0	148.0479#525.9415#[121][M]+#[M+H]+ 147.041	6.25486e+06	6.4417e+06	6.47866e+06	7.86406e+06	1.00836e+07	6.0681e+06	1.51794e+06	7.54488e+06	6.56348e+06	1.11197e+06	6.34807e+06	276225	7.1985e+06	3.89376e+06	0.540913	0.052592
2191	235.122	C09573	Lophophorine	1	0	236.1289#524.627#[419][M]+#[M+H]+ 235.122	3.42247e+07	3.23656e+07	2.56215e+07	3.01351e+07	3.78434e+07	3.13684e+07	3.61687e+07	2.3047e+07	1.7788e+07	4.79853e+06	2.23628e+07	227534	3.19265e+07	1.73988e+07	0.544964	0.0325929
2192	476.228	C07082	#N/A	0.34	1	499.217#525.296##[M+Na]+ 476.228	1.65072e+06	2.62266e+06	1.46301e+06	2.59017e+06	4.34948e+06	1.54409e+06	223929	2.61528e+06	2.23153e+06	52521.4	2.32985e+06	0	2.37002e+06	1.24218e+06	0.524124	0.0792702
2195	166.064	C01198	3-(2-Hydroxyphenyl)propanoate; 2-Hydroxyphenylpropanoate; 3-(2-Hydroxyphenyl)propionic acid; Melilotate; 3-(2-Hydroxyphenyl)propionate	0.254	0.888	167.0709#820.7305#[184][M]+#[M+H]+ 166.064	1.21772e+08	9.7974e+07	9.09975e+07	7.00136e+07	7.04969e+07	6.59546e+07	6.41724e+07	7.34264e+07	6.67976e+07	6.64769e+07	5.94152e+07	5.76522e+07	8.62015e+07	6.46568e+07	0.750066	0.0433261
2207	484.285	C12150	Stigmatellin Y	1	0	485.2917#848.893#[975][M]+#[M+H]+ 484.285	1.19793e+06	2.30177e+07	147694	6.73122e+07	4.49619e+06	5.18244e+07	7.65798e+06	1.34245e+07	2.92644e+07	1.91491e+07	3.09961e+06	2.98706e+07	2.4666e+07	1.70777e+07	0.692357	0.510188
2208	120.024	C08276	3-(Methylthio)propanoate; 3-(Methylthio)propionic acid; 3-Methylthiopropionate	1	0	121.0291#775.787##[M+H]+ 120.024	4.7969e+06	2.63431e+06	5.70289e+06	2.35146e+06	2.71373e+06	5.14951e+06	2.32949e+06	3.89502e+06	2.03241e+06	1.94032e+06	2.10152e+06	1.40113e+06	3.89146e+06	2.28332e+06	0.58675	0.107497
2209	126.033	C02814	Benzene-1,2,4-triol; Hydroxyhydroquinone; 1,2,4-Benzenetriol; 1,2,4-Trihydroxybenzene; Hydroxyquinol	0.318	0.853	149.0239#775.8915#[124][M]+#[M+Na]+ 126.033	1.72938e+08	9.77846e+07	2.04025e+08	8.41803e+07	9.45107e+07	179024203	8.6782e+07	1.39864e+08	7.18121e+07	7.03258e+07	7.40141e+07	6.3532e+07	1.38744e+08	8.43883e+07	0.608232	0.106265
2216	222.09	C14175	Diethyl phthalate; Diethyl 1,2-benzenedicarboxylate	0.342	1	223.0973#775.8395#[374][M]+#[M+H]+ 222.09	1.57232e+07	6.34759e+06	1.87715e+07	5.42355e+06	6.69663e+06	1.57356e+07	5.93176e+06	1.1675e+07	4.10154e+06	3.71224e+06	4.32773e+06	418713	1.14497e+07	5.02782e+06	0.439124	0.112744
2219	276.087	C08512	Ranunculin	1	0	277.0928#382.202##[M+H]+ 276.087	1.70827e+06	1.80024e+06	2.09531e+06	2.61094e+06	3.0539e+06	1.67943e+06	1.25465e+06	5.1554e+06	3.82076e+06	678113	3.85635e+06	122622	2.15802e+06	2.48132e+06	1.14981	0.712599
2220	276.087	C08512	Ranunculin	1	0	277.0928#416.577##[M+H]+ 276.087	1.88762e+06	1.96132e+06	1.7567e+06	2.28912e+06	2.78537e+06	1.54598e+06	1.81967e+06	3.58816e+06	3.09912e+06	481908	2.96319e+06	68018.7	2.03768e+06	2.00334e+06	0.983147	0.95471
2221	155.059	C17367	(3S,5S)-Carbapenam-3-carboxylic acid; (3S,5S)-Carbapenam-3-carboxylate	1	0	114.0557#112.891##[M+H-COCH2]+ 155.059	1.73923e+06	1.84591e+06	2.26819e+06	2.17537e+06	1.67911e+07	2.06242e+06	1.25357e+06	1.98285e+06	2.196e+06	1.67253e+07	2.18625e+06	1.7044e+07	4.48036e+06	6.898e+06	1.53961	0.61614
2222	183.075	C04744	2,6-Diamino-4-hydroxy-5-(N-methyl)formamidopyrimidine	1	0	122.5107#113.232##[M+2K]2+ 167.101 [M+Na+K]2+ 183.075	940841	939599	930006	1.11896e+06	1.19828e+06	811561	1.32727e+06	2.01754e+06	1.92111e+06	867691	1.84159e+06	90028.3	989874	1.34421e+06	1.35796	0.277473
2223	192.026	C00158	Citrate; Citric acid; 2-Hydroxy-1,2,3-propanetricarboxylic acid; 2-Hydroxytricarballylic acid	0.242	0.896	215.017#112.6165#[345][M]+#[M+Na]+ 192.026	5.67108e+07	6.11564e+07	5.94111e+07	7.44566e+07	9.45297e+07	5.08915e+07	6.19644e+07	2.30906e+08	1.93233e+08	2.87118e+07	192673465	3.12088e+06	66192678	1.18435e+08	1.78925	0.232457
2232	219.992	C07647	Phosphoramide mustard; Phosphamide mustard	0.519	0.999	440.9826#112.6335##[2M+H]+ 219.992 [2M+H]+ 219.992	805702	715529	763895	640133	1.31249e+06	768627	1.27076e+06	4.44073e+06	4.03626e+06	420896	3.81772e+06	0	834396	2.33106e+06	2.79371	0.113291
2234	293.111	C02713	N-Acetylmuramate; N-Acetylmuramic acid; N-Acetyl-D-muramoate	1	0	316.1014#112.6##[M+Na]+ 293.111	1.88246e+06	1.9814e+06	1.83353e+06	2.47276e+06	3.22271e+06	1.50736e+06	636795	2.61183e+06	2.05177e+06	180242	2.07791e+06	0	2.15004e+06	1.25976e+06	0.585924	0.104891
2235	182.059	C04044	3-(2,3-Dihydroxyphenyl)propanoate; 2,3-Dihydroxyphenylpropanoate	0.283	0.932	229.0715#298.865#[399][M]+#[M+H+HCOOH]+ 182.059 [M+H-CO]+ 256.061 [M+H-HCOOH]+ 274.071	6.50834e+06	7.06457e+06	6.94142e+06	8.60109e+06	1.11475e+07	3.76306e+06	2.34934e+06	4.39331e+06	6.36909e+06	610780	6.25786e+06	77472.8	7.33767e+06	3.34297e+06	0.455591	0.010621
2243	217.148	C14323	Butylate; Sutan; S-Ethyl N,N-diisobutylthiocarbamate	1	0	218.1547#762.6385#[356][M]+#[M+H]+ 217.148	7.02738e+07	8.78953e+07	5.54282e+07	4.46671e+07	6.79555e+07	2.88978e+07	1.04221e+07	1.04762e+08	3.41945e+07	3.77616e+06	3.30054e+07	1.40644e+06	5.91863e+07	3.12611e+07	0.528182	0.0444875
2244	348.24	C17709	Fortimicin B	0.261	0.999	388.2555#338.869##[M+K+NH3]+ 332.266 [M+Na+NH3]+ 348.24 [M+H+NH3]+ 370.221	698896	505020	920114	489179	668883	848938	490258	776428	535062	269320	428442	114814	688505	435721	0.63285	0.11483
2248	144.042	C00924	Ferrocytochrome	0.27	0.924	145.0501#184.055##[3M+Na+K]2+ 76.0516 [M+Na+HCOOH]+ 76.0516 [M+H]+ 144.042	6.17016e+06	6.73282e+06	7.23998e+06	9.41318e+06	1.25426e+07	7.61776e+06	3.39952e+06	9.06477e+06	7.72155e+06	1.91968e+06	7.75872e+06	906539	8.28609e+06	5.12846e+06	0.618924	0.106836
2255	212.11	C07448	Burimamide	1	0	319.1742#458.503##[3M+2H]2+ 212.11 [M+H]+ 318.167	8.74155e+07	9.7139e+07	9.821e+07	1.14061e+08	1.33471e+08	8.54603e+07	3.01139e+07	1.12711e+08	1.16774e+08	1.72754e+07	1.02933e+08	4.789e+06	1.02626e+08	6.40993e+07	0.62459	0.109387
2256	318.167	C09170	Eseramine; (3aS-cis)-3,3a,8,8a-Tetrahydro-N,3a,8-trimethyl-5-[[(methylamino)carbonyl]oxy]-pyrrolo[2,3-b]indole-1(2H)-carboxamide	1	0	319.1742#458.503##[3M+2H]2+ 212.11 [M+H]+ 318.167	8.74155e+07	9.7139e+07	9.821e+07	1.14061e+08	1.33471e+08	8.54603e+07	3.01139e+07	1.12711e+08	1.16774e+08	1.72754e+07	1.02933e+08	4.789e+06	1.02626e+08	6.40993e+07	0.62459	0.109387
2257	226.17	C04277	1,8-Diazacyclotetradecane-2,9-dione	1	0	227.1762#272.696#[395][M]+#[M+H]+ 226.17	9.51509e+07	3.50586e+07	1.37345e+08	3.04407e+07	5.98877e+07	1.19769e+08	4.94445e+07	1.3226e+08	1.88762e+07	1.44885e+07	2.24199e+07	2.96316e+06	7.96087e+07	4.00755e+07	0.503406	0.276835
2258	358.153	C01675	Cilastatin	1	0	397.112#273.7525##[M+K]+ 358.153	2.38739e+06	2.84635e+06	2.51442e+06	3.26724e+06	3.83757e+06	2.30883e+06	350677	1.84232e+06	1.91786e+06	123077	1.94669e+06	2825.89	2.8603e+06	1.03057e+06	0.360303	0.00452128
2259	181.037	C06050	2-Methyl-3-hydroxy-5-formylpyridine-4-carboxylate; 5-Formyl-3-hydroxy-2-methylpyridine-4-carboxylate	0.598	0.972	228.0511#104.369#[396][M]+#[M+H+HCOOH]+ 181.037	1.9494e+07	2.07836e+07	1.81631e+07	2.63721e+07	1.95828e+07	1.54706e+07	7.12718e+06	2.321e+07	2.07532e+07	4.08643e+06	2.05967e+07	749040	1.99777e+07	1.27538e+07	0.638399	0.157418
2261	204.026	C05533	Oxaloglutarate	1	0	227.017#104.214#[389][M]+#[M+Na]+ 204.026	5.49469e+07	5.91333e+07	7.48147e+07	4.9265e+07	1.21473e+08	6.80479e+07	1.5485e+07	6.72849e+07	5.71962e+07	8.11098e+06	5.96848e+07	1.17667e+06	7.12801e+07	3.48231e+07	0.488538	0.0245334
2262	418.221	C15180	17beta-Hydroxy-4-mercaptoandrost-4-en-3-one 4-acetate 17-propionate	1	0	441.2135#493.7745#[929][M]+#[M+K]+ 402.247 [M+Na]+ 418.221 [M+H]+ 440.205 [M+H-H20]+ 458.218	1.92237e+07	1.93307e+07	2.0758e+07	2.40814e+07	3.00096e+07	1.85734e+07	7.32467e+06	2.61537e+07	2.18528e+07	3.55326e+06	2.12818e+07	599792	2.19961e+07	1.3461e+07	0.61197	0.108229
2263	440.205	C11899	10-Deacetyl-2-debenzoylbaccatin III	1	0	441.2135#493.7745#[929][M]+#[M+K]+ 402.247 [M+Na]+ 418.221 [M+H]+ 440.205 [M+H-H20]+ 458.218	1.92237e+07	1.93307e+07	2.0758e+07	2.40814e+07	3.00096e+07	1.85734e+07	7.32467e+06	2.61537e+07	2.18528e+07	3.55326e+06	2.12818e+07	599792	2.19961e+07	1.3461e+07	0.61197	0.108229
2264	255.149	C10861	Meteloidine	1	0	238.1446#435.73#[430][M]+#[M+H-H20]+ 255.149	1.78193e+06	1.94836e+06	1.58774e+06	2.36104e+06	3.20292e+06	1.86764e+06	952271	941733	639256	277252	477032	161594	2.12494e+06	574856	0.270529	0.00405812
2265	194.105	C01297	6-Hydroxypseudooxynicotine; 1-(6-Hydroxypyridin-3-yl)-4-(methylamino)butan-1-one	0.671	0.914	98.06089#200.358##[M+2H]2+ 194.105	812726	812186	826904	1.05386e+06	1.33213e+06	768715	897792	1.67901e+06	1.38281e+06	344108	1.46264e+06	163961	934420	988386	1.05775	0.840183
2267	220.119	C01298	1D-1-Guanidino-3-amino-1,3-dideoxy-scyllo-inositol; Amidinostreptamine	1	0	259.0821#200.9#[507][M]+#[M+K]+ 220.119 [M+H-CO2]+ 302.06	1.488e+07	1.56035e+07	1.5137e+07	1.72689e+07	2.37292e+07	1.39695e+07	5.10445e+06	1.77685e+07	1.45863e+07	2.16771e+06	1.47987e+07	432920	1.67647e+07	9.14309e+06	0.545379	0.0439454
2268	324.099	C08564	Portulacaxanthin I	1	0	182.0342#200.8915#[237][M]2+#[M+H+K]2+ 324.099	8.93432e+06	9.47204e+06	9.35566e+06	1.0653e+07	1.26508e+07	8.14629e+06	2.95093e+06	1.08559e+07	9.88204e+06	1.45207e+06	9.52743e+06	166328	9.86869e+06	5.80578e+06	0.588303	0.0734435
2269	306.258	C13273	Plaunotol; 18-Hydroxygeranylgeraniol	0.129	0.991	307.2641#526.887#[637][M]+#[M+H]+ 306.258	3.18729e+06	3.06099e+06	3.11433e+06	4.3022e+06	5.36776e+06	3.15796e+06	850940	3.26928e+06	2.50948e+06	327969	2.42977e+06	10862.8	3.69842e+06	1.56638e+06	0.423528	0.022741
2283	218.098	C17228	2-Oxo-9-methylthiononanoic acid; 9-Methylthio-2-nonanoic acid	1	0	219.1024#344.111##[M+H]+ 218.098	1.75784e+06	1.87211e+06	1.7784e+06	2.17576e+06	2.54045e+06	1.79454e+06	285226	1.35028e+06	1.05429e+06	256937	1.01059e+06	123499	1.98652e+06	680138	0.342377	0.00220494
2284	266.143	C09052	Borreline	1	0	335.1348#344.649##[3M+H+K]2+ 210.092 [M+Na+HCOOH]+ 266.143	989838	1.05671e+06	1.22539e+06	1.45568e+06	2.01834e+06	932313	460156	1.27478e+06	991986	97523.4	1.11883e+06	8285.28	1.27971e+06	658593	0.514642	0.0422537
2285	293.165	C08159	Anastrozole	1	0	280.1553#344.5825#[572][M]+#[M+H-CH2]+ 293.165	4.15623e+06	4.55349e+06	3.55799e+06	5.25593e+06	6.22873e+06	3.3232e+06	3.44299e+06	4.12826e+06	4.94055e+06	1.01861e+06	4.9793e+06	162117	4.51259e+06	3.11197e+06	0.689619	0.149674
2286	242.082	C01727	Lumichrome; 7,8-Dimethylalloxazine	1	0	397.1119#356.95##[3M+3Na-H]2+ 242.082 [M+Na]+ 374.123 [M+H-H20]+ 414.118	574094	649618	693510	777300	635372	590607	87788.7	422589	367561	8644.36	359020	0	653417	207600	0.317715	0.00337489
2287	414.118	C16999	Futalosine	0.88	0.529	397.1119#356.95##[3M+3Na-H]2+ 242.082 [M+Na]+ 374.123 [M+H-H20]+ 414.118	574094	649618	693510	777300	635372	590607	87788.7	422589	367561	8644.36	359020	0	653417	207600	0.317715	0.00337489
2289	354.279	C12280	Methyl acetyl ricinoleate	0.526	0.998	355.2855#825.637#[816][M]+#[M+H]+ 354.279 [M+H-CH4]+ 370.318	1.27757e+07	7.71247e+06	1.92523e+07	1.69369e+07	1.8777e+07	9.43376e+06	6.02436e+06	7.49046e+07	2.48398e+07	7.24302e+06	3.51621e+07	941621	1.4148e+07	2.48526e+07	1.75661	0.41417
2291	109.09	C11520	Cyclohexyl isocyanide; N-Cyclohexylisocyanide; Cyclohexaneisonitrile	1	0	156.1025#95.1951#[149][M]+#[M+K+HCOOH]+ 71.134 [M+Na+HCOOH]+ 87.1079 [M+H+HCOOH]+ 109.09 [M+H]+ 155.096	9.01416e+07	8.38828e+07	5.69929e+07	5.85635e+07	7.25542e+07	5.10041e+07	4.81615e+07	9.45588e+07	1.14964e+08	5.04286e+06	8.41817e+07	3.8044e+06	6.88565e+07	5.84522e+07	0.848899	0.590061
2292	351.169	C15612	Senecionine N-oxide	0.412	0.855	352.1767#260.391#[808][M]+#[M+H]+ 351.169	66725362	6.71628e+07	6.91701e+07	8.45257e+07	1.0448e+08	6.36398e+07	2.28077e+07	7.08777e+07	5.9917e+07	9.62184e+06	6.0048e+07	1.80335e+06	7.59506e+07	3.75126e+07	0.493908	0.02644
2301	381.165	C16443	trans-Zeatin-7-beta-D-glucoside	0.346	1	404.154#259.455##[M+Na]+ 381.165	971390	1.00488e+06	1.01777e+06	1.33428e+06	1.73024e+06	775024	202559	1.33008e+06	1.11506e+06	7800.49	975629	0	1.13893e+06	605188	0.531365	0.0890579
2304	242.263	C00823	1-Hexadecanol; Hexadecanol; Cetyl alcohol; Palmityl alcohol; 16-Hexadecanol	1	0	179.0709#894.362##[M+H]+ 178.065 [M+3K-H]2+ 242.263	7.92312e+06	8.02306e+06	1.33774e+06	8.09215e+06	1.9017e+06	7.55935e+06	841067	1.62223e+06	5.28901e+06	4.31247e+06	754228	4.58699e+06	5.80619e+06	2.901e+06	0.499639	0.136397
2305	282.258	C00712	(9Z)-Octadecenoic acid; (Z)-Octadec-9-enoic acid; Oleate; Oleic acid	0.27	0.99	283.264#893.822##[M+H]+ 282.258	1.48545e+07	7.26687e+06	7.51321e+06	7.82674e+06	6.88344e+06	7.20325e+06	5.25655e+06	5.82122e+06	4.87576e+06	5.96381e+06	3.84084e+06	3.59243e+06	8.59134e+06	4.89177e+06	0.569384	0.0291808
2310	226.194	C08322	Myristoleic acid; (9Z)-Tetradecenoic acid; 9-Tetradecenoic acid; (Z)-Tetradec-9-enoic acid	1	0	244.228#829.352#[464][M]+#[M+K+NH3]+ 188.238 [M+Na+NH3]+ 204.212 [M+H+NH3]+ 226.194	4.24675e+07	4.17075e+07	5.01548e+07	4.01511e+07	5.01813e+07	3.43278e+07	5.14625e+07	7.65028e+07	5.50523e+07	1.34091e+07	5.72683e+07	2.40908e+06	4.3165e+07	4.2684e+07	0.988857	0.964082
2311	168.029	C00366	Urate; Uric acid	0.868	0.562	151.0248#777.7235##[M+H-H20]+ 168.029	1.4006e+06	1.40716e+06	2.558e+06	1.26751e+06	1.91995e+06	2.07612e+06	495869	1.7072e+06	578838	313814	577642	196533	1.77156e+06	644983	0.364076	0.0210136
2313	258.108	C00670	sn-Glycero-3-phosphocholine; Glycerophosphocholine	1	0	217.1082#777.952##[M+H-H20]+ 234.113 [M+H-COCH2]+ 258.108	3.04346e+06	2.64012e+06	4.6587e+06	2.57086e+06	3.53739e+06	4.2684e+06	1.11164e+06	3.31106e+06	1.29384e+06	452773	1.47892e+06	198415	3.45316e+06	1.30778e+06	0.378719	0.0230225
2314	280.086	C16996	Methyl nigakinone	1	0	281.0958#778.298##[M+Na]+ 258.108 [M+H]+ 280.086	377763	178793	182088	399489	314916	392417	305949	561027	378729	413809	442606	251563	307578	392281	1.27539	0.327915
2315	339.104	C08568	Vulgaxanthin-I	1	0	362.0874#135.125##[M+Na]+ 339.104	643486	1.02291e+06	308258	806562	1.32767e+06	129871	97663.3	1.17806e+06	1.33699e+06	85201.1	592982	0	706460	548483	0.776383	0.593579
2316	454.104	C12394	Kinamycin D	1	0	239.0503#258.119#[434][M]2+#[M+H+Na]2+ 454.104	1.92237e+06	2.48924e+06	2.67053e+06	3.28581e+06	3.35331e+06	2.26075e+06	1.3581e+06	2.88487e+06	2.31082e+06	160469	2.16996e+06	243658	2.66367e+06	1.52131e+06	0.571135	0.0780444
2317	400.154	C10557	Dihydroanhydropodorhizol; Yatein; (-)-Yatein; (3R,4R)-4-(1,3-Benzodioxol-5-ylmethyl)-3-(3,4,5-trimethoxybenzyl)dihydrofuran-2(3H)-one	1	0	401.1609#340.41#[888][M]+#[M+Na]+ 378.175 [M+H]+ 400.154	1.52374e+06	1.6773e+06	1.5158e+06	1.88722e+06	2.67991e+06	1.53246e+06	558075	2.22713e+06	2.04615e+06	211468	2.10013e+06	32682.1	1.80274e+06	1.19594e+06	0.6634	0.185857
2318	276.17	C17506	Sugeonyl acetate	0.35	0.999	277.1806#874.566#[564][M]+#[M+H]+ 276.17	7.26036e+06	2.60894e+07	1.03987e+07	2.87459e+07	3.56087e+07	1.22352e+07	2.57573e+06	8.63088e+06	1.35748e+07	1.59325e+06	1.38479e+07	1.7653e+06	2.00564e+07	6.99798e+06	0.348915	0.0362338
2321	226.082	C09780	Genipin	1	0	227.0921#333.955#[391][M]+#[M+H]+ 226.082	4.46467e+06	4.7869e+06	4.67011e+06	5.62191e+06	7.69452e+06	4.41492e+06	1.12614e+06	4.93949e+06	4.91889e+06	596364	4.20169e+06	136777	5.27551e+06	2.65322e+06	0.502933	0.0366124
2322	350.186	C14387	Phenothrin; Sumithrin	1	0	219.1501#333.105##[M+H-C5H8O4]+ 350.186	9.51731e+06	9.79899e+06	8.74455e+06	1.16879e+07	1.43246e+07	7.62332e+06	3.24228e+06	9.70231e+06	8.3859e+06	1.7479e+06	7.54806e+06	378541	1.02828e+07	5.1675e+06	0.502539	0.025731
2323	210.091	C02325	Sinapyl alcohol; Sinapoyl alcohol	0.842	0.441	211.0973#219.789#[336][M]+#[M+H]+ 210.091	862387	859873	962282	1.13054e+06	1.46633e+06	785226	312378	1.22815e+06	1.00674e+06	165449	1.38057e+06	151067	1.01111e+06	707394	0.699624	0.193553
2327	351.154	C16449	cis-Zeatin riboside	0.434	0.803	190.1081#219.346##[M+H-NH3]+ 206.121 [M+H-C6H10O5]+ 351.154	830145	421813	553898	799858	1.51058e+06	952098	333313	756396	1.05139e+06	117559	699925	66233.9	844733	504136	0.596799	0.225039
2331	304.205	C05291	7alpha-Hydroxytestosterone	0.078	0.997	277.1808#834.189##[M+H-C2H4]+ 304.205	1.41577e+06	5.77502e+06	1.66394e+06	1.09533e+06	1.42686e+06	5.93525e+06	1.37722e+06	1.13709e+06	6.44757e+06	1.20199e+06	7.31585e+06	2.07014e+06	2.88536e+06	3.25831e+06	1.12925	0.840772
2348	389.146	C10386	Senaetnine	1	0	390.1536#834.187#[876][M]+#[M+H]+ 389.146	3.53891e+06	3.49302e+06	3.7905e+06	2.96473e+06	2.82005e+06	3.0124e+06	2.59661e+06	2.26427e+06	2.54394e+06	2.92857e+06	2.26761e+06	1.96436e+06	3.26994e+06	2.42756e+06	0.742388	0.00701408
2349	180.069	C00604	1,10-Phenanthroline; o-Phenanthroline	1	0	91.03981#250.3825##[M+2H]2+ 180.069	360250	354063	541595	688532	763414	495559	367010	499642	387593	163878	483728	205214	533902	351177	0.657756	0.118376
2350	208.039	C17212	3-(2'-Methylthio)ethylmalic acid; 3-(2'-Methylthio)ethylmalate	0.384	0.994	209.0452#252.762#[325][M]+#[M+H]+ 208.039	1.25156e+06	1.31296e+06	1.3028e+06	1.63114e+06	2.19397e+06	1.15341e+06	597663	1.93663e+06	1.58842e+06	243649	1.67873e+06	42558	1.47431e+06	1.01461e+06	0.688193	0.209252
2353	249.137	C10169	Ruspolinone	0.517	0.999	236.1289#331.561##[M+H-CH2]+ 249.137	807768	1.14888e+06	1.08426e+06	1.37176e+06	1.4045e+06	1.07421e+06	543243	1.20651e+06	1.07473e+06	278733	1.73504e+06	220334	1.14856e+06	843098	0.734046	0.236305
2355	333.159	C12184	Narcissidine	0.478	0.794	334.166#331.301#[735][M]+#[M+H]+ 333.159	6.05521e+07	5.96258e+07	6.4491e+07	7.76919e+07	9.24817e+07	5.52878e+07	4.55344e+07	8.15373e+07	6.27451e+07	1.29392e+07	6.37479e+07	2.48579e+06	6.83551e+07	4.48316e+07	0.655864	0.133885
2358	276.085	C08512	Ranunculin	1	0	277.0927#208.1795#[563][M]+#[M+H]+ 276.085	2.62172e+07	2.78804e+07	1.88303e+07	3.35025e+07	4.09066e+07	2.34871e+07	7.4899e+06	2.8084e+07	2.32933e+07	3.25081e+06	3.02383e+07	428765	2.84707e+07	1.54642e+07	0.543161	0.0652832
2359	308.129	C09953	Monocerin	0.511	1	85.02927#208.3525##[M+3H-C4H8]3+ 308.129	4.98463e+06	5.43567e+06	3.15864e+06	9.02509e+06	4.7289e+06	3.05827e+06	2.04699e+06	8.05396e+06	6.91556e+06	700652	6.97394e+06	6.33535e+06	5.0652e+06	5.17107e+06	1.0209	0.958899
2361	456.141	C10886	Steganacin; (-)-Steganacin	1	0	248.0554#208.587#[473][M]2+#[M+H+K]2+ 456.141 [M+H+Na]2+ 472.115	1.48489e+06	1.31253e+06	1.35096e+06	2.12674e+06	2.64635e+06	1.25799e+06	265687	2.01942e+06	1.57991e+06	53706.2	1.6464e+06	53020.8	1.69658e+06	936357	0.55191	0.130874
2362	472.115	C06491	Compound WIN VIII; 5-(5-(2,6-Dichloro-4-(4,5-dihydro-2-oxazolyl)phenoxy)pentyl)-3-(hydroxyethyloxymethyleneoxymethyl)isoxazole	1	0	248.0554#208.587#[473][M]2+#[M+H+K]2+ 456.141 [M+H+Na]2+ 472.115	1.48489e+06	1.31253e+06	1.35096e+06	2.12674e+06	2.64635e+06	1.25799e+06	265687	2.01942e+06	1.57991e+06	53706.2	1.6464e+06	53020.8	1.69658e+06	936357	0.55191	0.130874
2363	432.251	C08765	Glycinoeclepin A	1	0	433.2575#790.312##[M+H]+ 432.251	1.31497e+07	1.70204e+06	1.09573e+06	1.72043e+06	844629	1.66649e+06	1.66384e+06	1.1523e+06	1.51562e+06	562029	927077	701837	3.36317e+06	1.08712e+06	0.323243	0.275203
2364	149.071	C02216	1-Methyladenine	0.59	0.812	136.0623#78.6962##[M+H-CH2]+ 149.071	3.16103e+07	2.42214e+07	3.60795e+07	4.2572e+07	4.13348e+07	2.93078e+07	4.25471e+06	1.11507e+07	4.77399e+06	2.15651e+06	5.36849e+06	521212	3.41876e+07	4.70427e+06	0.137601	0.000587549
2368	258.128	C10271	3'-O-Methylbatatasin III	0.338	1	349.1117#78.81515##[M+Na+NaCOOH]+ 258.128	4.33474e+06	3.87325e+06	3.42094e+06	4.16714e+06	5.37439e+06	3.17071e+06	3.00422e+06	5.21431e+06	5.34566e+06	1.67845e+06	4.81054e+06	234156	4.05686e+06	3.38122e+06	0.833458	0.442076
2371	210.075	C16361	1,3,7-Trimethyluric acid; 1,3,7-Trimethylurate	0.342	0.98	233.0639#73.20255##[M+Na]+ 210.075	1.49739e+07	1.3962e+07	1.31904e+07	1.35433e+07	1.52694e+07	1.20874e+07	5.40965e+06	1.084e+07	9.94423e+06	3.40079e+06	1.00264e+07	648918	1.38377e+07	6.71166e+06	0.485026	0.00522492
2375	183.089	C05589	L-Normetanephrine	0.426	0.825	222.0474#431.2035##[M+K]+ 183.089	707288	720557	495268	773973	936947	630527	526193	963868	1.00771e+06	175384	1.0031e+06	27332.5	710760	617265	0.868458	0.635086
2379	234.123	C12025	2,6-Diamino-7-hydroxy-azelaic acid	0.96	0.24	369.1192#430.9645#[849][M]+#[M+H+CF3COOH]+ 234.123	1.00675e+07	1.02756e+07	1.04388e+07	1.26976e+07	1.65222e+07	9.1769e+06	6.88398e+06	1.94726e+07	1.63174e+07	2.73989e+06	1.66083e+07	433281	1.15298e+07	1.04092e+07	0.902812	0.736424
2381	182.071	C03113	Diisopropyl phosphate	0.986	0.051	183.0787#507.477#[242][M]+#[M+H]+ 182.071	2.89958e+07	2.1585e+07	5.02659e+07	1.99773e+07	2.78875e+07	4.63751e+07	1.15243e+07	3.26578e+07	1.15243e+07	4.65158e+06	1.27005e+07	1.59479e+06	3.25144e+07	1.24422e+07	0.382668	0.0565761
2388	386.174	C10547	Burseran; (+)-Burseran	0.501	1	387.1815#771.9515#[872][M]+#[M+H]+ 386.174	2.55646e+07	2.61632e+07	3.06449e+07	2.42837e+07	4.11429e+07	3.02412e+07	8.36851e+06	1.92634e+07	1.3365e+07	2.27717e+06	1.88437e+07	375113	2.96734e+07	1.04155e+07	0.351004	0.00160311
2390	85.0899	C01746	Piperidine; Azacyclohexane; Hexahydropyridine	1	0	132.1025#130.298##[M+K+HCOOH]+ 47.134 [M+Na+HCOOH]+ 63.108 [M+H+HCOOH]+ 85.0899	2.76102e+07	3.01738e+07	2.82023e+07	3.24714e+07	4.18049e+07	2.35013e+07	1.714e+07	6.00398e+07	5.02956e+07	8.90307e+06	5.0473e+07	1.77515e+06	3.06273e+07	3.14378e+07	1.02646	0.933858
2391	220.112	C09928	Flossonol	0.348	1	238.1447#186.21#[426][M]+#[M+H+NH3]+ 220.112	5.75727e+07	6.07131e+07	6.0873e+07	7.4438e+07	8.92769e+07	5.7036e+07	1.61847e+07	5.82561e+07	3.86789e+07	9.06783e+06	5.01149e+07	1.94471e+06	6.66516e+07	2.90412e+07	0.435716	0.00966757
2394	275.154	C09855	Annotinine	0.176	1	331.1398#368.424##[M+K+NH3]+ 275.154	572406	541310	631702	620827	942266	536348	466947	1.07391e+06	1.01542e+06	129039	1.10524e+06	8639.84	640810	633200	0.988124	0.968184
2400	324.145	C07867	#N/A	0.5	1	409.112#368.44#[898][M]+#[M+K+HCOOH]+ 324.145	3.06549e+06	3.38427e+06	3.39697e+06	3.41558e+06	3.58214e+06	2.83549e+06	1.81263e+06	4.32339e+06	3.80783e+06	467128	3.97332e+06	44661.9	3.27999e+06	2.40483e+06	0.733181	0.265967
2402	365.187	C10396	Senkirkine	1	0	404.1566#368.718#[893][M]+#[M+K]+ 365.187	3.59239e+06	3.89827e+06	3.30665e+06	3.89103e+06	5.07087e+06	2.74862e+06	1.30896e+06	4.21717e+06	4.01767e+06	456622	3.8809e+06	96543.1	3.75131e+06	2.32964e+06	0.621022	0.0914061
2403	113.085	C06593	epsilon-Caprolactam	1	0	114.092#305.316#[40][M]+#[M+H]+ 113.085	3.37534e+07	2.18326e+07	4.70104e+07	1.97038e+07	2.30733e+07	3.95362e+07	1.61159e+07	2.63242e+07	1.2922e+07	1.16005e+07	1.38575e+07	1.06598e+07	3.08183e+07	1.52467e+07	0.494728	0.0445203
2404	196.075	C12205	5-Hydroxyconiferyl alcohol	0.528	0.7	197.0816#304.275##[M+H]+ 196.075 [2M+3H]3+ 294.112	607508	550682	661492	706605	999349	460860	130145	567409	568411	315671	601697	327730	664416	418510	0.629892	0.0303869
2411	294.112	C09570	Tutin	1	0	197.0816#304.275##[M+H]+ 196.075 [2M+3H]3+ 294.112	607508	550682	661492	706605	999349	460860	130145	567409	568411	315671	601697	327730	664416	418510	0.629892	0.0303869
2412	224.15	C10571	Aspergillic acid	1	0	242.1758#233.523##[M+K+NH3]+ 186.194 [M+Na+NH3]+ 202.168 [M+H+NH3]+ 224.15	4.00136e+06	4.50403e+06	2.38373e+06	5.43169e+06	5.24555e+06	3.25216e+06	125854	5.47677e+06	4.18385e+06	695707	4.36011e+06	82869.2	4.13642e+06	2.48753e+06	0.601372	0.193387
2413	206.133	C01588	Ibuprofen	0.503	1	207.1387#461.099#[323][M]+#[M+H]+ 206.133	9.86302e+06	9.94246e+06	1.03113e+07	1.2557e+07	1.66052e+07	9.0834e+06	1.08346e+07	1.94726e+07	1.60801e+07	2.50259e+06	1.61011e+07	664104	1.13937e+07	1.09425e+07	0.960397	0.891397
2415	316.154	C10732	O-Methylptelefolonium	1	0	185.1154#461.581##[M+H-C5H8O4]+ 316.154	1.12891e+06	848217	1.43486e+06	1.00244e+06	807734	947872	768553	745316	675935	1.06748e+06	665871	1.16467e+06	1.02834e+06	847972	0.824603	0.255628
2416	191.08	C16850	2-Amino-3,7-dideoxy-D-threo-hept-6-ulosonic acid	1	0	192.0873#96.6839##[M+H+CF3COOH]+ 57.0837 [M+K]+ 153.124 [M+Na]+ 169.098 [M+H]+ 191.08	2.16755e+06	1.98454e+06	1.98708e+06	1.75508e+06	2.18196e+06	1.84655e+06	522677	2.28131e+06	1.53519e+06	179583	1.73513e+06	57241.9	1.98713e+06	1.05186e+06	0.529336	0.0434229
2417	220.059	C16597	(-)-threo-Iso(homo)2-citrate; (-)-threo-1-Hydroxy-1,2,5-pentanetricarboxylic acid; 1-Hydroxypentane-1,2,5-tricarboxylate; threo-(Homo)2-isocitrate	0.564	0.988	243.0485#96.61935##[M+Na]+ 220.059	931230	260440	221187	8.35461e+06	7.63712e+06	138846	98879.2	275274	926361	107982	2.30348e+06	0	2.92391e+06	618662	0.211588	0.180248
2419	223.122	C16704	Anhalonidine	0.751	0.602	262.0848#66.2397##[M+K]+ 223.122	1.30702e+06	917887	951225	1.01017e+06	908976	988968	1.12741e+06	735575	677862	1.39445e+06	580398	3.68255e+06	1.01404e+06	1.36637e+06	1.34745	0.495723
2423	314.152	C11866	2,3-Dehydro-gibberellin A9; 2,3-Didehydro-gibberellin A9	0.447	0.975	301.1419#66.59605#[617][M]+#[M+K]+ 262.182 [M+H-CH2]+ 314.152	7.38851e+06	6.62409e+06	6.53017e+06	6.35259e+06	6.07197e+06	6.13419e+06	8.76138e+06	9.84515e+06	1.0281e+07	9.15165e+06	1.03562e+07	6.99563e+06	6.51692e+06	9.23183e+06	1.41659	0.00429616
2426	175.064	C00954	Indole-3-acetate; Indole-3-acetic acid; (Indol-3-yl)acetate; Indoleacetate; Indoleacetic acid; IAA	0.496	0.786	222.0769#349.132##[M+H+HCOOH]+ 175.064	3.03666e+06	3.21117e+06	3.19899e+06	3.74583e+06	5.17453e+06	3.14971e+06	783175	2.84977e+06	2.54446e+06	365713	2.61681e+06	642921	3.58615e+06	1.63381e+06	0.455589	0.00995814
2435	293.192	C10995	Amitraz; Mitac	1	0	340.2132#348.643#[774][M]+#[M+H+HCOOH]+ 293.192	7.95098e+06	2.65142e+07	1.07648e+07	3.64545e+07	4.03151e+07	5.29306e+06	6.89114e+06	1.59147e+07	3.9083e+07	6.202e+06	3.94063e+07	1.06214e+06	2.12154e+07	1.80932e+07	0.852832	0.702838
2436	740.181	C10233	Kandelin A-1; Cinchonain-1a-(4beta->8)-catechin	1	0	409.0549#348.242##[M+2K]2+ 740.181	219888	367552	553140	711041	841834	508245	84815.3	631674	450882	10527.4	648362	1475.97	533617	304623	0.570864	0.157189
2437	241.061	C04204	N-(2,3-Dihydroxybenzoyl)-L-serine; 2,3-Dihydroxy-N-benzoyl-L-serine; 2,3-Dihydroxybenzoylserine	1	0	224.0561#120.01##[M+H-H20]+ 241.061	179005	139172	183183	215064	115526	175898	3.11331e+07	133263	138564	2.78063e+07	144271	2.53843e+07	167975	1.41233e+07	84.08	0.0772108
2438	151.988	C06368	3-(Hydrohydroxyphosphoryl)pyruvate; (Hydroxyphosphinyl)pyruvate; 3-Phosphinopyruvate	1	0	117.9602#2.55044##[M+2Na+K-H]2+ 151.988 [M+2Na+K-H]2+ 151.988	2.12764e+06	1.19445e+06	1.82e+06	1.81552e+06	1.88904e+06	1.72734e+06	1.76244e+06	2.15537e+06	2.3601e+06	2.04628e+06	1.37961e+06	1.6439e+06	1.76233e+06	1.89128e+06	1.07317	0.597131
2439	181.001	C10910	2-Methylthiobenzothiazole	1	0	228.0087#158.6455##[M+H+HCOOH]+ 181.001	2.59281e+06	3.06782e+06	3.20051e+06	3.45498e+06	4.01563e+06	2.91956e+06	1.10834e+06	2.84737e+06	2.53899e+06	570491	2.56219e+06	45690.2	3.20855e+06	1.61218e+06	0.502463	0.0165144
2440	322.056	C00364	dTMP; Thymidine 5'-phosphate; Deoxythymidine 5'-phosphate; Thymidylic acid; 5'-Thymidylic acid; Thymidine monophosphate; Deoxythymidylic acid; Thymidylate	1	0	345.0408#158.755##[M+Na]+ 322.056	5.99952e+06	5.1658e+06	5.34128e+06	3.95646e+06	6.14009e+06	4.64945e+06	2.119e+06	4.60013e+06	4.19637e+06	1.06656e+06	4.3832e+06	95782.9	5.20877e+06	2.74351e+06	0.526709	0.012188
2441	386.246	C15569	12alpha-Hydroxy-3-oxochola-4,6-dienoate	0.34	1	124.0763#157.573##[M+3H-NH3]3+ 386.246	872033	1.4836e+06	1.08426e+06	1.26431e+06	1.65149e+06	917913	314331	831549	780621	185067	848133	268121	1.21227e+06	537970	0.443772	0.0013776
2444	286.23	C00473	Retinol; all-trans-Retinol; Vitamin A; Vitamin A1	0.191	0.972	287.2379#613.533#[591][M]+#[M+H]+ 286.23	5.3708e+06	5.30702e+06	5.5145e+06	6.63499e+06	8.71425e+06	4.98531e+06	2.11864e+06	7.13048e+06	5.89713e+06	882412	6.05643e+06	26341.6	6.08781e+06	3.68524e+06	0.605347	0.104547
2455	129.08	C00408	L-Pipecolate; Pipecolinic acid; Pipecolic acid; 2-Piperidinecarboxylic acid; (S)-Piperidine-2-carboxylic acid	0.474	0.864	130.0869#64.7109##[M+K]+ 91.1237 [M+Na]+ 107.098 [M+H]+ 129.08	7.05395e+06	4.21648e+06	4.29287e+06	3.27899e+06	2.78979e+06	4.40274e+06	1.74474e+06	2.07482e+06	2.24674e+06	1.00878e+06	2.38416e+06	678224	4.33913e+06	1.68958e+06	0.389381	0.0117087
2460	88.0643	C16364	N,N'-Dimethylurea; 1,3-Dimethylurea	1	0	111.058#660.667##[M+Na]+ 88.0643	265955	148361	148728	92069.3	111298	57585.8	2.07689e+06	134787	2.10984e+06	2.17492e+06	2.11096e+06	2.16008e+06	137333	1.79458e+06	13.0674	0.00439865
2461	255.04	C05656	5-(3'-Carboxy-3'-oxopropyl)-4,6-dihydroxypicolinate; 5-(gamma-Carboxy-gamma-oxopropyl)-4,6-dihydroxypicolinate	1	0	256.0469#661.26##[M+H]+ 255.04	6.49931e+06	5.67756e+06	2.09869e+06	1.84687e+06	3.9362e+06	1.71779e+06	459403	7.84354e+06	793307	72476.8	1.75744e+06	51655.2	3.62941e+06	1.82964e+06	0.504115	0.152253
2462	271.194	C08396	Anacyclin; (2E,4E)-N-(2-Methylpropyl)-2,4-tetradecadiene-8,10-diynamide	0.527	0.998	272.2018#661.5#[543][M]+#[3M+Na]+ 83.0747 [M+H]+ 271.194	1.47307e+07	8.44368e+06	7.68392e+06	5.41093e+06	6.0905e+06	5.79059e+06	1.23829e+06	8.08258e+06	2.78274e+06	328500	2.79817e+06	139628	8.02505e+06	2.56165e+06	0.319207	0.0281409
2464	394.145	C10417	Deguelin	0.342	1	433.1145#518.4255##[M+K]+ 394.145	379247	734791	747257	1.11773e+06	1.33325e+06	705693	592832	1.34763e+06	1.02916e+06	63485.4	1.18862e+06	0	836328	703622	0.841323	0.631276
2467	232.112	C17232	2-Oxo-10-methylthiodecanoic acid; 10-Methylthio-2-decanoic acid	0.875	0.371	233.118#444.118##[M+Na]+ 210.128 [M+H]+ 232.112 [M+H-H20]+ 250.128	1.08525e+06	1.05018e+06	868537	1.65094e+06	2.03962e+06	1.0239e+06	122042	328704	400663	102752	417830	147819	1.2864e+06	253302	0.196907	0.00271241
2471	363.087	C06878	Cefadroxil	1	0	402.0497#195.917##[M+K]+ 363.087	1.03769e+06	1.05624e+06	1.02113e+06	1.2359e+06	1.3448e+06	880121	641991	1.25408e+06	1.18892e+06	267070	1.1202e+06	33933.6	1.09598e+06	751032	0.68526	0.147189
2472	294.097	C08570	Tuliposide B	1	0	277.0928#165.5385#[561][M]+#[M+H-H20]+ 294.097	9.05746e+06	9.37553e+06	9.49513e+06	1.16317e+07	1.48776e+07	8.23212e+06	2.11002e+06	8.14607e+06	6.62326e+06	920620	6.7578e+06	112048	1.04449e+07	4.11164e+06	0.393649	0.00744605
2473	286.12	C14294	Diphenolic acid; 4,4-Bis(4-hydroxyphenyl)pentanoic acid	0.295	0.97	137.0602#589.5485##[M+H-C2H4]+ 164.086 [M+2H-CH2]2+ 286.12	4.0197e+06	1.65217e+06	9.84356e+06	1.90892e+06	2.3684e+06	9.90438e+06	9.82639e+06	9.5337e+06	1.66898e+06	9.95342e+06	1.63905e+06	1.02176e+07	4.94952e+06	7.13986e+06	1.44253	0.434141
2477	340.133	C18023	Sophoraflavanone B; Flavaprenin; 8-Prenylnaringenin	0.256	0.95	341.1395#589.684#[780][M]+#[M+H]+ 340.133	1.38402e+07	1.28825e+07	1.46487e+07	1.74454e+07	2.20836e+07	1.36065e+07	6.24941e+06	2.12526e+07	1.94292e+07	2.57194e+06	1.91201e+07	3288.47	1.57512e+07	1.14378e+07	0.726154	0.317957
2485	127.049	C08733	Ammeline; 2-Hydroxy-4,6-diamino-1,3,5-triazine	1	0	196.0434#505.835#[290][M]+#[M+K+HCOOH]+ 111.075 [M+Na+HCOOH]+ 127.049 [M+H+HCOOH]+ 149.031 [M+H]+ 195.037	1.16847e+07	2.33186e+07	3.75896e+06	4.07655e+06	1.2463e+07	3.00895e+06	1.6564e+06	2.22445e+07	2.08115e+06	203204	4.66328e+06	182789	9.71845e+06	5.17189e+06	0.532173	0.0267091
2486	149.031	C03103	Cyclobutadipyrimidine; Cyclobutadipyrimidine (in DNA)	0.328	0.972	196.0434#505.835#[290][M]+#[M+K+HCOOH]+ 111.075 [M+Na+HCOOH]+ 127.049 [M+H+HCOOH]+ 149.031 [M+H]+ 195.037	1.16847e+07	2.33186e+07	3.75896e+06	4.07655e+06	1.2463e+07	3.00895e+06	1.6564e+06	2.22445e+07	2.08115e+06	203204	4.66328e+06	182789	9.71845e+06	5.17189e+06	0.532173	0.0267091
2491	114.032	C00596	2-Hydroxy-2,4-pentadienoate; cis-2-Hydroxypenta-2,4-dienoate; Oxopent-4-enoate; 2-Oxopent-4-enoate; 2-Hydroxypenta-2,4-dienoate	0.866	0.567	115.0396#269.952##[M+H]+ 114.032	1.36802e+06	1.32207e+06	1.44497e+06	1.62899e+06	2.092e+06	1.3338e+06	877917	1.72603e+06	1.48939e+06	499021	1.55405e+06	485432	1.53164e+06	1.10531e+06	0.721648	0.124241
2493	208.147	C14236	4-Heptyloxyphenol; p-n-Heptyloxyphenol	1	0	209.1544#269.7205#[329][M]+#[2M+H]+ 104.075 [M+H]+ 208.147	1.53026e+06	3.06678e+06	1.40474e+06	3.55655e+06	5.0359e+06	1.25439e+06	738492	1.39228e+06	1.5328e+06	616032	1.57727e+06	381948	2.64144e+06	1.0398e+06	0.39365	0.0355162
2494	224.143	C01760	(6S,9R)-Vomifoliol; (6S,9R)-6-Hydroxy-3-oxo-alpha-ionol	0.548	0.841	356.208#269.153##[3M+H+K]2+ 224.143	1.20073e+06	2.63179e+06	1.30849e+06	3.33432e+06	2.20508e+06	1.13476e+06	780905	2.86732e+06	2.83946e+06	382923	2.68413e+06	25127.1	1.96919e+06	1.59664e+06	0.810811	0.580119
2498	271.192	C06947	Dextromethorphan	0.51	1	272.1977#270.159##[M+H]+ 271.192	2.76583e+06	792726	4.36035e+06	821305	1.1872e+06	4.59673e+06	857972	2.81542e+06	452265	321170	588283	41521.3	2.42069e+06	846106	0.349531	0.173103
2500	146.057	C06006	(S)-2-Aceto-2-hydroxybutanoate; (S)-2-Hydroxy-2-ethyl-3-oxobutanoate	0.19	0.945	439.1591#365.746#[924][M]+#[3M+H]+ 146.057 [M+Na]+ 416.169	4.31264e+06	4.30713e+06	4.34986e+06	4.69013e+06	5.51572e+06	3.81051e+06	7.1609e+06	6.31445e+06	5.38086e+06	1.21535e+06	5.38546e+06	160993	4.49767e+06	4.26967e+06	0.949308	0.848043
2510	270.075	C01726	D-Lombricine	0.534	0.997	271.082#336.385#[537][M]+#[M+H]+ 270.075	1.5825e+06	2.34124e+06	1.52509e+06	2.85571e+06	3.84679e+06	2.23292e+06	1.49422e+06	4.63725e+06	3.89129e+06	484736	4.09568e+06	53827.1	2.39737e+06	2.44283e+06	1.01896	0.95906
2512	420.129	C14918	9-Bromo-16alpha-methyl-pregn-4-ene-3,11,20-trione	0.938	0.335	403.1249#336.543#[892][M]+#[M+H-H20]+ 420.129	9.55338e+06	9.76632e+06	9.7391e+06	1.2353e+07	1.60326e+07	9.14708e+06	9.74745e+06	2.32962e+07	1.95192e+07	3.05285e+06	1.98195e+07	569615	1.10986e+07	1.26675e+07	1.14136	0.698495
2514	336.186	C15358	4-Chloro-17alpha-methyl-17beta-hydroxy-4-androsten-3-one; 4-Chloro-17alpha-methyltestosterone	0.922	0.258	359.1712#351.0435##[M+K]+ 320.205 [M+Na]+ 336.186 [M+H]+ 358.164	1.76223e+06	1.81161e+06	1.68661e+06	2.09739e+06	2.97034e+06	1.68328e+06	642308	1.49856e+06	1.26311e+06	224288	1.36099e+06	49958.8	2.00191e+06	839868	0.419533	0.00775042
2518	187.137	C04469	(+/-)-2-(4'-Isobutylphenyl)propionitrile	0.509	1	188.1441#758.716##[M+H]+ 187.137	2.19584e+06	1.48281e+06	1.31522e+06	872645	907074	1.14164e+06	87859.6	2.0263e+06	693126	48397.7	545863	274520	1.3192e+06	612677	0.464429	0.100156
2520	232.106	C03415	N2-Succinyl-L-ornithine; (2S)-5-Amino-2-(3-carboxypropanoylamino)pentanoic acid	0.518	0.817	349.1504#408.296##[3M+2H]2+ 232.106 [M+H-H20]+ 366.158	4.42616e+06	4.64533e+06	4.52596e+06	5.78386e+06	7.16411e+06	4.45978e+06	2.17356e+06	6.90703e+06	5.6329e+06	902910	5.84232e+06	151081	5.16753e+06	3.60163e+06	0.696973	0.237275
2524	246.09	C09210	(-)-Columbianetin; (R)-Columbianetin	0.208	1	205.0867#564.3065#[312][M]+#[M+H-COCH2]+ 246.09	5.85826e+06	5.5799e+06	5.58774e+06	6.53743e+06	6.69144e+06	5.86281e+06	4.75577e+06	1.81094e+07	5.77618e+06	3.79899e+06	6.17637e+06	3.17707e+06	6.0196e+06	6.96563e+06	1.15716	0.705706
2530	418.165	C10889	(+)-Syringaresinol	0.336	1	401.161#564.304#[889][M]+#[M+H-H20]+ 418.165	1.17609e+07	1.06952e+07	1.07844e+07	1.61042e+07	1.74463e+07	1.3301e+07	6.13412e+06	1.35053e+07	1.16068e+07	1.74698e+06	1.32882e+07	2675.14	1.33487e+07	7.71401e+06	0.577885	0.108406
2533	349.155	C10375	Riddelline; 18-Hydroxyseneciphylline	1	0	350.1611#543.172#[802][M]+#[M+H]+ 349.155	6.0816e+06	4.99749e+06	6.41362e+06	1.0224e+07	1.17126e+07	4.85208e+06	6.1542e+06	2.08277e+07	1.11575e+07	1.9157e+06	1.05594e+07	0	7.38023e+06	8.43575e+06	1.14302	0.772966
2534	250.169	C16560	3-Hydroxylidocaine	0.607	0.967	289.1267#224.927##[M+K]+ 250.169	4.01345e+06	3.90679e+06	3.71053e+06	4.25797e+06	4.6052e+06	3.13015e+06	1.0171e+06	3.04724e+06	2.49863e+06	338939	2.61993e+06	34777.6	3.93735e+06	1.59277e+06	0.404529	0.00477908
2536	260.187	C07363	Oxymetazoline; Afrin	0.356	0.999	283.1761#300.2315##[M+K]+ 244.213 [M+Na]+ 260.187 [M+H]+ 282.169	608323	357670	623205	439720	539759	856857	348444	831613	372598	144472	380633	65897.5	570922	357276	0.625788	0.252565
2539	313.188	C10324	Heliotrine; 9-Heliotrylheliotridine	1	0	314.1972#300.476#[657][M]+#[M+H]+ 313.188 [M+H-H20]+ 331.204	4.32005e+06	4.48552e+06	4.33648e+06	5.59452e+06	7.44704e+06	3.81037e+06	1.33283e+06	6.25069e+06	5.22108e+06	698168	5.28543e+06	138810	4.999e+06	3.1545e+06	0.631027	0.146231
2540	404.162	C10511	Osajin	0.999	0.011	181.0866#300.787##[M+2H-CO2]2+ 404.162	872404	918755	876029	1.02301e+06	1.37576e+06	1.21702e+06	315146	1.60286e+06	1.0594e+06	204954	934090	422146	1.04716e+06	756432	0.722363	0.288712
2542	266.116	C07263	Nevirapine	0.49	0.717	821.3273#519.5885#[1094][M]+#[3M+Na]+ 266.116	6.21222e+06	6.13276e+06	6.06292e+06	7.46729e+06	9.69052e+06	5.52627e+06	2.76257e+06	1.2557e+07	1.07728e+07	1.47951e+06	1.08114e+07	0	6.84867e+06	6.39721e+06	0.934082	0.843683
2545	132.025	C11074	THTC; 2-n-Tetrahydrothiophenecarboxylic acid	1	0	150.0588#100.897#[129][M]+#[M+K+HCOOH]+ 65.0904 [M+Na+HCOOH]+ 81.0643 [M+K+NH3]+ 94.0692 [M+H+HCOOH]+ 103.046 [M+Na+NH3]+ 110.043 [M+H+NH3]+ 132.025 [M+H]+ 149.052	9.74295e+06	1.07341e+07	9.43248e+06	1.01199e+07	1.24312e+07	7.32752e+06	1.40488e+06	4.9756e+06	3.76377e+06	657210	4.02369e+06	90647.5	9.96469e+06	2.48597e+06	0.249478	7.36e-05
2546	149.052	C00073	L-Methionine; Methionine; L-2-Amino-4methylthiobutyric acid	0.766	0.495	150.0588#100.897#[129][M]+#[M+K+HCOOH]+ 65.0904 [M+Na+HCOOH]+ 81.0643 [M+K+NH3]+ 94.0692 [M+H+HCOOH]+ 103.046 [M+Na+NH3]+ 110.043 [M+H+NH3]+ 132.025 [M+H]+ 149.052	9.74295e+06	1.07341e+07	9.43248e+06	1.01199e+07	1.24312e+07	7.32752e+06	1.40488e+06	4.9756e+06	3.76377e+06	657210	4.02369e+06	90647.5	9.96469e+06	2.48597e+06	0.249478	7.36e-05
2551	114.068	C03228	3-Hydroxycyclohexanone	0.409	0.977	137.0602#502.069#[86][M]+#[M+Na]+ 114.068	3.68168e+06	3.65062e+06	3.93035e+06	4.42524e+06	5.11679e+06	3.87806e+06	2.33202e+06	4.83469e+06	4.38593e+06	1.49338e+06	4.81932e+06	9.57142e+06	4.11379e+06	4.57279e+06	1.11158	0.718009
2554	181.099	C07410	Pyridostigmine	1	0	220.0612#501.54##[M+K]+ 181.099	668509	471060	627587	309921	486718	542607	576571	5.49614e+06	577666	777402	678773	799209	517734	1.48429e+06	2.8669	0.28947
2555	294.123	C11045	Aspartame	0.762	0.793	163.0759#501.561##[M+H-C5H8O4]+ 294.123	969593	2.6106e+06	183875	1.10649e+06	1.22582e+06	838072	1.29505e+06	1.32777e+06	386086	1.94321e+06	1.18596e+06	1.81916e+06	1.15574e+06	1.3262e+06	1.14749	0.628282
2557	116.096	C00991	alpha-D-Aldose 1-phosphate; beta-L-Aldose 1-phosphate; Monosaccharide 1-phosphate	0.881	0.526	186.1284#734.3105#[248][M]2+#[3M+H+Na]2+ 116.096	1.41274e+07	1.26112e+06	1.39354e+06	994375	1.18455e+06	3.3085e+06	293560	945271	270230	126525	296363	112167	3.71158e+06	340686	0.0917899	0.174639
2559	234.091	C17917	Coixinden B	0.5	1	217.0868#693.94#[354][M]+#[M+H-H20]+ 234.091	1.07958e+06	1.62845e+06	1.37407e+06	2.28392e+06	2.35541e+06	1.36074e+06	3.75397e+06	1.63007e+07	1.30461e+07	1.87208e+06	1.36058e+07	438193	1.68036e+06	8.16947e+06	4.86173	0.0675938
2561	156.993	C14456	4-Chloronitrobenzene; 1-Chloro-4-nitrobenzene	0.504	1	141.9591#55.8481##[M+H-CH4]+ 156.993	1.67106e+07	9.96731e+06	1.42013e+07	1.28808e+07	3.06138e+07	2.02789e+07	1.88715e+07	2.39383e+07	4.27891e+07	1.60966e+07	9.9697e+06	1.67335e+07	1.74421e+07	2.13998e+07	1.2269	0.583844
2563	198.163	C12298	Citronellyl acetate; 3,7-Dimethyl-6-octen-1-yl acetate	0.256	1	111.0811#52.65495##[M+H+Na]2+ 198.163	1.21914e+07	1.33606e+07	1.12528e+07	1.27147e+07	1.79914e+07	1.29663e+07	1.26403e+07	7.22309e+06	727412	1.24689e+07	1.30384e+07	1.28794e+07	1.34128e+07	9.82957e+06	0.732848	0.101826
2567	270.257	C16995	Methyl palmitate	1	0	271.2639#54.2706#[540][M]+#[M+H]+ 270.257	1.47646e+07	1.93229e+07	1.8455e+07	3.58125e+07	1.80678e+07	1.42731e+07	1.84266e+07	2.21748e+07	1.7767e+07	1.85138e+07	1.10332e+07	1.94757e+07	2.0116e+07	1.78985e+07	0.889766	0.554635
2568	298.057	C11030	Quinalphos	1	0	299.0626#55.62935##[M+H]+ 298.057	7.61063e+06	9.87072e+06	6.30299e+06	9.68429e+06	1.41166e+07	1.01307e+07	1.12594e+07	1.04912e+07	1.04206e+07	1.19658e+07	1.55288e+07	1.26727e+07	9.61933e+06	1.20564e+07	1.25335	0.00621796
2569	194.059	C12204	5-Hydroxyconiferaldehyde	0.358	0.737	241.0714#315.5625#[445][M]+#[M+K+HCOOH]+ 156.101 [M+H+HCOOH]+ 194.059	1.47821e+07	9.86564e+06	1.02743e+07	1.91764e+07	1.59961e+07	8.97004e+06	3.01366e+06	1.57269e+07	9.4891e+06	1.57374e+06	9.84769e+06	252768	1.31774e+07	6.65064e+06	0.5047	0.110861
2578	450.214	C02828	D-Phe-Pro-Arg-CH2Cl	1	0	473.2034#405.55##[M+Na+NH3]+ 433.194 [M+Na]+ 450.214	7.96637e+06	7.51496e+06	7.78961e+06	8.77159e+06	1.22404e+07	7.35748e+06	3.98612e+06	7.45356e+06	6.83326e+06	1.05058e+06	6.91265e+06	90375.1	8.60674e+06	4.38776e+06	0.509805	0.0228711
2579	248.118	C05643	6-Hydroxymelatonin	1	0	287.0771#228.426##[M+K]+ 248.118 [2M+2Na+K]3+ 388.156	511509	464184	492280	572047	848778	465756	230091	832204	751478	173591	660800	4749.72	559093	442152	0.790839	0.448217
2580	263.165	C07274	Nortriptyline	0.336	1	302.1244#228.271##[M+K]+ 263.165	143263	228680	465895	561602	1.12001e+06	835763	242931	593613	632455	324593	690785	300618	559203	464166	0.830049	0.545008
2583	388.156	C07779	#N/A	0.152	0.999	287.0771#228.426##[M+K]+ 248.118 [2M+2Na+K]3+ 388.156	511509	464184	492280	572047	848778	465756	230091	832204	751478	173591	660800	4749.72	559093	442152	0.790839	0.448217
2590	171.091	C11837	N-Butyryl-L-homoserine lactone	0.732	0.839	154.0868#288.919##[M+H-H20]+ 171.091	963751	1.63528e+06	801568	902157	1.32798e+06	874165	461532	338308	435646	107726	327031	2.85788e+06	1.08415e+06	754688	0.696109	0.525091
2592	290.138	C01965	Trimethoprim	0.3	0.989	291.1448#523.069#[605][M]+#[M+H]+ 290.138	6.93275e+06	7.20199e+06	7.04099e+06	9.19225e+06	1.1062e+07	6.60283e+06	2.30469e+06	8.56028e+06	7.09508e+06	1.10031e+06	7.20369e+06	0	8.00548e+06	4.37734e+06	0.546793	0.0612092
2596	137.047	C00108	Anthranilate; Anthranilic acid; o-Aminobenzoic acid; Vitamin L1; 2-Aminobenzoate	0.724	0.559	138.0555#274.8915##[M+H]+ 137.047	367320	1.86853e+06	372214	428638	579582	1.80372e+06	251360	1.82201e+06	1.72976e+06	1.81707e+06	263021	1.8811e+06	903334	1.29405e+06	1.43253	0.269848
2601	238.142	C11079	Pirimicarb	1	0	239.1497#275.081##[M+H]+ 238.142	924220	722612	1.19221e+06	561329	746326	1.28678e+06	533477	1.12164e+06	510934	223740	512584	145487	905579	507977	0.560942	0.11424
2602	272.106	C04547	1,2-Bis(4-hydroxy-3-methoxyphenyl)ethylene	0.14	0.999	137.0603#274.5445##[M+2H]2+ 272.106	4.54375e+06	4.83786e+06	4.8093e+06	9.57303e+06	6.33961e+06	4.34302e+06	2.35327e+06	4.81077e+06	3.63394e+06	1.3633e+07	4.17977e+06	1.42201e+07	5.7411e+06	7.13848e+06	1.2434	0.504068
2610	283.196	C07069	Levallorphan	0.503	1	266.176#275.1315##[M+H-H20]+ 283.196	739475	740014	782662	969000	1.61307e+06	823063	287139	887284	767184	112646	734804	4384.88	944548	465574	0.492906	0.0487603
2612	298.252	C00869	2-Oxooctadecanoic acid; 2-Oxostearate	0.678	0.776	299.259#822.549#[612][M]+#[M+H]+ 298.252	1.75915e+07	5.55721e+06	2.94561e+06	4.10434e+06	2.12741e+06	3.11904e+06	1.73094e+06	3.00475e+06	3.47067e+06	2.23932e+06	2.11864e+06	2.20497e+06	5.90752e+06	2.46155e+06	0.416681	0.230694
2615	242.118	C11232	Diphenylcarbazide	1	0	113.0604#754.8135##[M+2H-H20]2+ 242.118	3.69095e+06	1.68627e+06	2.17119e+06	2.70243e+06	1.85501e+06	1.52802e+06	2.02676e+06	2.19269e+06	2.59863e+06	2.68592e+06	2.58848e+06	2.89538e+06	2.27231e+06	2.49798e+06	1.09931	0.614718
2616	293.192	C10995	Amitraz; Mitac	1	0	334.166#262.6935##[3M+2Na+2K-H]3+ 293.192	3.9252e+06	5.54201e+06	3.72344e+06	4.54581e+06	9.05723e+06	3.31523e+06	2.11204e+07	7.70683e+06	6.09872e+06	1.17882e+06	6.24094e+06	280571	5.01815e+06	7.10438e+06	1.41574	0.543946
2617	322.171	C15004	16beta-Chloro-17beta-hydroxyandrost-4-en-3-one; 16beta-Chlorotestosterone	0.491	0.495	391.1588#263.816##[M+Na+HCOOH]+ 322.171 [M+K]+ 352.193 [M+Na]+ 368.17	709127	733160	708371	862650	1.06468e+06	624542	574848	1.75754e+06	1.48955e+06	171831	1.53803e+06	29806.1	783755	926934	1.18268	0.647876
2623	352.193	C07859	#N/A	0.136	0.97	188.0925#264.177##[M+H+Na]2+ 352.193	943196	931152	938260	1.23199e+06	1.36807e+06	868941	664717	1.83932e+06	1.55616e+06	398616	1.50078e+06	235081	1.04694e+06	1.03245e+06	0.98616	0.9611
2632	138.09	C13692	Pentylenetetrazole; Pentetrazol	1	0	177.0553#343.057#[221][M]+#[M+K]+ 138.09 [M+H]+ 176.048	7.76169e+06	8.59084e+06	7.48809e+06	1.09751e+07	1.35692e+07	7.32139e+06	7.37484e+06	7.55682e+06	8.60583e+06	5.98727e+06	8.34269e+06	2.6968e+06	9.2844e+06	6.76071e+06	0.72818	0.0745389
2633	176.048	C01173	1,3,8-Naphthalenertriol; 1,3,8-Trihydroxynaphthalene	0.619	0.845	177.0553#343.057#[221][M]+#[M+K]+ 138.09 [M+H]+ 176.048	7.76169e+06	8.59084e+06	7.48809e+06	1.09751e+07	1.35692e+07	7.32139e+06	7.37484e+06	7.55682e+06	8.60583e+06	5.98727e+06	8.34269e+06	2.6968e+06	9.2844e+06	6.76071e+06	0.72818	0.0745389
2636	250.123	C09015	Methylripariochromene A	0.352	0.999	233.1181#721.6845##[M+H-H20]+ 250.123	734913	540349	621512	431689	554227	620171	578455	596430	590977	514363	539471	469056	583810	548125	0.938876	0.425511
2639	172.101	C10656	Deoxypeganine; 3-Deoxyvasicine	1	0	211.0609#243.321##[M+K]+ 172.101 [M+H-HCOOH]+ 256.059	851619	869556	852346	1.25025e+06	1.55341e+06	1.05025e+06	466900	1.51816e+06	1.243e+06	142683	1.24054e+06	175093	1.07124e+06	797729	0.744678	0.374539
2640	404.201	C14922	15beta-Hydroxy-7alpha-mercapto-pregn-4-ene-3,20-dione 7-acetate	1	0	443.1612#243.368##[M+K]+ 404.201	1.58016e+06	1.45401e+06	1.40605e+06	2.06583e+06	2.62965e+06	1.27611e+06	240287	1.75125e+06	1.37562e+06	127054	1.43052e+06	7783.24	1.7353e+06	822084	0.473742	0.0479451
2641	332.186	C04655	(2S,3S)-2-Hydroxytridecane-1,2,3-tricarboxylate	1	0	371.1502#598.825##[M+K]+ 332.186	952770	940443	1.06547e+06	1.41302e+06	1.67118e+06	976541	336256	1.07716e+06	810418	267150	881489	237947	1.1699e+06	601736	0.514347	0.0269166
2642	386.138	C09307	Pteryxin	0.214	0.999	387.1452#598.806##[M+H]+ 386.138 [M+3K-H]2+ 658.4	1.44863e+06	1.36934e+06	1.34265e+06	2.08516e+06	2.40124e+06	1.32401e+06	345124	2.21087e+06	1.763e+06	126807	1.04991e+06	0	1.66184e+06	915951	0.551167	0.161189
2647	148.053	C00423	trans-Cinnamate; trans-Cinnamic acid; (E)-Cinnamate; (2E)-3-Phenylprop-2-enoate	0.42	0.832	149.0603#500.196##[M+K]+ 110.097 [M+Na]+ 126.071 [M+H]+ 148.053 [M+H-HCOOH]+ 194.06	1.72104e+06	1.79215e+06	1.81136e+06	3.5118e+06	2.53326e+06	1.63756e+06	1.81071e+06	2.29719e+06	1.97096e+06	631773	2.025e+06	640565	2.16786e+06	1.5627e+06	0.720848	0.284129
2654	194.06	C12204	5-Hydroxyconiferaldehyde	0.362	0.728	177.0553#500.202#[218][M]+#[M+H-H20]+ 194.06	6.6507e+06	5.97231e+06	5.6585e+06	6.14441e+06	6.81496e+06	5.44439e+06	4.54111e+06	7.031e+06	6.89496e+06	3.51448e+06	1.71397e+07	2.82723e+06	6.11421e+06	6.99141e+06	1.14347	0.682727
2663	328.237	C15265	16beta-Methylpregn-4-ene-3,20-dione; 16beta-Methylprogesterone	0.213	0.999	329.2445#500.471#[707][M]+#[M+H]+ 328.237	3.04648e+06	728508	4.96176e+06	901061	1.18144e+06	5.98069e+06	1.17948e+06	4.23809e+06	549408	442386	469158	20630.1	2.79999e+06	1.14986e+06	0.410665	0.277985
2668	127.064	C00450	(S)-2,3,4,5-Tetrahydropyridine-2-carboxylate; Delta1-Piperideine-6-L-carboxylate	0.342	0.934	128.0712#190.654##[M+H]+ 127.064	445714	1.25275e+06	638106	451914	583836	620134	1.15326e+06	556979	1.14175e+06	1.11751e+06	1.20845e+06	1.11978e+06	665409	1.04962e+06	1.57741	0.139359
2674	178.064	C02666	Coniferyl aldehyde; Coniferaldehyde; 4-Hydroxy-3-methoxycinnamaldehyde; Ferulaldehyde	0.502	0.754	163.0395#191.777##[M+H-CH4]+ 178.064	2.61215e+06	2.70867e+06	2.23352e+06	1.66582e+06	3.05931e+06	2.52136e+06	1.57209e+06	1.28278e+06	2.17796e+06	1.34721e+06	2.10491e+06	1.20427e+06	2.4668e+06	1.61487e+06	0.654641	0.0126687
2679	196.075	C14746	Chlordimeform; Chlorphenamidine; N'-(4-Chloro-2-methylphenyl)-N,N-dimethylformamidine	0.47	0.464	179.0709#191.778##[M+H]+ 178.064 [M+H-H20]+ 196.075	1.08334e+06	1.0475e+06	1.10387e+06	1.36973e+06	1.7203e+06	983328	311855	1.10633e+06	891283	222317	885802	699099	1.21801e+06	686114	0.563306	0.0355458
2688	301.081	C04452	4-Nitrophenol-alpha-D-galactopyranoside	1	0	302.088#190.86#[619][M]+#[M+H]+ 301.081	4.95379e+06	5.2907e+06	5.28654e+06	6.58873e+06	8.58475e+06	4.55743e+06	1.6332e+06	6.19229e+06	5.06897e+06	572323	5.16157e+06	389316	5.87699e+06	3.16961e+06	0.539325	0.0498071
2689	421.196	C11098	Fenpyroximate	0.507	1	394.1722#191.265##[M+H-C2H4]+ 421.196	528973	595929	565349	360181	874520	397137	106760	579700	417292	24133.1	421890	0	553681	258296	0.466507	0.00896514
2691	126.033	C02814	Benzene-1,2,4-triol; Hydroxyhydroquinone; 1,2,4-Benzenetriol; 1,2,4-Trihydroxybenzene; Hydroxyquinol	0.32	0.851	127.0396#165.328##[M+H]+ 126.033 [M+2Na]2+ 208.09	6.31321e+06	2.84536e+06	7.43899e+06	8.73428e+06	1.01317e+07	7.30724e+06	2.79862e+06	2.56876e+06	5.47585e+06	1.86022e+06	5.62003e+06	3.35081e+06	7.12847e+06	3.61238e+06	0.506754	0.0123264
2698	208.09	C15589	Chalcone	0.42	0.951	127.0396#165.328##[M+H]+ 126.033 [M+2Na]2+ 208.09	6.31321e+06	2.84536e+06	7.43899e+06	8.73428e+06	1.01317e+07	7.30724e+06	2.79862e+06	2.56876e+06	5.47585e+06	1.86022e+06	5.62003e+06	3.35081e+06	7.12847e+06	3.61238e+06	0.506754	0.0123264
2702	356.128	C18024	Leachianone G	0.642	0.754	357.1345#603.907#[822][M]+#[M+H]+ 356.128	3.71519e+06	3.57787e+06	4.30726e+06	5.63766e+06	6.05571e+06	3.56144e+06	789975	3.58285e+06	2.99072e+06	336627	2.98241e+06	55669.4	4.47585e+06	1.78971e+06	0.399858	0.0157772
2706	141.043	C04226	6-Oxo-1,4,5,6-tetrahydronicotinate; 1,4,5,6-Tetrahydro-6-oxonicotinate; 1,4,5,6-Tetrahydro-6-oxonicotinic acid	0.638	0.78	142.0504#133.3##[M+K]+ 103.087 [M+Na]+ 119.061 [M+H]+ 141.043 [M+H-HCOOH]+ 187.05	1.02651e+06	686516	674948	1.55897e+06	1.0982e+06	1.12055e+06	277027	810308	636596	499521	1.47584e+06	423446	1.02761e+06	687123	0.668658	0.204378
2709	187.05	C01215	2-(Acetamidomethylene)succinate	1	0	142.0504#133.3##[M+K]+ 103.087 [M+Na]+ 119.061 [M+H]+ 141.043 [M+H-HCOOH]+ 187.05	1.02651e+06	686516	674948	1.55897e+06	1.0982e+06	1.12055e+06	277027	810308	636596	499521	1.47584e+06	423446	1.02761e+06	687123	0.668658	0.204378
2710	365.133	C17951	N-Acetylbialaphos; N-Acetylphosphinothricin tripeptide	1	0	366.1409#133.241##[M+H]+ 365.133	2.0098e+06	2.05133e+06	2.17391e+06	2.67816e+06	3.55804e+06	1.97472e+06	974184	2.7689e+06	2.24771e+06	246264	2.21715e+06	11242.9	2.40766e+06	1.41091e+06	0.586008	0.0975207
2711	175.064	C00954	Indole-3-acetate; Indole-3-acetic acid; (Indol-3-yl)acetate; Indoleacetate; Indoleacetic acid; IAA	0.502	0.784	222.0768#324.408##[M+H+HCOOH]+ 175.064	1.38397e+06	1.49148e+06	1.45673e+06	1.72758e+06	2.46783e+06	1.41519e+06	372443	1.30724e+06	1.27777e+06	552034	1.26603e+06	611632	1.65713e+06	897859	0.541815	0.0107286
2720	174.111	C00062	L-Arginine; (S)-2-Amino-5-guanidinovaleric acid; L-Arg	0.826	0.52	119.0498#386.5275##[M+H-C4H8]+ 174.111	4.71381e+06	5.27308e+06	4.93768e+06	5.81869e+06	6.48551e+06	3.86662e+06	1.42382e+06	4.76386e+06	4.25078e+06	898482	4.34299e+06	331011	5.18257e+06	2.66849e+06	0.514898	0.0161523
2723	148.126	C16993	Ectocarpen	1	0	195.1387#626.4655##[M+K+HCOOH]+ 110.17 [M+Na+HCOOH]+ 126.144 [M+H+HCOOH]+ 148.126 [M+H]+ 194.132	2.11859e+06	1.12983e+06	2.35033e+06	1.74304e+06	2.09447e+06	4.21688e+06	977782	2.4227e+06	1.17499e+06	863753	1.12355e+06	697301	2.27553e+06	1.21001e+06	0.531751	0.147928
2724	194.132	C17002	Neocnidilide	0.338	1	177.128#626.655##[M+H]+ 176.122 [M+H-H20]+ 194.132	421570	879469	743995	602032	468407	3.64159e+06	3.62405e+06	525133	3.46948e+06	3.43397e+06	722310	3.43035e+06	1.12618e+06	2.53422e+06	2.25028	0.094676
2727	292.206	C16324	9,10-EOT; 9,10-Epoxyoctadecatrienoic acid; (9S)-(10E,12Z,15Z)-9,10-Epoxyoctadecatri-10,12,15-enoic acid; 9,10-EOTrE	0.204	0.94	275.2015#626.776#[556][M]+#[M+H-H20]+ 292.206	1.72238e+06	1.25681e+06	2.40618e+06	2.88137e+06	3.24976e+06	1.52825e+06	343135	3.91995e+06	1.15056e+06	257412	1.27912e+06	40734.8	2.17412e+06	1.16515e+06	0.535919	0.243059
2736	582.449	C15903	Spheroidenone; Spheroiden-2-one	0.309	0.938	292.2316#349.96#[606][M]2+#[M+2H]2+ 582.449	1.84954e+06	1.1745e+06	3.23573e+06	1.2138e+06	1.91303e+06	3.26716e+06	518506	1.95248e+06	674562	187613	706044	12513.3	2.10896e+06	675287	0.320199	0.0531455
2743	322.253	C15285	17alpha-Methyl-5alpha-androstane-3beta,11beta,17beta-triol; U6952	0.509	1	305.2485#565.652#[630][M]+#[M+H-H20]+ 322.253	4.78698e+06	4.68142e+06	4.90792e+06	5.97237e+06	1.33075e+07	4.72163e+06	1.57368e+06	8.66615e+06	3.95766e+06	515291	3.95173e+06	61597.8	6.39631e+06	3.12102e+06	0.487941	0.135491
2745	440.338	C14928	17-[[3-(1-Pyrrolidinyl)propyl]imino]androst-5-en-3beta-ol acetate	1	0	441.3449#463.692##[M+H]+ 440.338	1.08575e+06	540696	1.93889e+06	951958	1.17518e+06	1.63428e+06	375061	1.72661e+06	619682	313706	441618	26038.2	1.22113e+06	583786	0.478072	0.16999
2746	214.159	C02367	3-Oxododecanoic acid; 3-Oxododecanoate	1	0	215.165#578.125#[348][M]+#[M+H]+ 214.159	1.66869e+06	1.57861e+06	1.6126e+06	2.0941e+06	2.71508e+06	1.63584e+06	533264	1.82805e+06	1.53575e+06	254822	1.55146e+06	29756.7	1.88415e+06	955518	0.507135	0.0418286
2747	462.21	C17068	Valerosidatum; Valerosidate	0.504	1	480.2459#578.09##[M+H+NH3]+ 462.21	1.21484e+06	924989	1.13738e+06	1.32079e+06	1.87398e+06	1.03565e+06	231074	1.11465e+06	892697	103248	967313	0	1.25127e+06	551497	0.440749	0.0260505
2749	306.258	C13273	Plaunotol; 18-Hydroxygeranylgeraniol	0.132	0.991	307.2641#635.173#[638][M]+#[M+H]+ 306.258	2.57109e+06	1.64507e+06	2.36241e+06	2.17071e+06	3.29583e+06	1.53234e+06	1.25005e+06	4.06241e+06	4.31034e+06	503852	4.40313e+06	64104.9	2.26291e+06	2.43231e+06	1.07486	0.832634
2763	302.118	C10495	Lotisoflavan	0.338	1	325.1081#561.344##[M+Na]+ 302.118	273326	382112	355302	632218	500778	401099	35790.3	93200.8	115634	5493.26	104419	0	424139	59089.5	0.139316	0.00175362
2766	306.258	C13273	Plaunotol; 18-Hydroxygeranylgeraniol	0.14	0.988	307.2641#569.687#[639][M]+#[M+H]+ 306.258 [M+H-H20]+ 324.269	3.51212e+06	3.43838e+06	3.45535e+06	4.37041e+06	5.59551e+06	3.14847e+06	1.25808e+06	3.3529e+06	2.78453e+06	493757	2.67426e+06	79203.3	3.92004e+06	1.77379e+06	0.452492	0.0161535
2780	331.143	C12237	2-O-Acetylpseudolycorine	0.253	1	332.1503#685.62#[721][M]+#[M+H]+ 331.143	1.3584e+06	1.39445e+06	1.5482e+06	1.80839e+06	2.38751e+06	1.35331e+06	1.22147e+06	1.65747e+06	1.11433e+06	153023	1.30912e+06	25574.2	1.64171e+06	913499	0.556432	0.0615719
2784	248.055	C00647	Pyridoxamine phosphate; Pyridoxamine 5-phosphate; Pyridoxamine 5'-phosphate	0.915	0.42	231.0508#593.482##[M+H]+ 230.047 [M+H-H20]+ 248.055	672337	729927	730226	1.00153e+06	1.30968e+06	759728	285750	1.03574e+06	819353	100306	822478	20897.8	867239	514087	0.592786	0.124202
2786	534.287	C08869	Helveticoside; Strophanthidin 3-O-beta-D-digitoxoside	0.514	0.999	535.2926#593.437##[M+H]+ 534.287 [M+H-H20]+ 552.297	715759	591948	622701	827914	1.45651e+06	620291	199221	1.15206e+06	630993	79990.2	668874	5999.37	805853	456189	0.566095	0.166963
2788	552.297	C08874	Lokundjoside; Cuspidoside; Bipindogenin 3-O-alpha-L-rhamnoside	0.258	1	535.2926#593.437##[M+H]+ 534.287 [M+H-H20]+ 552.297	715759	591948	622701	827914	1.45651e+06	620291	199221	1.15206e+06	630993	79990.2	668874	5999.37	805853	456189	0.566095	0.166963
2792	182.131	C14113	Decahydro-2-naphthoic acid; Decahydro-2-naphthalenecarboxylic acid	0.656	0.929	155.1436#556.1365##[M+H-CO]+ 182.131	1.1311e+06	1.06582e+06	1.36413e+06	893991	2.01036e+06	1.69222e+06	1.11708e+06	1.40752e+06	1.16684e+06	1.08041e+06	1.24451e+06	1.02739e+06	1.3596e+06	1.17396e+06	0.863456	0.358587
2794	230.154	C14523	Diisopropyl adipate	0.509	1	231.1599#375.362##[M+H]+ 230.154	687248	778272	721905	737644	1.2039e+06	668311	181799	951505	886857	104541	854641	29192	799546	501422	0.627134	0.110505
2796	345.159	C08515	Albomaculine	0.505	1	346.166#705.261#[790][M]+#[M+H]+ 345.159	894995	899075	963883	1.07117e+06	1.43634e+06	691703	715214	1.1168e+06	708064	100010	746708	2163.17	992860	564826	0.568888	0.0602664
2798	162.07	C16593	7-Mercaptoheptanoic acid	1	0	163.0759#663.642##[M+H]+ 162.07	759613	1.31373e+06	919122	1.57201e+06	943397	809311	1.99113e+06	737891	607885	1.95268e+06	1.30601e+06	2.00849e+06	1.05286e+06	1.43401e+06	1.36201	0.266509
2799	302.175	C13870	Tributyrin; Glyceryl tributyrate; Glycerol tributyrate	1	0	303.1815#889.544##[M+H]+ 302.175	8.74197e+07	5.05771e+07	1.38754e+08	4.02698e+07	6.17426e+07	1.06506e+08	2.61305e+07	27465077	2.08526e+07	7.08817e+06	2.26017e+07	1.26546e+06	8.08782e+07	1.75672e+07	0.217206	0.0112519
2800	318.153	C07571	Fluvoxamine	1	0	341.1395#458.338#[779][M]+#[M+Na]+ 318.153	1.34002e+07	1.35438e+07	1.32616e+07	1.64193e+07	2.03366e+07	1.24085e+07	4.65842e+06	1.83256e+07	1.61157e+07	2.55207e+06	1.65062e+07	494478	1.4895e+07	9.77541e+06	0.656287	0.165851
2801	288.281	C01523	Pregnane; 5beta-Pregnane	1	0	275.2782#741.38##[M+H-CH2]+ 288.281	8.74697e+06	2.36691e+07	8.82107e+06	2.25642e+07	2.69546e+07	1.36726e+07	2.52356e+06	1.01221e+07	1.92137e+07	1.14102e+06	2.81224e+07	899093	1.74048e+07	1.0337e+07	0.593917	0.190514
2802	510.219	C15623	GW 409544; GW 9544	1	0	511.2266#846.5745#[995][M]+#[M+H]+ 510.219	4.07126e+07	3.31385e+07	3.20808e+07	2.19887e+07	1.83705e+07	1.77766e+07	1.38842e+07	1.44414e+07	1.21502e+07	1.02494e+07	1.04687e+07	8.9949e+06	2.73446e+07	1.16982e+07	0.427804	0.00356309
2803	204.116	C16694	Plastoquinone-1	0.51	1	339.1082#382.568##[M+H+CF3COOH]+ 204.116 [M+H]+ 338.101	4.21878e+06	4.44304e+06	4.48422e+06	4.96365e+06	6.21443e+06	4.00628e+06	686503	2.80069e+06	2.85034e+06	306225	2.77863e+06	56712.1	4.72173e+06	1.57985e+06	0.334591	0.00159651
2805	222.091	C14175	Diethyl phthalate; Diethyl 1,2-benzenedicarboxylate	0.347	1	205.0866#383.9545#[313][M]+#[M+H-H20]+ 222.091	7.08673e+06	1.26211e+07	1.0225e+07	8.37508e+06	1.27967e+07	9.6236e+06	7.16282e+06	5.89309e+06	1.12141e+07	7.3191e+06	7.35091e+06	6.41211e+06	1.01214e+07	7.55868e+06	0.746803	0.0984331
2808	118.042	C14512	Benzofuran	1	0	165.0552#421.705##[M+K+HCOOH]+ 80.0866 [M+Na+HCOOH]+ 96.0605 [M+H+HCOOH]+ 118.042	3.4856e+06	4.08771e+06	1.6514e+06	2.47313e+06	3.29532e+06	2.0406e+06	948259	2.35059e+06	2.06001e+06	785110	1.12798e+06	636124	2.83896e+06	1.31801e+06	0.464259	0.0150366
2809	283.176	C10263	Amabiline; Butanoic acid, 2,3-dihydroxy-2-(1-methylethyl)-, (2,3,5,7a-tetrahydro-1H-pyrrolidizin-7-yl)methyl ester	0.514	0.999	322.137#296.814##[M+K]+ 283.176 [M+Na]+ 299.144	834622	915562	341335	1.16468e+06	1.4058e+06	789384	751419	2.4969e+06	2.22038e+06	240516	1.4599e+06	302001	908564	1.24519e+06	1.3705	0.500494
2811	102.092	C00576	Betaine aldehyde	1	0	141.0551#265.402##[M+K]+ 102.092	369381	481538	366195	470535	546052	64830.2	914072	964486	944981	850883	890590	894975	383088	909998	2.37543	0.00070405
2812	173.121	C15476	Norselegiline	0.508	1	174.1284#826.888#[202][M]+#[M+H]+ 173.121	3.2247e+07	2.42276e+07	1.67076e+07	1.19162e+07	1.35603e+07	1.19934e+07	4.4307e+06	1.67422e+07	8.88589e+06	3.42905e+06	7.11007e+06	2.87127e+06	1.8442e+07	7.24487e+06	0.392846	0.0203726
2814	318.278	C07861	Tridihexethyl	1	0	319.2853#851.92##[M+H]+ 318.278	5.68943e+06	2.58246e+06	278398	3.31851e+06	833848	3.86746e+06	567318	2.62872e+06	2.88659e+06	2.50784e+06	768318	2.73169e+06	2.76168e+06	2.01508e+06	0.729656	0.499876
2815	129.043	C01879	Pidolic acid; 5-Oxoproline; Pyroglutamic acid; 5-Pyrrolidone-2-carboxylic acid; Pyroglutamate; 5-Oxo-L-proline; L-Pyroglutamic acid; L-5-Pyrrolidone-2-carboxylic acid	0.496	0.861	130.0505#88.8062##[M+H]+ 129.043 [M+H-H20]+ 147.055	1.29522e+07	1.32876e+07	1.35061e+07	1.55166e+07	1.74204e+07	1.27097e+07	6.85394e+06	7.9633e+06	1.18225e+07	4.67948e+06	6.62507e+06	1.52511e+06	1.42321e+07	6.57824e+06	0.462211	0.00484045
2820	220.087	C00643	5-Hydroxy-L-tryptophan; Oxitriptan	0.686	0.765	221.0929#181.7005##[M+H]+ 220.087	316693	370984	333444	374056	616338	251082	1.35238e+06	5.0977e+06	4.25788e+06	591154	4.3198e+06	81868.8	377100	2.6168e+06	6.93927	0.0490962
2823	150.069	C05629	Phenylpropanoate; 3-Phenyl-propionic acid; 3-Phenylpropanoic acid; 3-Phenylpropionic acid	0.251	0.854	168.1025#228.1235##[M+K+NH3]+ 112.113 [M+Na+NH3]+ 128.087 [M+H+NH3]+ 150.069	3.82772e+06	4.62868e+06	4.58411e+06	3.93759e+06	4.89592e+06	4.19841e+06	154017	480811	646810	575176	883131	432239	4.34541e+06	528697	0.121668	4.53e-07
2842	323.138	C08468	Acremoauxin A; 2-(3-Indolyl)propanoylmannitol	1	0	282.1345#236.242##[M+H-COCH2]+ 323.138	806747	817031	856054	1.11205e+06	1.44729e+06	697538	335000	1.43331e+06	1.11421e+06	122824	1.14274e+06	382273	956117	755060	0.789715	0.423404
2843	266.166	C14439	Tributyl phosphate; TBP	1	0.006	267.173#851.0175##[M+H]+ 266.166	1.64704e+07	2.26524e+06	2.72974e+07	2.89519e+06	5.09855e+06	2.31093e+07	5.32588e+06	1.65963e+07	2.14494e+06	1.81923e+06	1.31436e+06	202217	1.2856e+07	4.56716e+06	0.355255	0.22755
2845	253.115	C11084	Fenothiocarb	0.8	0.722	276.1087#116.848#[557][M]+#[M+Na]+ 253.115	6.87458e+06	8.09266e+06	7.85236e+06	1.00272e+07	1.30393e+07	6.24395e+06	2.19089e+06	8.36508e+06	6.74038e+06	588576	6.68198e+06	27992.3	8.68834e+06	4.09915e+06	0.471799	0.026337
2847	282.104	C14657	2,3-Diphenyl-1-indanone; 2,3-Diphenyl-1H-inden-1-one; 2,3-Diphenylindone	1	0	137.0602#199.2935##[M+Na]+ 114.076 [M+H-C6H10O4]+ 282.104 [M+3H-HCOOH]3+ 454.156	5.68079e+06	6.84983e+06	2.68962e+06	4.15437e+06	4.78577e+06	2.65434e+06	2.09155e+07	2.7293e+06	3.26328e+06	2.07058e+07	3.4606e+06	2.16985e+07	4.46912e+06	1.21288e+07	2.71392	0.129649
2848	322.165	C09207	Gelsemine	0.254	1	361.1254#223.841##[M+K]+ 322.165	449469	472123	393436	568029	845283	462675	92255	623143	493678	50378.3	469473	1990.85	531836	288486	0.542435	0.0967723
2852	333.159	C12184	Narcissidine	0.465	0.827	334.166#630.6395#[734][M]+#[M+H]+ 333.159	1.0214e+07	1.04778e+07	7.94557e+06	1.37109e+07	1.40297e+07	7.37207e+06	1.2952e+07	2.35275e+07	1.49414e+07	2.08588e+06	1.80446e+07	428366	1.0625e+07	1.19966e+07	1.12909	0.727365
2855	236.143	C14274	4-Heptyloxybenzoic acid	0.509	1	219.1387#509.3755##[M+H-H20]+ 236.143	801621	656312	824028	733671	1.05445e+06	921383	324709	1.36113e+06	1.09903e+06	200770	1.07743e+06	116213	831910	696548	0.837287	0.585808
2857	297.11	C05342	Psicofuranine; Angustmycin C	1	0	142.0504#214.536##[M+2H-CH3]2+ 297.11	830667	229352	286660	311615	432233	286064	463768	265092	866334	390035	301137	309994	396098	432727	1.09247	0.785441
2858	404.233	C14645	Estradiol-17-phenylpropionate; Estra-1,3,5(10)-triene-3,17beta-diol 17-benzenepropionate	1	0	363.229#343.312#[843][M]+#[M+H-COCH2]+ 404.233	587531	660428	880104	1.02984e+06	1.13317e+06	980448	538794	1.08044e+06	3.82371e+06	676992	3.86392e+06	108687	878587	1.68209e+06	1.91454	0.281679
2859	150.069	C05629	Phenylpropanoate; 3-Phenyl-propionic acid; 3-Phenylpropanoic acid; 3-Phenylpropionic acid	0.224	0.874	151.0759#697.7115#[135][M]+#[M+H]+ 150.069	3.83595e+06	4.09351e+06	4.08807e+06	3.74135e+06	3.57143e+06	3.95187e+06	3.54817e+06	3.62305e+06	3.62771e+06	3.42077e+06	3.72975e+06	3.50228e+06	3.88036e+06	3.57529e+06	0.92138	0.0263815
2878	206.14	C16561	Monoethylglycinexylidide	0.572	0.892	97.02924#191.54##[M+2Na+K]3+ 206.14	3.37414e+06	1.51076e+06	3.67314e+06	5.46412e+06	3.17261e+06	4.63215e+06	2.13698e+06	2.28081e+06	1.97587e+06	1.5829e+06	4.27483e+06	1.32605e+06	3.63782e+06	2.26291e+06	0.62205	0.160185
2881	83.0738	C06181	Piperideine; 1-Piperideine	1	0	84.08165#64.8125##	4.15427e+06	4.22969e+06	5.0004e+06	5.30277e+06	6.27254e+06	3.97086e+06	1.64565e+06	4.88353e+06	4.08632e+06	1.18816e+06	3.88967e+06	675454	4.82176e+06	2.72813e+06	0.565796	0.0305029
2882	83.0738	C06181	Piperideine; 1-Piperideine	1	0	84.08165#97.8457##	2.99543e+06	2.62765e+06	430115	2.15062e+06	1.09005e+06	2.70653e+06	1.93866e+06	1.99681e+06	1.49808e+06	1.7985e+06	2.73927e+06	1.62745e+06	2.00007e+06	1.93313e+06	0.966532	0.892388
2883	83.9527	C02271	Dichloromethane; Methylene chloride; Methylene dichloride	1	0	84.96056#900.2435##	1.07161e+07	9.30223e+06	9.18062e+06	1.03851e+07	1.02763e+07	1.02255e+07	1.20715e+07	1.20152e+07	1.14795e+07	1.21244e+07	1.07911e+07	1.29243e+07	1.00143e+07	1.1901e+07	1.1884	0.00300592
2884	84.0214	C02648	4-Hydroxy-2-butynal; 4-Hydroxybut-2-ynal	0.309	0.988	85.02927#233.882##	2.9835e+06	3.22809e+06	3.20247e+06	3.92397e+06	5.0276e+06	3.07692e+06	1.17021e+06	3.13717e+06	2.66578e+06	642974	2.82851e+06	296324	3.57376e+06	1.79016e+06	0.500919	0.0174465
2888	84.0214	C06144	3-Butynoate; But-3-ynoate	0.298	0.992	85.02924#416.356##	1.31087e+06	1.29753e+06	1.32975e+06	1.52434e+06	1.90276e+06	1.23119e+06	643844	1.28723e+06	1.22327e+06	425296	1.14507e+06	2.43427e+06	1.43274e+06	1.19316e+06	0.832785	0.504974
2892	84.0214	C06144	3-Butynoate; But-3-ynoate	0.295	0.992	85.02926#345.811##	1.60837e+06	1.05322e+06	1.9681e+06	1.89603e+06	2.84011e+06	1.73573e+06	990573	2.18312e+06	796987	4.02097e+06	847817	4.00251e+06	1.85026e+06	2.14033e+06	1.15677	0.708873
2896	84.0214	C06144	3-Butynoate; But-3-ynoate	0.318	0.981	85.02926#264.768##	597350	624487	622360	1.01103e+06	969446	732782	1.74131e+06	904368	734179	1.9191e+06	2.01226e+06	1.97173e+06	759576	1.54716e+06	2.03687	0.00965865
2900	85.0531	C02659	Acetone cyanohydrin; alpha-Hydroxyisobutyronitrile; 2-Hydroxy-2-methylpropanenitrile; 2-Methyllactonitrile; Acetone cyanhydrin; 2-Hydroxyisobutyronitrile	1	0	86.06088#71.9132##	3.27152e+06	3.10585e+06	2.93843e+06	2.76991e+06	2.39646e+06	3.07718e+06	1.8736e+06	1.27418e+06	1.3508e+06	1.16726e+06	1.36958e+06	564272	2.92656e+06	1.26662e+06	0.432801	0.000443672
2901	85.0531	C02659	Acetone cyanohydrin; alpha-Hydroxyisobutyronitrile; 2-Hydroxy-2-methylpropanenitrile; 2-Methyllactonitrile; Acetone cyanhydrin; 2-Hydroxyisobutyronitrile	1	0	86.0609#141.395##	813120	744883	717918	518677	881892	674356	503552	1.41226e+07	424123	2.25895e+06	1.19416e+07	510758	725141	4.96026e+06	6.84041	0.159215
2902	86.0371	C16267	Cyclopropanecarboxylate	0.429	0.884	87.04493#257.855##	2.52797e+06	2.51298e+06	2.59241e+06	2.96919e+06	3.49154e+06	2.35527e+06	1.74659e+06	2.05852e+06	1.80196e+06	694549	1.87038e+06	650388	2.74156e+06	1.4704e+06	0.536337	0.00674543
2908	86.0371	C16267	Cyclopropanecarboxylate	0.438	0.867	87.0449#233.7885##	2.75523e+06	2.77993e+06	2.77269e+06	1.23275e+06	3.56093e+06	1.10271e+06	2.02464e+06	2.21556e+06	2.10912e+06	1.91869e+06	887889	1.85401e+06	2.36737e+06	1.83499e+06	0.775114	0.343481
2914	86.0371	C16267	Cyclopropanecarboxylate	0.444	0.868	87.04491#208.939##	1.52871e+06	1.52805e+06	1.51589e+06	1.7015e+06	2.40248e+06	1.35204e+06	997667	2.3006e+06	1.59083e+06	927005	1.45683e+06	872941	1.67145e+06	1.35765e+06	0.812259	0.280314
2920	87.0323	C02218	Dehydroalanine; 2-Aminoacrylate; 2-Aminoprop-2-enoate	0.743	0.822	88.04014#70.9331##	1.55117e+06	1.08462e+06	1.18817e+06	955031	528080	1.14422e+06	1.8922e+06	438406	717496	1.38944e+06	573735	523166	1.07522e+06	922406	0.85788	0.477898
2922	89.048	C00041	L-Alanine; L-2-Aminopropionic acid; L-alpha-Alanine	0.459	0.692	90.05579#70.5949##	2.54667e+06	2.20647e+06	2.37998e+06	1.96043e+06	1.80965e+06	2.29363e+06	2.55468e+06	1.08496e+06	1.32501e+06	1.25481e+06	1.41788e+06	404763	2.19947e+06	1.34035e+06	0.609396	0.0239773
2932	90.0503	C02272	Diethyl sulfide; Ethyl sulfide; Ethyl thioether; Diethyl thioether	1	0	91.05815#52.3972##	1.87107e+06	3.7788e+06	2.92335e+06	2.28292e+06	3.09404e+06	2.34157e+06	4.69281e+06	825752	4.87826e+06	3.00942e+06	2.33085e+06	3.19232e+06	2.71529e+06	3.1549e+06	1.1619	0.62318
2933	92.0629	C01455	Toluene; Methylbenzene; Toluol	1	0	93.0707#52.8194##	6.55811e+06	5.66114e+06	2.81991e+06	5.86015e+06	4.68925e+06	5.11608e+06	6.50699e+06	6.67726e+06	6.13973e+06	6.42098e+06	6.91143e+06	6.78278e+06	5.11744e+06	6.5732e+06	1.28447	0.0323772
2934	94.0421	C00146	Phenol; Benzenol; Hydroxybenzene; Phenic acid; Phenylic acid	0.649	0.703	95.04995#76.28495##	8.46848e+06	7.9153e+06	7.6808e+06	7.86444e+06	7.29927e+06	7.33507e+06	4.33237e+06	5.04788e+06	4.7538e+06	3.2196e+06	4.65147e+06	1.50388e+06	7.76056e+06	3.91817e+06	0.504882	0.000671561
2938	94.0422	C00146	Phenol; Benzenol; Hydroxybenzene; Phenic acid; Phenylic acid	0.647	0.705	95.04998#270.183##	1.37146e+06	1.5029e+06	1.40088e+06	1.68772e+06	1.94409e+06	1.40479e+06	1.01474e+06	1.71466e+06	1.52364e+06	6.01285e+06	1.61233e+06	6.13271e+06	1.55197e+06	3.00182e+06	1.9342	0.198649
2942	95.0374	C02502	2-Hydroxypyridine; 2-Pyridone; 2-Pyridinol	0.585	0.979	96.0452#82.2857##	1.78702e+06	1.68917e+06	1.91393e+06	2.06893e+06	2.35995e+06	1.66354e+06	845720	1.42066e+06	1.14524e+06	101429	1.23584e+06	33056.1	1.91376e+06	796991	0.416454	0.00648254
2944	96.0214	C07090	Protoanemonin; 4-Methylenebut-2-en-4-olide; cis-4-Methylenebut-2-en-4-olide	0.67	0.915	97.02923#164.762##	3.43729e+06	4.02846e+06	3.41553e+06	5.47403e+06	5.81527e+06	6.65633e+06	1.71546e+06	2.88818e+06	2.72216e+06	2.09098e+06	3.29572e+06	875805	4.80449e+06	2.26472e+06	0.471376	0.0203451
2946	96.0214	C07090	Protoanemonin; 4-Methylenebut-2-en-4-olide; cis-4-Methylenebut-2-en-4-olide	0.667	0.918	97.02924#208.652##	8.35955e+06	4.6457e+06	5.04208e+06	3.46402e+06	4.41232e+06	2.79521e+06	1.31418e+06	3.10722e+06	2.75069e+06	859354	2.89233e+06	763024	4.78648e+06	1.9478e+06	0.406938	0.0213556
2948	96.0214	C07090	Protoanemonin; 4-Methylenebut-2-en-4-olide; cis-4-Methylenebut-2-en-4-olide	0.66	0.925	97.02922#234.077##	2.58393e+06	2.73265e+06	2.92031e+06	3.26081e+06	4.24333e+06	2.69101e+06	1.26665e+06	2.85371e+06	2.47217e+06	859255	2.43113e+06	585892	3.072e+06	1.7448e+06	0.567968	0.0215753
2950	96.0214	C07090	Protoanemonin; 4-Methylenebut-2-en-4-olide; cis-4-Methylenebut-2-en-4-olide	0.672	0.913	97.02923#104.102##	3.98144e+06	4.23719e+06	4.26924e+06	1.37486e+07	7.79478e+06	1.168e+07	2.33373e+06	3.3522e+06	3.10474e+06	1.37703e+06	7.95658e+06	933434	7.61854e+06	3.17629e+06	0.416915	0.108089
2952	97.0643	C02026	Deoxycytosine; 2'-Deoxycytosine	1	0	98.0721#894.1##	2.42717e+06	2.03074e+06	2.16297e+06	3.10435e+06	2.57562e+06	2.87096e+06	2.666e+06	2.58628e+06	1.88107e+06	2.60893e+06	3.13619e+06	2.147e+06	2.52863e+06	2.50425e+06	0.990355	0.918078
2953	97.9683	C18247	1,1-Dichloroethane	0.416	0.949	98.97615#62.2473##	8.75566e+06	8.63276e+06	9.64178e+06	9.59078e+06	1.05021e+07	8.81438e+06	2.83463e+06	7.00868e+06	5.76877e+06	2.55461e+06	6.092e+06	971772	9.32292e+06	4.20508e+06	0.451047	0.00272207
2956	97.9771	C00009	Orthophosphate; Phosphate; Phosphoric acid; Orthophosphoric acid	1	0	98.98491#850.943##	1.71561e+07	5.3702e+06	2.62638e+07	4.28179e+06	5.53199e+06	2.23701e+07	6.22794e+06	1.57828e+07	3.54673e+06	3.34083e+06	3.60725e+06	2.95454e+07	1.34957e+07	1.03418e+07	0.766307	0.553415
2957	97.9771	C00009	Orthophosphate; Phosphate; Phosphoric acid; Orthophosphoric acid	1	0	98.98496#507.136##	8.06395e+06	6.92088e+06	1.16268e+07	6.91141e+06	8.20572e+06	1.14627e+07	5.43097e+06	8.81952e+06	5.3596e+06	4.38884e+06	5.59949e+06	3.03059e+06	8.86525e+06	5.43817e+06	0.613425	0.0652616
2958	97.9771	C00009	Orthophosphate; Phosphate; Phosphoric acid; Orthophosphoric acid	1	0	98.98497#36.2935##	3.22653e+06	9.29788e+06	1.05073e+07	1.27067e+07	1.35732e+07	386317	1.02758e+07	4.07347e+06	1.24664e+07	1.41139e+07	1.27544e+07	1.25786e+07	8.28299e+06	1.10438e+07	1.33331	0.31846
2959	97.9771	C00009	Orthophosphate; Phosphate; Phosphoric acid; Orthophosphoric acid	1	0	98.98495#74.03##	8.77737e+07	8.73359e+07	8.30047e+07	8.45569e+07	7.72438e+07	8.54961e+07	5.62355e+07	5.03781e+07	5.08353e+07	3.65744e+07	5.02686e+07	1.2476e+07	8.42352e+07	4.27946e+07	0.508038	0.00191113
2960	98.0482	C05562	1H-Imidazole-4-methanol; Imidazole-4-methanol	1	0	99.05606#890.502##	1.87481e+07	7.1192e+06	1.83712e+07	1.18913e+07	8.01307e+06	1.70203e+07	8.2048e+06	2.58633e+06	1.67427e+07	1.09839e+07	3.1997e+06	8.98151e+06	1.35272e+07	8.44983e+06	0.624656	0.0199962
2961	99.0686	C11118	N-Methyl-2-pyrrolidinone; 1-Methyl-2-pyrrolidinone; N-Methylpyrrolidone	1	0	100.0764#804.766##	9.39599e+06	1.06886e+07	1.10113e+07	9.00538e+06	2.23344e+07	29702220	5.94967e+06	8.06649e+06	1.13035e+07	7.52367e+06	8.16785e+06	4.40943e+06	1.53563e+07	7.5701e+06	0.492963	0.114147
2962	99.0686	C11118	N-Methyl-2-pyrrolidinone; 1-Methyl-2-pyrrolidinone; N-Methylpyrrolidone	1	0	100.0765#851.837##	1.56603e+07	1.25008e+07	1.05742e+07	1.28156e+07	1.30721e+07	6.05291e+06	8.8339e+06	8.96729e+06	3.55415e+07	1.5802e+07	1.10638e+07	1.99349e+06	1.17793e+07	1.37003e+07	1.16308	0.705237
2963	102.025	C14398	Ethylenethiourea; 2-Mercaptoimidazoline	1	0	103.0326#899.706##	843992	659842	1.16218e+06	1.44873e+06	785494	1.05594e+06	1.08406e+06	1.38494e+06	1.00974e+06	565261	1.35795e+06	1.0055e+06	992696	1.06791e+06	1.07577	0.763692
2964	102.032	C00109	2-Oxobutanoate; 2-Ketobutyric acid; 2-Oxobutyric acid; 2-Oxobutyrate; 2-Oxobutanoic acid; alpha-Ketobutyric acid; alpha-Ketobutyrate	0.408	0.845	103.0398#81.0413##	2.24037e+06	1.83982e+06	1.73697e+06	1.7599e+06	1.97934e+06	1.73573e+06	883823	628245	1.21709e+06	801134	820538	944235	1.88202e+06	882510	0.468917	0.000504096
2970	102.043	C08057	Cycloserine; D-Cycloserine	0.262	0.999	103.0511#60.9509##	457150	1.68282e+06	1.72247e+06	512516	1.67715e+06	781202	582490	801004	539216	336437	700368	138754	1.13888e+06	516378	0.453407	0.0290773
2974	102.068	C08262	3-Methylbutanoic acid; Isovaleric acid; Isovalerate	0.647	0.937	103.0762#75.0242##	4.10189e+06	4.26979e+06	4.16949e+06	3.6339e+06	3.08833e+06	254177	5.01316e+06	3.18017e+06	648633	5.99823e+06	3.32677e+06	4.75623e+06	3.25293e+06	3.82053e+06	1.17449	0.637173
2976	103.064	C00334	4-Aminobutanoate; 4-Aminobutanoic acid; 4-Aminobutyrate; 4-Aminobutyric acid; gamma-Aminobutyric acid; GABA	0.266	0.869	104.0714#890.668##	1.98027e+07	1.69412e+07	2.2265e+07	2.35464e+07	1.48059e+07	1.42726e+07	2.72241e+07	1.64214e+07	2.67356e+07	2.63003e+07	2.75882e+07	5.3181e+06	1.86056e+07	2.1598e+07	1.16083	0.36658	2.26333e+07	1.86056e+07	1.21647
2988	104.011	C01146	2-Hydroxy-3-oxopropanoate; Tartronate semialdehyde	0.474	0.863	105.019#406.3##	306505	433663	348756	399163	514890	361794	87790.7	215726	162262	425243	3.24935e+06	111344	394128	708620	1.79794	0.545865
2991	104.063	C07083	Styrene; Phenylethylene	1	0	105.0705#72.11305##	370135	340765	493605	486522	353565	545044	241117	4.40129e+07	378591	706955	368615	2.83797e+06	431606	8.09103e+06	18.7463	0.336828
2992	104.063	C07083	Styrene; Phenylethylene	1	0	105.0706#361.223##	3.33016e+06	3.20329e+06	5.05593e+06	5.51182e+06	6.03672e+06	3.6759e+06	2.96382e+06	4.9867e+06	4.22651e+06	2.34851e+06	4.24146e+06	2.19316e+06	4.46897e+06	3.49336e+06	0.781692	0.208701
2993	104.063	C07083	Styrene; Phenylethylene	1	0	105.0706#503.138##	3.98464e+06	3.60457e+06	2.91136e+06	4.11541e+06	4.81191e+06	3.81798e+06	2.53858e+06	3.64537e+06	3.22249e+06	2.02025e+06	2.43821e+06	1.89071e+06	3.87431e+06	2.62594e+06	0.677782	0.0445562
2994	104.063	C07083	Styrene; Phenylethylene	1	0	105.0706#441.294##	2.74095e+06	2.58943e+06	3.16769e+06	4.11524e+06	4.62671e+06	3.05377e+06	2.5986e+06	3.97306e+06	2.19155e+06	2.09128e+06	3.18689e+06	1.99606e+06	3.3823e+06	2.67291e+06	0.790264	0.206102
2995	104.063	C07083	Styrene; Phenylethylene	1	0	105.0706#53.563##	2.49362e+06	4.39191e+06	3.1461e+06	8.49745e+06	4.13313e+06	4.13376e+06	4.48631e+06	8.09169e+06	6.44527e+06	4.60626e+06	2.33834e+06	4.9944e+06	4.46599e+06	5.16038e+06	1.15548	0.594265
2996	106.042	C00261	Benzaldehyde; Benzoic aldehyde	0.786	0.748	107.0499#441.3415##	1.07677e+06	919318	1.12875e+06	1.25351e+06	1.2271e+06	915630	573180	1.10871e+06	825850	670058	1.12397e+06	531337	1.08685e+06	805519	0.741152	0.0600408
2998	106.042	C00261	Benzaldehyde; Benzoic aldehyde	0.777	0.766	107.0499#536.9935##	946186	814474	936140	680233	1.13538e+06	910414	684051	742556	617705	713941	633568	423704	903805	635921	0.703604	0.0290951
3000	106.042	C00261	Benzaldehyde; Benzoic aldehyde	0.796	0.729	107.0499#50.7921##	1.17976e+06	2.99061e+06	2.4156e+06	3.28555e+06	4.31419e+06	3.33011e+06	98444.8	2.32042e+06	2.15164e+06	2.31856e+06	932411	2.22763e+06	2.9193e+06	1.67485e+06	0.573716	0.0385988
3002	106.078	C07111	Ethylbenzene; Phenylethane; Ethylbenzol; Ethylenzene	0.7	0.677	107.0863#441.425##	4.39612e+06	6.89217e+06	4.85495e+06	5.00145e+06	5.25e+06	4.82798e+06	3.78986e+06	5.97606e+06	4.37335e+06	3.48773e+06	5.14562e+06	3.40643e+06	5.20378e+06	4.36317e+06	0.838463	0.0135444
3006	107.074	C02299	N-Methylaniline; N-Methylbenzenamine	0.375	0.997	108.0815#103.3335##	547574	545991	569531	552323	859181	435516	1.8255e+06	1.9042e+06	1.55784e+06	511342	1.44698e+06	308440	585019	1.25905e+06	2.15215	0.0511132
3009	108.021	C00472	p-Benzoquinone; Quinone; Chinone; 2,5-Cyclohexadiene-1,4-dione; 1,4-Benzoquinone	0.646	0.937	109.0292#233.834##	1.31504e+06	1.40019e+06	1.4298e+06	1.69717e+06	2.19504e+06	1.27907e+06	547436	1.35466e+06	1.12976e+06	290761	1.06394e+06	143556	1.55272e+06	755017	0.486255	0.0143033
3011	108.021	C00472	p-Benzoquinone; Quinone; Chinone; 2,5-Cyclohexadiene-1,4-dione; 1,4-Benzoquinone	0.634	0.947	109.0291#362.566##	1.09125e+06	1.26405e+06	1.04006e+06	2.5222e+06	1.86339e+06	911574	549207	1.44985e+06	942004	363044	909358	281514	1.44875e+06	749163	0.517109	0.0912268
3013	108.058	C01468	4-Cresol; p-Cresol; 4-Hydroxytoluene; 4-Methylphenol	0.356	0.854	109.0655#360.043##	2.15111e+06	2.20778e+06	2.09115e+06	2.7828e+06	2.77462e+06	2.11701e+06	4.59914e+06	1.89976e+06	2.21018e+06	4.33324e+06	4.89494e+06	4.39438e+06	2.35408e+06	3.72194e+06	1.58106	0.0362661
3019	109.053	C02372	4-Hydroxyaniline; 4-Aminophenol; p-Aminophenol; 4-Aminobenzenol	0.434	0.855	110.0608#98.6718##	605882	607597	647147	471191	662199	597071	296339	484073	411250	386590	429825	405425	598515	402250	0.672081	0.00202915
3023	109.968	C06610	cis-1,3-Dichloropropene	0.522	0.999	110.9761#83.8378##	1.80904e+06	1.17296e+06	1.30128e+06	1.43725e+06	1.8963e+06	1.84465e+06	553567	324006	340712	203546	5.50104e+06	155390	1.57691e+06	1.17971e+06	0.748114	0.6443
3025	110.037	C00090	Catechol; 1,2-Benzenediol; o-Benzenediol; 1,2-Dihydroxybenzene; Brenzcatechin; Pyrocatechol	0.42	0.702	111.0448#76.35105##	1.28993e+07	1.17299e+07	1.17899e+07	1.13808e+07	1.15571e+07	1.15884e+07	6.26221e+06	8.09765e+06	6.57047e+06	4.66664e+06	6.80147e+06	2.20136e+06	1.18242e+07	5.76663e+06	0.487696	0.000711511
3031	110.037	C00090	Catechol; 1,2-Benzenediol; o-Benzenediol; 1,2-Dihydroxybenzene; Brenzcatechin; Pyrocatechol	0.415	0.706	111.0448#270.052##	2.89654e+06	2.97101e+06	3.00957e+06	3.43474e+06	4.11533e+06	2.78208e+06	1.98299e+06	3.73508e+06	3.28886e+06	1.28865e+06	3.4894e+06	1.42886e+06	3.20155e+06	2.53564e+06	0.792006	0.18598
3037	110.037	C00090	Catechol; 1,2-Benzenediol; o-Benzenediol; 1,2-Dihydroxybenzene; Brenzcatechin; Pyrocatechol	0.434	0.698	111.0448#302.3795##	3.98431e+06	2.06667e+06	1.23805e+06	1.32463e+06	1.79029e+06	3.97026e+06	1.59517e+06	1.47576e+06	1.38295e+06	1.74665e+06	1.38228e+06	1.6108e+06	2.3957e+06	1.53227e+06	0.639591	0.145135
3043	111.043	C00380	Cytosine	1	0	112.0512#78.05875##	2.03644e+06	370105	1.81941e+06	1.94033e+06	2.11709e+06	1.42463e+06	258480	1.62804e+06	1.1708e+06	146528	1.1935e+06	94606.4	1.618e+06	748660	0.462707	0.120097
3044	111.043	C00380	Cytosine	1	0	112.0513#96.4939##	2.73888e+06	2.55503e+06	1.72261e+06	1.85222e+06	2.33237e+06	1.25863e+06	437583	1.88907e+06	936931	261791	1.24569e+06	270109	2.07662e+06	840196	0.404597	0.00428504
3045	111.949	C14858	2,2-Dichloroacetaldehyde	0.486	0.955	112.9566#3.49874##	2.45518e+06	2.12374e+06	4.76553e+06	3.98735e+06	2.39044e+06	3.0776e+06	3.04347e+06	2.02129e+06	4.14702e+06	2.57805e+06	3.58504e+06	3.5419e+06	3.1333e+06	3.1528e+06	1.00622	0.961229
3048	111.949	C14858	2,2-Dichloroacetaldehyde	0.498	0.947	112.9566#50.3576##	3.26887e+06	3.48312e+06	3.72796e+06	1.0803e+06	3.78928e+06	2.87649e+06	1.18419e+06	3.34995e+06	3.15357e+06	4.27983e+06	2.95654e+06	3.08048e+06	3.03767e+06	3.00076e+06	0.98785	0.961233
3051	112.016	C01547	ADP-aldose	0.752	0.807	113.0241#163.723##	1.67875e+06	3.63804e+06	2.69493e+06	1.54863e+06	200920	866478	1.82232e+06	3.61231e+06	2.52005e+06	1.48349e+06	120723	1.13073e+06	1.77129e+06	1.7816e+06	1.00582	0.882437
3053	112.053	C01066	Cyclohexane-1,3-dione; 1,3-Cyclohexanedione; Dihydroresorcinol	0.23	0.946	113.0604#53.1535##	6.27136e+06	2.4934e+06	3.76209e+06	2.32991e+06	4.99747e+06	2.78668e+06	1.1661e+07	1.89042e+06	4.05507e+06	1.16111e+07	3.93359e+06	1.23084e+07	3.77348e+06	7.57658e+06	2.00785	0.116397
3059	113.048	C03912	(S)-1-Pyrroline-5-carboxylate; L-1-Pyrroline-5-carboxylate; 1-Pyrroline-5-carboxylate	0.49	0.824	114.0557#74.8632##	2.47445e+06	2.87368e+06	3.05929e+06	3.0855e+06	3.70309e+06	3.07245e+06	1.95451e+06	3.14233e+06	2.63211e+06	914541	2.6033e+06	645439	3.04474e+06	1.98204e+06	0.650971	0.0566635
3064	113.048	C03912	(S)-1-Pyrroline-5-carboxylate; L-1-Pyrroline-5-carboxylate; 1-Pyrroline-5-carboxylate	0.462	0.843	114.0557#288.4025##	1.06792e+06	1.18313e+06	1.24725e+06	1.40509e+06	1.8736e+06	1.199e+06	489158	359783	367559	1.02036e+07	382531	1.07477e+07	1.32933e+06	3.75838e+06	2.82728	0.307512
3069	113.048	C03912	(S)-1-Pyrroline-5-carboxylate; L-1-Pyrroline-5-carboxylate; 1-Pyrroline-5-carboxylate	0.502	0.816	114.0557#264.772##	1.07233e+06	1.1306e+06	1.20922e+06	1.3463e+06	2.63568e+06	1.29825e+06	323516	327784	419635	1.06623e+07	481539	1.15325e+07	1.44873e+06	3.95788e+06	2.73197	0.327144
3074	113.084	C06593	epsilon-Caprolactam	1	0	114.0918#447.9765##	570126	2.49877e+07	9.77454e+06	1.1092e+07	630090	1.45859e+07	5.71536e+06	507951	208315	5.33961e+06	1.82768e+07	5.02657e+06	1.02734e+07	5.84576e+06	0.569019	0.485025
3075	113.084	C06593	epsilon-Caprolactam	1	0	114.092#465.637##	191574	1.33693e+07	1.63172e+07	1.2016e+07	3.37775e+07	2.09959e+07	1.03189e+07	1.25228e+07	1.28724e+07	9.66654e+06	1.00117e+07	1.0027e+07	1.61112e+07	1.09032e+07	0.676746	0.311717
3076	113.084	C06593	epsilon-Caprolactam	1	0	114.092#423.3195##	3.17112e+07	1.13213e+07	1.84446e+07	1.07113e+07	1.28362e+07	8.79089e+06	1.00761e+07	1.2198e+07	9.84891e+06	9.8546e+06	1.01637e+07	1.02681e+07	1.56359e+07	1.04016e+07	0.665235	0.205497
3077	114.032	C00596	2-Hydroxy-2,4-pentadienoate; cis-2-Hydroxypenta-2,4-dienoate; Oxopent-4-enoate; 2-Oxopent-4-enoate; 2-Hydroxypenta-2,4-dienoate	0.868	0.563	115.0397#75.4734##	3.04253e+06	2.99518e+06	3.10995e+06	3.12917e+06	3.20721e+06	2.83262e+06	1.53624e+06	1.19018e+06	1.07699e+06	1.00921e+06	1.4449e+06	841081	3.05278e+06	1.1831e+06	0.387549	5.23e-06
3079	114.032	C00596	2-Hydroxy-2,4-pentadienoate; cis-2-Hydroxypenta-2,4-dienoate; Oxopent-4-enoate; 2-Oxopent-4-enoate; 2-Hydroxypenta-2,4-dienoate	0.87	0.557	115.0396#328.847##	1.54613e+06	964179	1.01378e+06	1.00571e+06	2.32139e+06	824558	755738	2.60369e+06	2.1603e+06	971298	2.09655e+06	819884	1.27929e+06	1.56791e+06	1.22561	0.474306
3081	114.032	C00596	2-Hydroxy-2,4-pentadienoate; cis-2-Hydroxypenta-2,4-dienoate; Oxopent-4-enoate; 2-Oxopent-4-enoate; 2-Hydroxypenta-2,4-dienoate	0.874	0.548	115.0396#382.26##	744794	892895	608905	845204	962997	486864	497967	1.21891e+06	1.84672e+06	572952	1.16353e+06	462086	756943	960361	1.26874	0.414079
3083	114.068	C03228	3-Hydroxycyclohexanone	0.394	0.984	115.076#53.84315##	3.10971e+06	2.54462e+06	885953	1.44613e+06	3.81973e+06	2.36774e+06	1.76755e+06	2.75042e+06	985834	3.06121e+07	1.54486e+06	3.16613e+07	2.36231e+06	1.15537e+07	4.89083	0.2073
3086	115.027	C01596	Maleamate; Maleamic acid	1	0	116.0349#70.891##	992881	687207	969662	378836	572690	1.03949e+06	3.48824e+06	810827	998508	2.22999e+06	836262	790203	773461	1.52567e+06	1.97253	0.164502
3087	115.063	C00148	L-Proline; 2-Pyrrolidinecarboxylic acid	0.502	0.844	116.0713#77.6191##	4.32749e+07	4.24729e+07	4.05449e+07	4.23631e+07	4.39914e+07	3.93709e+07	6.46119e+07	1.04179e+08	4.87131e+07	2.03647e+07	4.66829e+07	6.15319e+06	4.2003e+07	4.84508e+07	1.15351	0.658934
3091	116.047	C00141	3-Methyl-2-oxobutanoic acid; 3-Methyl-2-oxobutyric acid; 3-Methyl-2-oxobutanoate; 2-Oxo-3-methylbutanoate; 2-Oxoisovalerate; 2-Oxoisopentanoate; alpha-Ketovaline; 2-Ketovaline; 2-Keto-3-methylbutyric acid	0.655	0.682	117.0553#200.8165##	2.75604e+06	2.9309e+06	3.06753e+06	3.65964e+06	4.65392e+06	2.85397e+06	1.25793e+06	3.81557e+06	780915	842850	3.42453e+06	310524	3.32033e+06	1.73872e+06	0.523658	0.0353206
3095	116.047	C00141	3-Methyl-2-oxobutanoic acid; 3-Methyl-2-oxobutyric acid; 3-Methyl-2-oxobutanoate; 2-Oxo-3-methylbutanoate; 2-Oxoisovalerate; 2-Oxoisopentanoate; alpha-Ketovaline; 2-Ketovaline; 2-Keto-3-methylbutyric acid	0.668	0.66	117.0553#73.5256##	2.43772e+06	2.03671e+06	2.88889e+06	3.18121e+06	3.05725e+06	2.94683e+06	1.30163e+06	1.1412e+06	1.03864e+06	653350	836087	375934	2.7581e+06	891141	0.3231	0.0013598
3099	117.058	C00463	Indole; 2,3-Benzopyrrole	0.68	0.762	118.0658#406.789##	4.97724e+06	5.75615e+06	6.84927e+06	6.39846e+06	5.89597e+06	4.61629e+06	4.73648e+06	4.82605e+06	3.72521e+06	3.90018e+06	5.53462e+06	3.88708e+06	5.7489e+06	4.43494e+06	0.771441	0.0439784
3102	117.079	C00183	L-Valine; 2-Amino-3-methylbutyric acid	0.313	0.824	118.0869#896.3605##	6.75618e+06	6.81095e+06	1.57396e+06	1.19032e+06	1.52661e+06	1.44276e+06	1.43217e+06	1.26522e+06	1.46701e+06	1.49547e+06	1.16295e+06	1.598e+06	3.2168e+06	1.40347e+06	0.436294	0.175473
3112	117.079	C00183	L-Valine; 2-Amino-3-methylbutyric acid	0.304	0.818	118.0869#115.818##	3.02818e+06	4.87731e+06	5.39405e+06	5.15645e+06	5.90995e+06	4.6137e+06	3.98047e+06	8.5157e+06	7.97857e+06	3.12102e+06	7.252e+06	2.6552e+06	4.82994e+06	5.58383e+06	1.15609	0.464354
3122	118.042	C14512	Benzofuran	1	0	119.0498#526.046##	9.05831e+06	8.96518e+06	9.23345e+06	1.12683e+07	1.50519e+07	8.72225e+06	2.28759e+06	1.08718e+07	9.26502e+06	1.6642e+06	9.54934e+06	354899	1.03832e+07	5.66547e+06	0.545637	0.0557628
3123	118.042	C14512	Benzofuran	1	0	119.0498#240.479##	562315	614537	648737	773465	1.06132e+06	587136	266018	790933	689349	309973	723591	261431	707918	506883	0.716019	0.106187
3124	118.042	C14512	Benzofuran	1	0	119.0498#489.7975##	767160	927959	996222	1.20097e+06	1.06351e+06	1.01934e+06	324771	886644	565489	354152	659751	263785	995859	509099	0.511215	0.00889208
3125	118.078	C14395	alpha-Methylstyrene; 1-Methyl-1-phenylethylene; 2-Phenylpropene	1	0	119.0861#806.3205##	1.26864e+08	4.57711e+06	1.88168e+08	4.40922e+06	83269.6	4.54778e+06	2.37519e+06	3.07728e+06	2.10976e+06	1.31731e+06	2.11062e+06	1.09703e+06	5.47749e+07	2.01453e+06	0.0367784	0.174886
3126	119.058	C00188	L-Threonine; 2-Amino-3-hydroxybutyric acid	0.462	0.755	120.0662#71.49205##	2.43088e+06	1.79401e+06	2.09683e+06	1.5539e+06	1.55234e+06	1.96292e+06	5.77671e+06	3.06545e+06	2.85463e+06	3.66773e+06	3.30835e+06	1.36439e+06	1.89848e+06	3.33954e+06	1.75906	0.0451333
3134	119.058	C00188	L-Threonine; 2-Amino-3-hydroxybutyric acid	0.458	0.751	120.0662#107.0765##	3.39889e+06	3.60584e+06	3.51904e+06	4.33969e+06	5.2503e+06	3.13809e+06	1.35834e+06	3.96769e+06	3.37818e+06	641776	3.32474e+06	192388	3.87531e+06	2.14385e+06	0.553208	0.0430598
3142	120.058	C02083	Styrene oxide; Styrene-7,8-oxide	0.27	0.891	121.0655#53.4209##	1.17858e+06	2.66352e+06	4.32104e+06	2.70671e+06	3.48311e+06	2.19864e+06	4.47688e+06	2.47581e+06	1.04547e+06	4.65311e+06	953663	461009	2.7586e+06	2.34432e+06	0.849823	0.71247
3149	120.094	C14533	1,2,4-Trimethylbenzene; Pseudocumene	0.172	1	121.1018#456.7905##	3.87244e+06	3.94078e+06	3.9831e+06	6.01815e+06	5.7139e+06	3.63333e+06	1.94728e+06	3.12302e+06	2.71529e+06	1.34788e+06	2.83317e+06	1.10339e+06	4.52695e+06	2.17834e+06	0.481194	0.00851926
3155	120.094	C14533	1,2,4-Trimethylbenzene; Pseudocumene	0.177	1	121.1018#441.4745##	3.79764e+06	4.97891e+06	4.94395e+06	4.56135e+06	5.6428e+06	4.57468e+06	2.03067e+06	3.8427e+06	3.3384e+06	1.41833e+06	3.41426e+06	1.16389e+06	4.74989e+06	2.53471e+06	0.533635	0.0017841
3161	120.094	C14533	1,2,4-Trimethylbenzene; Pseudocumene	0.176	1	121.1018#52.9744##	3.35255e+06	2.3568e+06	1.60146e+06	154583	5.25083e+06	3.50786e+06	4.06245e+06	4.61744e+06	5.01667e+06	4.18715e+06	4.85699e+06	4.46676e+06	2.70401e+06	4.53458e+06	1.67698	0.0464053
3167	121.074	C07183	#N/A	0.502	1	122.0818#887.43##	2.35077e+08	2.08036e+08	2.58102e+08	2.85226e+08	2.94076e+08	1.71817e+08	3.24309e+08	317928556	324893183	2.14033e+08	329547155	3.22854e+08	2.42056e+08	3.05594e+08	1.26249	0.0982225
3169	121.089	C05332	Phenethylamine; 2-Phenylethylamine; beta-Phenylethylamine; Phenylethylamine	0.344	0.903	122.097#874.59##	3.07244e+07	4.67149e+07	1.74289e+07	3.09988e+07	4.73551e+07	1.32212e+06	5.62816e+07	3.30445e+07	2.57506e+07	2.39504e+07	1.88826e+07	4.19187e+07	2.90907e+07	3.33047e+07	1.14486	0.704907
3176	121.089	C05332	Phenethylamine; 2-Phenylethylamine; beta-Phenylethylamine; Phenylethylamine	0.336	0.908	122.097#202.7695##	2.59667e+06	2.53094e+06	2.67801e+06	2.78732e+06	3.35421e+06	2.44714e+06	1.95799e+07	2.13749e+07	1.79706e+07	4.07503e+06	1.81072e+07	1.09661e+06	2.73238e+06	1.37007e+07	5.0142	0.026996
3183	121.089	C05332	Phenethylamine; 2-Phenylethylamine; beta-Phenylethylamine; Phenylethylamine	0.342	0.895	122.097#318.7665##	1.11513e+06	1.02521e+06	1.03929e+06	1.10992e+06	1.01561e+06	1.33078e+06	3.32212e+07	931242	1.37761e+06	3.20849e+07	3.16971e+07	3.44486e+07	1.10599e+06	2.22934e+07	20.157	0.024647
3190	122.036	C00180	Benzoate; Benzoic acid; Benzenecarboxylic acid; Phenylformic acid; Dracylic acid	0.616	0.656	123.0442#480.672##	1.10566e+07	7.69286e+06	1.03454e+07	1.189e+07	1.56378e+07	8.78129e+06	5.39137e+06	1.25835e+07	9.55455e+06	271553	1.25724e+07	999397	1.09007e+07	6.89545e+06	0.632572	0.148701
3196	122.037	C00180	Benzoate; Benzoic acid; Benzenecarboxylic acid; Phenylformic acid; Dracylic acid	0.608	0.667	123.0447#367.914##	1.72219e+06	1.72674e+06	1.67761e+06	2.00198e+06	2.16505e+06	3.83372e+06	1.48244e+06	2.79943e+06	2.61337e+06	1.17826e+06	2.48765e+06	790269	2.18788e+06	1.8919e+06	0.864719	0.654203
3202	122.037	C00180	Benzoate; Benzoic acid; Benzenecarboxylic acid; Phenylformic acid; Dracylic acid	0.59	0.679	123.0447#227.137##	1.89127e+06	1.94108e+06	2.04994e+06	2.38112e+06	2.62589e+06	2.12084e+06	1.4141e+06	3.84956e+06	2.21223e+06	1.34659e+06	1.62362e+06	1.26688e+06	2.16836e+06	1.95216e+06	0.900297	0.659914
3208	122.048	C00153	Nicotinamide; Nicotinic acid amide; Niacinamide; Vitamin PP	0.802	0.578	123.0559#76.55235##	4.02852e+06	3.40334e+06	4.26563e+06	5.26092e+06	5.13482e+06	3.18587e+06	423016	1.3291e+06	768511	409690	684330	69288.1	4.21318e+06	613989	0.14573	0.000291616
3211	122.073	C11349	Amino group donor	0.265	0.923	123.0811#361.223##	7.35424e+06	7.42545e+06	1.02696e+07	1.08402e+07	1.20028e+07	9.16533e+06	6.33882e+06	5.7739e+06	5.04641e+06	3.80247e+06	7.69973e+06	3.39311e+06	9.5096e+06	5.34241e+06	0.561791	0.00773581
3223	124.016	C07103	2-Hydroxy-1,4-benzoquinone; Hydroxybenzoquinone	1	0	125.024#158.951##	1.56689e+06	1.65268e+06	2.0941e+06	1.95548e+06	2.40969e+06	1.68008e+06	545866	1.86036e+06	1.39116e+06	270548	1.65307e+06	374833	1.89315e+06	1.01597e+06	0.536656	0.0207162
3224	124.064	C03007	1-(1-Oxopropyl)-1H-imidazole; N-Propanoylimidazole; N-Propionylimidazole	0.506	1	125.0716#79.64295##	2.77146e+06	2.60408e+06	2.78708e+06	3.76756e+06	3.45565e+06	3.1209e+06	1.11308e+07	2.20297e+07	1.74116e+07	7.14962e+06	1.69578e+07	2.02912e+06	3.08445e+06	1.27848e+07	4.14491	0.026489
3226	125.059	C02376	5-Methylcytosine	1	0	126.0668#75.5525##	1.19243e+06	1.34798e+06	1.23623e+06	1.3109e+06	1.28463e+06	1.30758e+06	430679	445914	530665	235353	433293	69163.2	1.27996e+06	357511	0.279315	9.68e-05
3227	126.008	C06451	2-Hydroxyethylphosphonate; (2-Hydroxyethyl)-phosphonic acid	1	0	127.0158#158.6215##	1.51935e+06	1.34595e+06	1.77125e+06	578853	876291	950916	657117	1.50071e+06	1.22814e+06	330051	1.20135e+06	1.76511e+06	1.17377e+06	1.11375e+06	0.948863	0.819614
3228	126.032	C02814	Benzene-1,2,4-triol; Hydroxyhydroquinone; 1,2,4-Benzenetriol; 1,2,4-Trihydroxybenzene; Hydroxyquinol	0.331	0.84	127.0395#338.623##	1.31791e+06	2.15876e+06	2.15622e+06	2.85821e+06	2.47425e+06	1.45412e+06	862816	1.71515e+06	1.34577e+06	649620	1.4422e+06	510113	2.06991e+06	1.08761e+06	0.525438	0.0138838
3235	126.032	C02814	Benzene-1,2,4-triol; Hydroxyhydroquinone; 1,2,4-Benzenetriol; 1,2,4-Trihydroxybenzene; Hydroxyquinol	0.347	0.845	127.0396#411.4835##	2.0572e+06	2.38598e+06	2.11932e+06	2.21796e+06	3.56494e+06	2.16689e+06	2.91484e+06	2.36311e+06	2.17705e+06	599437	1.96272e+06	577148	2.41871e+06	1.76572e+06	0.730023	0.200717
3242	126.068	C04592	Toluene-cis-dihydrodiol; (1S,2R)-3-Methylcyclohexa-3,5-diene-1,2-diol	0.692	0.89	127.076#407.7255##	1.53577e+06	1.45758e+06	1.42463e+06	1.57338e+06	1.96686e+06	1.67201e+06	1.40313e+06	1.31418e+06	1.33432e+06	1.3366e+06	1.34976e+06	1.38994e+06	1.60504e+06	1.35466e+06	0.844002	0.0246842
3244	126.105	C07287	Sulcatone; Methylheptenone; 6-Methylhept-5-en-2-one; 6-Methyl-5-hepten-2-one	1	0	127.1123#52.6969##	3.66075e+06	2.4424e+06	7.85353e+06	6.0295e+06	4.82724e+06	3.71901e+06	5.71874e+06	4.63295e+06	3.03074e+06	5.30563e+06	5.06123e+06	5.25008e+06	4.7554e+06	4.83323e+06	1.01637	0.945495
3245	127.027	C03458	2,3,6-Trihydroxypyridine	1	0	128.0348#108.622##	781102	835236	895550	1.08512e+06	1.30814e+06	832753	523402	733509	622865	109912	685000	216850	956316	481923	0.503937	0.0154607
3246	127.063	C00450	(S)-2,3,4,5-Tetrahydropyridine-2-carboxylate; Delta1-Piperideine-6-L-carboxylate	0.336	0.941	128.0712#226.875##	292533	279365	804536	700624	386780	461719	681868	321690	288842	684959	282058	700311	487593	493288	1.01168	0.966086
3252	127.063	C00450	(S)-2,3,4,5-Tetrahydropyridine-2-carboxylate; Delta1-Piperideine-6-L-carboxylate	0.323	0.944	128.0712#80.466##	1.14498e+06	1.14579e+06	1.00968e+06	1.0539e+06	1.25e+06	1.04803e+06	324531	599330	442227	350320	633001	594241	1.10873e+06	490608	0.442496	7.84e-05
3258	127.063	C00450	(S)-2,3,4,5-Tetrahydropyridine-2-carboxylate; Delta1-Piperideine-6-L-carboxylate	0.33	0.941	128.0712#171.481##	1.72703e+06	703551	774185	835034	1.01435e+06	670459	1.47521e+06	464499	429335	1.47616e+06	342617	1.49676e+06	954101	947430	0.993008	0.979234
3264	127.136	C06523	Coniine; (+)-Coniine; Cicutin	1	0	128.144#242.341##	198697	229746	171095	486184	269272	191369	284631	611350	467977	70897	346107	610185	257727	398524	1.5463	0.314466
3265	127.944	C11149	Dichloroacetate	1	0	128.9514#48.9605##	6.10909e+07	6.737e+07	7.04638e+07	6.01337e+07	7.58581e+07	2.73732e+07	8.05605e+07	5.02524e+07	7.54868e+07	7.34408e+07	8.35927e+07	7.91967e+07	6.03816e+07	7.3755e+07	1.22148	0.206364
3266	128.047	C06719	Dihydrophloroglucinol	0.342	0.981	129.0552#345.5715##	1.07355e+06	1.08601e+06	1.08141e+06	1.13238e+06	1.46608e+06	1.50452e+06	799566	1.5682e+06	818759	871372	731665	913618	1.22399e+06	950529	0.776581	0.172128
3270	128.047	C06719	Dihydrophloroglucinol	0.348	0.978	129.0552#411.619##	825513	862147	512589	591666	593279	568300	586048	661063	605176	369737	649032	781554	658915	608768	0.923894	0.555377
3274	128.063	C00829	Naphthalene	0.202	0.983	129.0705#658.546##	417907	740285	505368	661664	748834	530520	316139	327756	429883	691521	471616	682790	600763	486618	0.81	0.229705
3283	128.063	C00829	Naphthalene	0.189	0.985	129.0705#621.2885##	732109	916094	834998	756991	937818	852048	307641	614142	516721	683177	541253	707727	838343	561777	0.670104	0.00464384
3292	128.095	C02837	L-Lysine 1,6-lactam; L-2-Aminohexano-6-lactam; L-alpha-Aminocaprolactam; (S)-2-Aminohexano-6-lactam	0.516	0.999	129.1028#265.078##	231449	241271	259803	325351	443187	253130	1.08832e+06	297488	303891	808763	304296	801805	292365	600760	2.05483	0.103653
3294	129.058	C06413	Quinoline; Benzo[b]pyridine	0.516	0.999	130.0657#307.1435##	316850	367078	359966	319538	408665	340781	1.16432e+06	3.34816e+06	3.11965e+06	895546	2.93019e+06	291103	352146	1.95816e+06	5.56065	0.0291373
3296	129.058	C06413	Quinoline; Benzo[b]pyridine	0.511	1	130.0657#626.905##	184286	183932	211566	262654	300740	169603	408622	1.83004e+06	1.25731e+06	228547	1.25152e+06	499117	218797	912528	4.17066	0.0427579
3298	129.09	C02647	4-Guanidinobutanal	1	0	130.0981#96.8953##	514113	324954	5.45668e+06	578497	484950	274930	3.20828e+06	5.43826e+06	3.85993e+06	2.4385e+06	3.56988e+06	340407	1.27235e+06	3.14254e+06	2.46987	0.110411
3299	129.115	C02722	N-Methylhexanamide	1	0	130.1233#541.401##	367360	238077	502137	227598	264643	461342	292556	373739	488824	488020	147361	478524	343526	378171	1.10085	0.572472
3300	129.152	C01740	Octylamine; N-Octylamine; Monoctylamine	1	0	130.1596#513.802##	1.31077e+06	1.07426e+06	2.08487e+06	1.11476e+06	1.26278e+06	2.11429e+06	369016	1.25583e+06	556622	198653	529397	19539.7	1.49362e+06	488176	0.326841	0.023898
3301	129.152	C01740	Octylamine; N-Octylamine; Monoctylamine	1	0	130.1596#312.4205##	227266	221765	352751	152196	333636	458758	466772	400100	272922	185757	313827	164641	291062	300670	1.03301	0.906885
3302	130.027	C00490	Itaconate; Itaconic acid; Methylenesuccinic acid	0.336	0.899	131.0345#104.561##	1.92104e+06	2.03436e+06	2.09939e+06	1.88207e+06	3.05519e+06	1.82701e+06	320394	1.05302e+06	891091	240312	1.56678e+06	2.61805e+07	2.13651e+06	5.04202e+06	2.35993	0.528372
3309	130.063	C00671	(S)-3-Methyl-2-oxopentanoic acid; (S)-3-Methyl-2-oxopentanoate; (3S)-3-Methyl-2-oxopentanoic acid; (3S)-3-Methyl-2-oxopentanoate	0.226	0.862	131.0709#77.2261##	2.3035e+06	244448	333252	355725	1.89218e+06	226170	289929	1.53502e+06	243529	210909	175332	1.35092e+06	892546	634274	0.710635	0.666516
3324	130.111	C02714	N-Acetylputrescine	1	0	131.1184#76.4594##	1.93401e+06	1.85211e+06	2.3059e+06	1.69401e+06	1.71838e+06	2.30276e+06	871363	1.29124e+06	915646	522668	1.58241e+06	103521	1.96786e+06	881142	0.447766	0.01328
3325	131.058	C01165	L-Glutamate 5-semialdehyde; L-Glutamate gamma-semialdehyde	0.24	0.875	132.0661#74.80345##	3.68675e+06	3.39632e+06	3.12211e+06	3.3837e+06	3.26338e+06	3.43518e+06	1.39048e+06	1.61286e+06	1.9029e+06	939673	1.83009e+06	472717	3.38124e+06	1.35812e+06	0.401664	0.000668244
3339	131.074	C08313	Skatole; 3-Methylindole	0.35	0.999	132.0813#307.0095##	454892	351385	461624	538501	644879	398629	1.73907e+06	7.73387e+06	6.83424e+06	1.04271e+06	6.69647e+06	276761	474985	4.05385e+06	8.5347	0.0481961
3342	131.074	C08313	Skatole; 3-Methylindole	0.34	1	132.0813#762.551##	517293	832435	425932	649550	465177	489659	252914	757608	439134	254157	467256	286330	563341	409566	0.727031	0.0678094
3345	132.042	C03589	4-Hydroxy-2-oxopentanoate; 4-Hydroxy-2-oxovalerate	0.379	0.86	133.0501#182.979##	889229	1.05367e+06	556835	678843	1.89419e+06	1.9237e+06	194634	653323	512577	1.91668e+06	857580	1.94081e+06	1.16608e+06	1.0126e+06	0.868381	0.653717
3353	132.042	C03589	4-Hydroxy-2-oxopentanoate; 4-Hydroxy-2-oxovalerate	0.366	0.868	133.0501#416.597##	2.62986e+06	2.80917e+06	2.74949e+06	330326	401957	243147	298862	493223	431680	73000.2	468386	965479	1.52732e+06	455105	0.297975	0.120427
3361	132.058	C01504	Indanone; Hydrindone; 1-Indanone; 1H-Inden-1-one, 2,3-dihydro-	0.36	0.965	133.0654#439.4545##	1.17272e+06	2.01925e+06	1.10686e+06	1.3497e+06	1.76938e+06	1.81237e+06	861914	1.21691e+06	1.20629e+06	676869	2.1859e+06	2.83898e+06	1.53838e+06	1.49781e+06	0.973627	0.891998
3365	132.058	C01504	Indanone; Hydrindone; 1-Indanone; 1H-Inden-1-one, 2,3-dihydro-	0.352	0.963	133.0654#335.537##	748454	735617	798127	901835	1.14332e+06	1.18141e+06	276584	1.28586e+06	681187	1.30027e+06	768589	1.23243e+06	918127	924153	1.00656	0.972677
3369	132.058	C01504	Indanone; Hydrindone; 1-Indanone; 1H-Inden-1-one, 2,3-dihydro-	0.354	0.964	133.0654#894.4945##	1.34711e+06	1.27459e+06	2.21573e+06	1.08689e+06	257792	1.36017e+06	2.04547e+06	2.01595e+06	737505	575335	1.93967e+06	613808	1.25705e+06	1.32129e+06	1.05111	0.898259
3373	132.058	C01504	Indanone; Hydrindone; 1-Indanone; 1H-Inden-1-one, 2,3-dihydro-	0.34	0.969	133.0654#562.544##	753506	989427	854285	1.55989e+06	1.10433e+06	915301	3.60141e+06	4.28508e+06	730698	2.5019e+06	674837	2.38459e+06	1.02946e+06	2.36309e+06	2.29547	0.08428
3377	132.058	C01504	Indanone; Hydrindone; 1-Indanone; 1H-Inden-1-one, 2,3-dihydro-	0.362	0.959	133.0654#290.0235##	336142	398858	306955	360731	451180	305776	1.40898e+06	304813	270724	1.36505e+06	1.41803e+06	1.34606e+06	359940	1.01894e+06	2.83086	0.0349706
3381	132.094	C14114	Tetralin; 1,2,3,4-Tetrahydronaphthalene	0.669	0.916	133.1017#364.702##	4.99511e+06	4.9421e+06	5.27394e+06	5.80099e+06	6.93968e+06	4.77855e+06	2.44435e+06	4.19876e+06	3.79169e+06	1.71327e+06	3.9224e+06	1.46409e+06	5.45506e+06	2.92243e+06	0.535727	0.00396043
3383	132.094	C14114	Tetralin; 1,2,3,4-Tetrahydronaphthalene	0.648	0.936	133.1017#572.19##	4.81785e+06	3.18892e+06	3.11586e+06	3.47864e+06	5.83853e+06	3.08565e+06	4.00007e+06	3.64075e+06	3.30101e+06	1.72593e+06	3.22259e+06	1.42104e+06	3.92091e+06	2.88523e+06	0.735858	0.0874687
3385	133.053	C00561	Mandelonitrile; Benzaldehyde cyanohydrin; (R)-Mandelonitrile	0.316	0.884	134.0606#107.473##	834960	1.0169e+06	843692	1.0818e+06	1.40347e+06	786977	170707	263272	235786	143231	175546	162565	994632	191851	0.192886	0.000449945
3392	133.089	C07155	Tranylcypromine	1	0	134.097#812.3795##	3.97265e+06	2.40404e+06	2.10938e+06	1.63536e+06	1.99944e+06	1.99877e+06	370757	2.84896e+06	693738	49225.6	916326	6964.94	2.35328e+06	814329	0.34604	0.0349665
3393	133.089	C07155	Tranylcypromine	1	0	134.097#573.751##	1.83308e+06	424728	305892	297637	501701	571500	399176	330736	320592	136127	59489	115812	655757	226989	0.346148	0.103125
3394	133.089	C07155	Tranylcypromine	1	0	134.097#793.973##	4.29144e+06	2.245e+06	1.52416e+06	1.40336e+06	1.5399e+06	1.90513e+06	239414	2.30324e+06	561070	40757.3	670102	21598.4	2.1515e+06	639364	0.297172	0.0455996
3395	135.055	C00147	Adenine; 6-Aminopurine	1	0	136.0624#93.7723##	1.48424e+08	9.0876e+07	8.49418e+07	9.01124e+07	9.44343e+07	5.17807e+07	1.62224e+07	3.12221e+07	1.36098e+07	6.0533e+06	1.37953e+07	1.49521e+06	9.34281e+07	1.3733e+07	0.14699	0.00104299
3396	136.039	C00262	Hypoxanthine; Purine-6-ol	1	0	137.0463#176.524##	1.88771e+06	2.15318e+06	2.22309e+06	2.79795e+06	3.46787e+06	2.0763e+06	855559	1.50277e+06	1.13413e+06	250213	1.20769e+06	935566	2.43435e+06	980988	0.402978	0.00546556
3398	136.039	C00262	Hypoxanthine; Purine-6-ol	1	0	137.0464#104.3615##	272300	280072	251031	539928	380387	240127	649537	318636	299185	156352	331940	586793	327308	390407	1.19278	0.604654
3399	136.052	C03765	4-Hydroxyphenylacetaldehyde; 2-(4-Hydroxyphenyl)acetaldehyde	0.171	0.92	137.0602#536.509##	1.97525e+06	2.17692e+06	4.01639e+06	3.97011e+06	3.42547e+06	1.85536e+06	1.48768e+07	4.12184e+06	3.68248e+06	1.49492e+07	3.88072e+06	1.57938e+07	2.90325e+06	9.5508e+06	3.2897	0.057689
3416	136.089	C14311	4-Propylphenol	1	0	137.0966#572.456##	1.51854e+06	1.39576e+06	1.39243e+06	1.58961e+06	1.74525e+06	9.98774e+06	1.84407e+06	1.58831e+06	1.3676e+06	9.75381e+06	1.35809e+06	1.02479e+07	2.93822e+06	4.35997e+06	1.48388	0.341334
3417	137.048	C00108	Anthranilate; Anthranilic acid; o-Aminobenzoic acid; Vitamin L1; 2-Aminobenzoate	0.734	0.55	138.0555#227.872##	336898	368204	273934	376378	547816	425522	1.65369e+06	308983	299067	1.71318e+06	263427	1.75401e+06	388125	998726	2.57321	0.117481
3423	137.084	C00483	Tyramine; 2-(p-Hydroxyphenyl)ethylamine	0.498	0.85	138.0919#229.3655##	243700	510104	321074	503886	755900	333831	147999	201080	1.45125e+06	1.43495e+06	237677	1.5204e+06	444749	832228	1.87123	0.276746
3428	138.032	C00156	4-Hydroxybenzoate; Hydroxybenzoic acid; 4-Hydroxybenzoic acid; Hydroxybenzenecarboxylic acid	0.368	0.775	139.0395#76.54055##	1.44198e+07	1.32831e+07	13079636	1.37805e+07	1.35736e+07	1.22607e+07	6.20764e+06	7.38513e+06	6.68942e+06	3.95595e+06	7.44853e+06	1.5232e+06	1.33995e+07	5.53498e+06	0.413072	0.000237294
3434	138.032	C00156	4-Hydroxybenzoate; Hydroxybenzoic acid; 4-Hydroxybenzoic acid; Hydroxybenzenecarboxylic acid	0.386	0.743	139.0395#552.771##	832875	882477	769883	1.53131e+06	1.05669e+06	1.16775e+06	244761	479458	494027	596118	535824	511619	1.04017e+06	476968	0.45855	0.00174334
3440	138.032	C00156	4-Hydroxybenzoate; Hydroxybenzoic acid; 4-Hydroxybenzoic acid; Hydroxybenzenecarboxylic acid	0.382	0.764	139.0395#441.473##	749373	807888	738784	1.28088e+06	1.23043e+06	865350	585482	1.34312e+06	1.11234e+06	570745	1.39222e+06	518148	945450	920344	0.973445	0.900804
3446	138.032	C00805	Salicylate; o-Hydroxybenzoic acid; Salicylic acid	0.381	0.756	139.0395#221.414##	1.25712e+06	1.33466e+06	1.34261e+06	1.48344e+06	1.84783e+06	1.36352e+06	700788	1.33516e+06	1.08352e+06	499833	1.15242e+06	374091	1.4382e+06	857635	0.596327	0.0157011
3452	138.032	C00156	4-Hydroxybenzoate; Hydroxybenzoic acid; 4-Hydroxybenzoic acid; Hydroxybenzenecarboxylic acid	0.377	0.74	139.0395#379.916##	312558	581373	530588	548334	442300	435488	458611	597997	556062	357529	636681	320463	475107	487891	1.02691	0.840198
3458	138.068	C07084	Styrene-cis-2,3-dihydrodiol; cis-3-Ethenylcyclohexa-3,5-diene-1,2-diol	0.363	0.832	139.0759#520.818##	1.01181e+06	833768	708646	1.09629e+06	991330	1.27045e+06	2.42703e+06	836156	852772	2.42734e+06	795293	2.47563e+06	985382	1.6357e+06	1.65997	0.0844106
3469	138.104	C16323	3,6-Nonadienal	0.771	0.634	139.1123#52.9335##	6.20974e+06	6.55233e+06	6.22347e+06	5.5708e+06	7.8003e+06	5.1279e+06	6.18031e+06	3.88865e+06	2.86394e+06	6.02817e+06	5.52395e+06	6.47696e+06	6.24742e+06	5.16033e+06	0.825993	0.224885
3472	139.027	C01020	6-Hydroxynicotinate; 6-Hydroxynicotinic acid	0.471	0.825	140.0348#146.563##	379246	398063	405056	607226	785248	384357	679240	615304	519943	721350	575823	706789	493199	636408	1.29037	0.130378
3476	139.039	C05679	N-Monomethyl-2-aminoethylphosphonate; 2-Methylaminoethylphosphonate	1	0	140.0473#273.2005##	615366	658976	629424	796306	1.02718e+06	630637	148066	660367	561809	66565.7	572495	418678	726315	404663	0.557146	0.0364903
3477	139.039	C05679	N-Monomethyl-2-aminoethylphosphonate; 2-Methylaminoethylphosphonate	1	0	140.0473#333.678##	133899	155889	160150	183178	271991	157396	32348.7	152924	148905	448259	135852	374841	177084	215522	1.21706	0.594958
3478	139.063	C12110	Gabaculine; 3-Amino-2,3-dihydrobenzoic acid	1	0	140.0711#339.513##	811250	814329	892418	1.08853e+06	1.34553e+06	1.17111e+06	350568	828681	700274	146992	692372	181017	1.02053e+06	483317	0.473596	0.0222726
3479	139.1	C00783	Tropinone; 3-Tropanone	0.415	0.939	140.1075#77.81175##	4.7272e+06	6.00975e+06	6.81258e+06	8.35645e+06	9.71297e+06	6.68381e+06	1.26712e+06	7.1943e+06	6.10125e+06	1.15953e+06	6.57495e+06	321196	7.05046e+06	3.76972e+06	0.534678	0.0541097
3482	139.1	C00783	Tropinone; 3-Tropanone	0.434	0.927	140.1076#97.17225##	3.2799e+06	3.6979e+06	3.01698e+06	3.22035e+06	4.18032e+06	2.7902e+06	920052	3.3947e+06	3.05875e+06	533538	2.95001e+06	266254	3.36428e+06	1.85388e+06	0.55105	0.0265634
3485	139.979	C14179	Sulfoacetate; Sulfoacetic acid	1	0	140.9864#112.8235##	224862	261205	265684	1.56468e+06	345657	269626	340271	544860	437747	203777	475005	1.50839e+06	488620	585008	1.19727	0.788249
3486	140.011	C04431	cis-4-Carboxymethylenebut-2-en-4-olide; 4-Carboxymethylenebut-2-en-4-olide	0.266	0.987	141.0188#104.102##	6.22376e+06	6.4663e+06	5.65563e+06	1.01193e+07	6.43143e+06	5.50594e+06	2.45383e+06	7.3612e+06	6.6368e+06	1.34006e+06	6.40477e+06	297352	6.73372e+06	4.08233e+06	0.606252	0.161034
3491	140.047	C16401	2,4,6-Trihydroxytoluene; 2-Methylphloroglucinol	0.279	0.995	141.0551#363.115##	880336	1.4547e+06	846972	2.03857e+06	2.00184e+06	1.17971e+06	346896	1.25616e+06	817864	1.27818e+06	1.12648e+06	1.22671e+06	1.40035e+06	1.00872e+06	0.720328	0.0561848
3495	140.063	C17796	Norcapillene	0.514	0.999	141.0704#658.6215##	293712	653857	443203	531630	807072	451859	78322	278426	318140	547309	330203	502087	530222	342415	0.645794	0.0805459
3497	141.043	C04226	6-Oxo-1,4,5,6-tetrahydronicotinate; 1,4,5,6-Tetrahydro-6-oxonicotinate; 1,4,5,6-Tetrahydro-6-oxonicotinic acid	0.604	0.819	142.0505#83.4943##	2.59966e+06	2.55812e+06	2.72099e+06	2.47523e+06	2.73984e+06	1.93648e+06	9.71579e+07	1.98159e+06	1.55919e+06	7.65123e+07	1.92335e+06	1.87032e+07	2.50505e+06	3.29729e+07	13.1626	0.141271
3500	141.043	C04226	6-Oxo-1,4,5,6-tetrahydronicotinate; 1,4,5,6-Tetrahydro-6-oxonicotinate; 1,4,5,6-Tetrahydro-6-oxonicotinic acid	0.646	0.763	142.0504#196.221##	532842	550878	660322	758258	978778	520749	193483	571205	457666	1.22589e+06	541700	539614	666971	588260	0.881987	0.579333
3503	141.079	C16821	Guvacoline	0.256	1	142.0868#75.1728##	1.3029e+06	1.44884e+06	1.09525e+06	1.35379e+06	1.74252e+06	1.11685e+06	1.09567e+06	1.50876e+06	1.11417e+06	735701	1.25343e+06	543790	1.34336e+06	1.04192e+06	0.775608	0.0574
3507	141.079	C08287	Hypoglycin; Hypoglycin A; Hypoglycine A; L-Hypoglycin	0.26	0.999	142.0869#97.58375##	1.43691e+06	1.42987e+06	1.0209e+06	1.03046e+06	1.0733e+06	9.14052e+07	2.54245e+06	1.15554e+06	1.28089e+06	1.64875e+06	1.0511e+06	697870	1.62328e+07	1.3961e+06	0.0860051	0.373135
3511	141.079	C08287	Hypoglycin; Hypoglycin A; Hypoglycine A; L-Hypoglycin	0.264	0.999	142.0868#169.371##	1.84593e+06	1.52276e+06	634134	1.79754e+06	1.16201e+06	1.68996e+06	508226	714480	607157	931360	836026	858178	1.44205e+06	742571	0.51494	0.0136006
3515	141.115	C12440	Trachelanthamidine	0.272	0.908	142.1232#93.9771##	1.3989e+08	1.61386e+08	112286880	1.19967e+08	1.54971e+08	1.00494e+08	1.92981e+07	1.24417e+08	8.20105e+07	7.34623e+06	1.12297e+08	4.57217e+06	1.31499e+08	5.83235e+07	0.443527	0.00720694
3523	141.994	C14688	Bis(2-chloroethyl)ether; 2,2'-Dichlorethyl ether; 1,5-Dichloro-3-oxapentane	1	0	143.0021#62.0459##	5.71154e+06	6.20251e+06	7.31799e+06	5.66482e+06	8.05424e+06	6.89862e+06	1.97973e+06	6.96568e+06	6.54817e+06	2.46348e+06	7.67432e+06	490889	6.64162e+06	4.35371e+06	0.65552	0.0881982
3524	141.994	C14688	Bis(2-chloroethyl)ether; 2,2'-Dichlorethyl ether; 1,5-Dichloro-3-oxapentane	1	0	143.0022#160.213##	1.37642e+07	859047	823730	425020	1.99534e+07	483649	563042	390624	8.06981e+06	439855	7.83186e+06	143446	6.05151e+06	2.90644e+06	0.480284	0.376117
3525	142.027	C00682	2-Hydroxymuconate semialdehyde; 2-Hydroxymuconic semialdehyde; 2-Hydroxymuconate-6-semialdehyde	0.418	0.816	143.0344#358.589##	265497	260122	281275	346536	395089	316341	2.18114e+06	445851	404596	2.10323e+06	406373	2.0931e+06	310810	1.27238e+06	4.09376	0.0540484
3534	142.063	C03767	4-Oxocyclohexanecarboxylate	1	0	143.0708#246.087##	984276	552827	324594	619802	708348	421446	9.8764e+06	406489	419466	9.36088e+06	453154	1.0112e+07	601882	5.10472e+06	8.48127	0.0809672
3535	142.063	C03767	4-Oxocyclohexanecarboxylate	1	0	143.0708#306.924##	51871.8	632368	217245	77089.8	947961	608765	5.60015e+06	1.69489e+06	1.53347e+06	150898	1.31977e+06	6.16555e+06	422550	2.74412e+06	6.49419	0.075554
3536	142.074	C06231	Ectoine; L-Ectoine	1	0	143.0821#78.9066##	3.92741e+06	3.57375e+06	3.46306e+06	3.73213e+06	3.52749e+06	3.77708e+06	2.00923e+06	3.34915e+06	2.14602e+06	1.77255e+06	2.77842e+06	539608	3.66682e+06	2.09916e+06	0.572475	0.0150932
3537	143.058	C17357	2-Hydroxymethylclavam	1	0	144.0661#200.0915##	1.12499e+07	1.23497e+07	1.18281e+07	1.42746e+07	1.90348e+07	1.02831e+07	7.77388e+06	2.59107e+07	2.15791e+07	3.49857e+06	2.185e+07	708887	1.31701e+07	1.35535e+07	1.02912	0.929228
3538	143.058	C17357	2-Hydroxymethylclavam	1	0	144.0661#107.138##	3.08379e+06	4.76076e+06	3.02643e+06	8.23484e+06	8.18425e+06	3.2512e+06	3.74781e+06	2.30208e+07	1.64432e+07	2.0064e+07	1.79611e+07	1.35414e+06	5.09021e+06	1.37652e+07	2.70424	0.0409576
3539	143.058	C17357	2-Hydroxymethylclavam	1	0	144.0661#410.1505##	683578	295513	324122	308565	328409	600238	233911	230196	270775	670792	254551	709580	423404	394967	0.932838	0.803683
3540	143.073	C02227	2-Naphthylamine; 2-Naphthalenamine; 2-Aminonaphthalene; beta-Naphthylamine	0.512	1	144.0812#869.489##	5.2803e+06	2.52903e+06	2.72009e+06	1.31596e+06	1.3049e+06	1.758e+06	294846	1.48063e+06	417534	217085	559839	280201	2.48471e+06	541688	0.218008	0.0299576
3542	143.073	C14790	1-Naphthylamine	0.502	1	144.0813#762.5355##	497449	654564	392664	292522	448083	252932	630391	697298	293169	626813	679299	663229	423036	598366	1.41446	0.072172
3544	143.095	C04114	(E)-4-(Trimethylammonio)but-2-enoate; Crotono-betaine; Crotonobetaine	0.626	0.954	144.1024#95.68845##	4.48672e+06	4.63414e+06	3.42122e+06	3.55141e+06	4.37591e+06	3.05883e+06	2.15612e+06	3.99847e+06	5.37406e+06	7.35285e+06	4.61397e+06	2.8564e+06	3.92137e+06	4.39198e+06	1.12001	0.613007
3546	143.131	C10168	Pseudoconhydrine	0.511	1	144.1388#273.8##	576392	525414	707269	664845	612177	493275	1.6348e+06	1.57292e+06	1.07264e+06	411084	1.15514e+06	738635	596562	1.09754e+06	1.83977	0.0586461
3548	144.042	C00923	Ferricytochrome	0.259	0.922	145.0501#233.881##	6.56326e+06	6.67749e+06	6.7699e+06	8.18115e+06	1.06327e+07	6.14181e+06	2.2614e+06	6.62584e+06	5.56074e+06	1.22627e+06	5.78645e+06	459050	7.49438e+06	3.65329e+06	0.487471	0.0168074
3555	144.058	C14787	(1S,2R)-Naphthalene 1,2-oxide; (1S,2R)-Naphthalene epoxide	0.36	0.933	145.0653#383.3465##	292693	269140	458667	424827	622295	990682	150527	458065	1.70368e+06	498487	240132	380817	509717	571951	1.12209	0.823619
3559	144.061	C13720	alpha-EMTBL; alpha-Ethyl-alpha-methyl-thiobutyrolactone	1	0	145.0685#888.5015##	2.40965e+07	9.8895e+06	1.54326e+07	1.58987e+07	1.41928e+07	1.47106e+07	1.27092e+07	1.30781e+07	1.6052e+07	1.37007e+07	1.103e+07	1.11712e+07	1.57034e+07	1.29569e+07	0.825097	0.231878
3560	144.078	C04404	trans-4-Hydroxycyclohexanecarboxylate	0.668	0.916	145.0856#309.3505##	245495	277502	252107	332825	374551	316380	74229.6	1.12136e+06	1.00912e+06	114057	1.0877e+06	133757	299810	590037	1.96804	0.236702
3562	144.137	C11459	#N/A	1	0	145.1453#67.3232##	987010	822865	862595	863245	827725	968886	173267	199637	314962	206089	266181	239898	888721	233339	0.262556	1.88e-05
3563	145.053	C06415	2(1H)-Quinolinone; Quinolin-2(1H)-one	0.258	0.966	146.0606#506.8755##	172059	193802	125772	208349	250878	121549	175705	564500	299687	89968.3	281391	98982.7	178735	251706	1.40826	0.351121
3569	145.074	C04076	L-2-Aminoadipate 6-semialdehyde; 2-Aminoadipate 6-semialdehyde; L-Allysine; Allysine; (S)-2-Amino-6-oxohexanoate	0.534	0.785	146.0816#74.0626##	2.41519e+06	2.67886e+06	2.31303e+06	2.32214e+06	2.09038e+06	2.09374e+06	698372	789138	850451	499832	691303	324811	2.31889e+06	642318	0.276994	5.05e-06
3574	145.085	C01035	4-Guanidinobutanoate; 4-Guanidinobutyric acid	0.798	0.726	146.0929#80.5013##	1.03565e+07	9.4559e+06	1.08425e+07	1.26287e+07	1.37774e+07	1.01875e+07	5.25063e+06	8.13466e+06	7.94204e+06	1.99829e+06	6.99095e+06	658957	1.12081e+07	5.16259e+06	0.460613	0.00981048
3576	145.158	C00315	Spermidine; N-(3-Aminopropyl)-1,4-butane-diamine	1	0	146.1657#81.4678##	809480	1.36676e+06	487060	714747	1.1478e+06	293476	22852.5	1.27421e+06	3.02639e+06	25156.6	2.72632e+06	0	803219	1.17915e+06	1.46803	0.529104
3577	146.037	C05851	Coumarin; Coumarine; Cumarin; 2H-1-Benzopyran-2-one; 1,2-Benzopyrone; 2-Propenoic acid, 3-(2-hydroxyphenyl)-, delta-lactone; 5,6-Benzo-2-pyrone; Benzo-alpha-pyrone; cis-o-Coumarinic acid lactone; Coumarinic anhydride; o-Hydroxycinnamic acid lactone; Rattex; Tonka bean camphor	1	0	147.0446#386.6045##	3.92691e+07	4.02051e+07	4.03835e+07	5.17832e+07	6.1364e+07	3.91139e+07	1.32935e+07	4.43021e+07	3.94958e+07	7.76879e+06	3.96208e+07	1.97737e+06	4.53531e+07	2.44097e+07	0.538215	0.0444974
3578	146.037	C05851	Coumarin; Coumarine; Cumarin; 2H-1-Benzopyran-2-one; 1,2-Benzopyrone; 2-Propenoic acid, 3-(2-hydroxyphenyl)-, delta-lactone; 5,6-Benzo-2-pyrone; Benzo-alpha-pyrone; cis-o-Coumarinic acid lactone; Coumarinic anhydride; o-Hydroxycinnamic acid lactone; Rattex; Tonka bean camphor	1	0	147.0446#508.2275##	4.74516e+06	3.16742e+06	3.26866e+06	3.9518e+06	4.98626e+06	3.15071e+06	2.09398e+06	2.9207e+06	2.55468e+06	724941	2.43127e+06	569669	3.87833e+06	1.88254e+06	0.485399	0.00987207
3579	146.037	C05851	Coumarin; Coumarine; Cumarin; 2H-1-Benzopyran-2-one; 1,2-Benzopyrone; 2-Propenoic acid, 3-(2-hydroxyphenyl)-, delta-lactone; 5,6-Benzo-2-pyrone; Benzo-alpha-pyrone; cis-o-Coumarinic acid lactone; Coumarinic anhydride; o-Hydroxycinnamic acid lactone; Rattex; Tonka bean camphor	1	0	147.0446#410.8585##	1.01897e+07	9.83258e+06	7.23331e+06	7.52174e+06	9.63389e+06	6.63351e+06	2.72058e+06	7.05089e+06	5.88164e+06	1.72533e+06	6.28278e+06	797181	8.50746e+06	4.0764e+06	0.479156	0.00524211
3580	146.037	C05851	Coumarin; Coumarine; Cumarin; 2H-1-Benzopyran-2-one; 1,2-Benzopyrone; 2-Propenoic acid, 3-(2-hydroxyphenyl)-, delta-lactone; 5,6-Benzo-2-pyrone; Benzo-alpha-pyrone; cis-o-Coumarinic acid lactone; Coumarinic anhydride; o-Hydroxycinnamic acid lactone; Rattex; Tonka bean camphor	1	0	147.0446#327.818##	3.28667e+07	3.46357e+07	3.84262e+07	4.09916e+07	5.52084e+07	3.18753e+07	5.38171e+06	2.01424e+07	1.75539e+07	3.04898e+06	1.79054e+07	915515	3.90006e+07	1.08246e+07	0.27755	0.000681222
3581	146.069	C00064	L-Glutamine; L-2-Aminoglutaramic acid	0.84	0.406	147.077#88.8345##	1.20004e+07	1.26369e+07	1.33433e+07	1.50258e+07	1.70078e+07	1.18412e+07	5.16199e+06	8.94148e+06	8.4027e+06	2.98567e+06	3.51383e+06	1.31222e+06	1.36426e+07	5.05298e+06	0.370383	0.0033037
3586	147.04	C14592	N-Methyl-N'-nitro-N-nitrosoguanidine; 1-Methyl-3-nitro-1-nitrosoguanidine; Methylnitronitrosoguanidine; MNNG	1	0	148.0479#386.48##	3.68125e+06	3.33124e+06	3.33161e+06	4.10134e+06	4.76282e+06	3.29321e+06	1.16365e+06	4.02053e+06	3.41081e+06	623963	3.15997e+06	325778	3.75025e+06	2.11745e+06	0.564616	0.0642909
3587	148.038	C02614	(S)-2-Methylmalate; (S)-2-Methylmalic acid; (S)-Citramalate; (S)-Citramalic acid; (S)-alpha-Hydroxypyrotartaric acid; L-Citramalate; L-Citramalic acid; L-alpha-Hydroxypyrotartaric acid; (2S)-2-Hydroxy-2-methylbutanedioate; (S)-2-Hydroxy-2-methylsuccinic acid	0.098	0.963	149.0454#878.309##	8.0064e+06	1.145e+07	7.68124e+06	9.60418e+06	6.51831e+06	8.17976e+06	6.03681e+06	2.15986e+08	1.54966e+07	1.57254e+06	7.0048e+06	1.28196e+07	8.57332e+06	4.31526e+07	5.03336	0.356627
3606	148.052	C00423	trans-Cinnamate; trans-Cinnamic acid; (E)-Cinnamate; (2E)-3-Phenylprop-2-enoate	0.408	0.836	149.0602#427.6785##	1.12801e+06	813417	820388	1.29059e+06	1.0212e+06	722297	513952	1.02503e+06	858802	726830	847919	686967	965984	776584	0.80393	0.223304
3613	148.052	C00423	trans-Cinnamate; trans-Cinnamic acid; (E)-Cinnamate; (2E)-3-Phenylprop-2-enoate	0.408	0.837	149.0603#156.161##	1.25956e+06	1.3961e+06	1.20234e+06	1.49591e+06	1.71377e+06	1.19386e+06	1.26712e+06	1.17409e+06	958843	1.24593e+06	1.18048e+06	1.2497e+06	1.37692e+06	1.17936e+06	0.85652	0.0711799
3620	148.089	C06577	4-Isopropylbenzaldehyde; p-Cumic aldehyde; Cuminaldehyde	0.326	0.972	149.0966#406.664##	3.56377e+06	3.69308e+06	3.48088e+06	3.94027e+06	5.22837e+06	3.31245e+06	5.09079e+06	4.63952e+06	4.91581e+06	2.05671e+06	5.09817e+06	932913	3.8698e+06	3.78899e+06	0.979116	0.911904
3625	148.089	C06577	4-Isopropylbenzaldehyde; p-Cumic aldehyde; Cuminaldehyde	0.322	0.974	149.0967#848.763##	1.52061e+06	1.92809e+06	1.51263e+06	3.32727e+06	959120	2.95246e+06	850508	1.39083e+06	1.99745e+06	1.56126e+06	971603	2.31786e+06	2.03336e+06	1.51492e+06	0.74503	0.155228
3630	148.125	C16993	Ectocarpen	1	0	149.133#503.1675##	3.72819e+06	3.88739e+06	3.92341e+06	7.34508e+06	8.93355e+06	3.62934e+06	2.95421e+06	5.52471e+06	3.22731e+06	805369	3.38224e+06	688925	5.24116e+06	2.76379e+06	0.527325	0.110769
3631	149.069	C02216	1-Methyladenine	0.585	0.818	150.0766#225.59##	456343	490798	501587	571024	750241	352588	145191	693612	595222	73421.8	92204.5	154799	520430	292408	0.561859	0.154345
3635	149.084	C08301	D-Cathinone; Cathinone	0.632	0.95	150.0919#263.821##	1.46636e+06	1.52828e+06	1.53707e+06	1.71065e+06	2.16243e+06	1.3742e+06	601239	858502	626626	181978	660387	212530	1.62983e+06	523544	0.321226	0.000602544
3637	149.084	C08301	D-Cathinone; Cathinone	0.638	0.944	150.0919#621.287##	830443	382780	1.05311e+06	359417	469321	1.22247e+06	603367	846657	365181	267472	345341	401092	719589	471518	0.65526	0.245895
3639	149.084	C08301	D-Cathinone; Cathinone	0.621	0.957	150.0919#228.217##	2.51805e+06	3.15979e+06	2.97361e+06	2.73223e+06	3.68308e+06	2.29895e+06	356625	1.15546e+06	805305	317416	588376	291493	2.89429e+06	585780	0.202392	3.74e-05
3641	149.105	C06771	Triethanolamine; Trolamine	1	0	150.113#74.10185##	1.56305e+06	1.28478e+06	1.22845e+06	980635	1.14209e+06	1.27432e+06	612493	754540	663033	230636	684729	62358.1	1.24556e+06	501298	0.40247	0.00150454
3642	150.032	C02137	alpha-Oxo-benzeneacetic acid; Benzoylformate; Benzoylformic acid; Phenylglyoxylic acid; Phenylglyoxylate; 2-Oxo-2-phenylacetate	0.58	0.775	151.0395#470.6525##	6.776e+06	7.09512e+06	7.01717e+06	8.3205e+06	1.0539e+07	6.64665e+06	2.06541e+06	6.80995e+06	5.82114e+06	1.33402e+06	6.00927e+06	318060	7.73241e+06	3.72631e+06	0.481908	0.0152576
3645	150.032	C02137	alpha-Oxo-benzeneacetic acid; Benzoylformate; Benzoylformic acid; Phenylglyoxylic acid; Phenylglyoxylate; 2-Oxo-2-phenylacetate	0.578	0.776	151.0395#289.492##	1.12017e+06	1.22584e+06	1.145e+06	1.47413e+06	1.62156e+06	1.08708e+06	429158	1.2134e+06	1.10737e+06	235543	1.07045e+06	253377	1.27896e+06	718217	0.561561	0.0339774
3648	150.032	C02137	alpha-Oxo-benzeneacetic acid; Benzoylformate; Benzoylformic acid; Phenylglyoxylic acid; Phenylglyoxylate; 2-Oxo-2-phenylacetate	0.571	0.767	151.0395#169.524##	1.34817e+06	1.15936e+06	1.15124e+06	1.35825e+06	1.74069e+06	1.03192e+06	573507	1.56682e+06	1.38442e+06	369900	1.3997e+06	323938	1.29827e+06	936380	0.72125	0.181129
3651	150.032	C02137	alpha-Oxo-benzeneacetic acid; Benzoylformate; Benzoylformic acid; Phenylglyoxylic acid; Phenylglyoxylate; 2-Oxo-2-phenylacetate	0.556	0.794	151.0395#273.101##	946882	950118	694958	1.09892e+06	1.48328e+06	369143	492905	965009	759599	478423	813054	445480	923884	659078	0.713378	0.127159
3654	150.032	C02137	alpha-Oxo-benzeneacetic acid; Benzoylformate; Benzoylformic acid; Phenylglyoxylic acid; Phenylglyoxylate; 2-Oxo-2-phenylacetate	0.567	0.792	151.0395#202.1135##	750661	700384	589685	578853	774096	553524	351510	633815	660713	238319	1.11928e+06	359114	657867	560458	0.851931	0.429026
3657	150.068	C05629	Phenylpropanoate; 3-Phenyl-propionic acid; 3-Phenylpropanoic acid; 3-Phenylpropionic acid	0.23	0.869	151.0759#281.007##	3.06641e+06	1.20868e+06	1.20765e+06	3.01342e+06	1.59357e+06	1.02271e+06	767031	1.06931e+06	982569	1.51892e+06	922517	1.55722e+06	1.85207e+06	1.13626e+06	0.613507	0.147819
3676	150.068	C05629	Phenylpropanoate; 3-Phenyl-propionic acid; 3-Phenylpropanoic acid; 3-Phenylpropionic acid	0.23	0.865	151.0759#361.1305##	1.75467e+06	2.60306e+06	1.67822e+06	3.13085e+06	2.41258e+06	1.70127e+06	749854	2.30823e+06	2.18586e+06	2.39502e+06	2.0402e+06	2.4281e+06	2.21344e+06	2.01788e+06	0.911647	0.514432
3695	150.079	C17512	N-Methylanthranilamide; N-Methyl-2-aminobenzamide	1	0	151.0871#117.62##	242430	251784	287140	349526	460030	202812	1.244e+06	259257	171678	1.1987e+06	190460	1.25336e+06	298954	719576	2.40698	0.151291
3696	151.049	C00242	Guanine; 2-Amino-6-hydroxypurine	1	0	152.0572#97.4837##	356812	424146	2.73302e+06	3.24735e+06	3.8006e+06	1.91227e+06	7.33058e+06	7.3144e+06	104090	1.66453e+06	3.60831e+06	583425	2.07903e+06	3.43422e+06	1.65184	0.483528
3697	151.063	C03005	N-Methylanthranilate; N-Methylanthranilic acid; 2-(Methylamino)benzoic acid	0.226	0.917	152.0712#107.3995##	3.14527e+06	3.36774e+06	3.32659e+06	4.02926e+06	5.17485e+06	3.17935e+06	738078	2.10191e+06	1.31746e+06	287226	1.17176e+06	170244	3.70384e+06	964447	0.260391	0.00137686
3707	151.063	C04353	(Z)-4-Hydroxyphenylacetaldehyde oxime; (Z)-[4-Hydroxyphenylacetaldehyde oxime]	0.229	0.916	152.0711#78.20885##	1.00083e+06	1.06057e+06	1.07936e+06	1.20717e+06	1.08918e+06	1.42567e+06	213954	3.00397e+06	495627	195093	1.83766e+06	121482	1.1438e+06	977965	0.855016	0.759025
3717	151.979	C05527	3-Sulfinylpyruvate; 3-Sulfinopyruvate	1	0	152.9864#158.774##	521398	370431	49852.3	621597	426896	303730	286837	490184	267040	230221	191734	56977.8	382317	253832	0.663931	0.245904
3718	151.988	C06368	3-(Hydrohydroxyphosphoryl)pyruvate; (Hydroxyphosphinyl)pyruvate; 3-Phosphinopyruvate	1	0	152.9955#899.442##	996276	1.0868e+06	3.41244e+06	5.31714e+06	7.09888e+06	8.55047e+06	1.09417e+07	1.1501e+07	12797326	1.25393e+07	1.42472e+07	1.41457e+07	4.41033e+06	1.26954e+07	2.87855	0.000126322
3719	151.988	C06368	3-(Hydrohydroxyphosphoryl)pyruvate; (Hydroxyphosphinyl)pyruvate; 3-Phosphinopyruvate	1	0	152.9955#850.508##	125733	208168	570220	1.48842e+06	9.59055e+06	9.24946e+06	1.18417e+07	1.29828e+06	1.25431e+06	2.30871e+06	9.98977e+06	2.84386e+06	3.53876e+06	4.92277e+06	1.3911	0.585435
3720	152.033	C00385	Xanthine	0.938	0.335	153.0413#221.771##	429583	459605	434477	573598	823355	457392	91962	346624	275026	46763.9	285480	42400.7	529668	181376	0.342433	0.00524681
3722	152.033	C00385	Xanthine	0.932	0.357	153.0413#115.3485##	381683	293501	334262	313743	457384	282698	162363	265933	194776	26171.8	216384	15929	343879	146926	0.427262	0.00429006
3724	152.047	C01984	(S)-Mandelate; (S)-2-Hydroxy-2-phenylacetic acid; (S)-2-Hydroxy-2-phenylacetate; (S)-Mandelic acid	0.15	0.903	153.0552#428.645##	2.59589e+06	2.1056e+06	3.15231e+06	2.61796e+06	3.29121e+06	2.78079e+06	1.12962e+06	3.04036e+06	1.58619e+06	673994	1.73174e+06	2.44249e+07	2.75729e+06	5.43114e+06	1.96973	0.514937
3747	152.047	C01984	(S)-Mandelate; (S)-2-Hydroxy-2-phenylacetic acid; (S)-2-Hydroxy-2-phenylacetate; (S)-Mandelic acid	0.134	0.908	153.0552#587.534##	801601	735183	682948	896812	774498	886178	2.62522e+07	539242	660379	2.70592e+07	692031	2.77022e+07	796203	1.38176e+07	17.3543	0.077327
3770	152.084	C01014	3-Isopropylcatechol	1	0	153.0916#355.0785##	2.13538e+06	2.28316e+06	2.30817e+06	2.83331e+06	3.33186e+06	2.21864e+06	1.14347e+06	2.34866e+06	2.02239e+06	2.32211e+07	1.93333e+06	2.51839e+07	2.51842e+06	9.30882e+06	3.69629	0.210091
3771	152.084	C01014	3-Isopropylcatechol	1	0	153.0915#422.031##	2.2801e+06	1.97944e+06	1.60323e+06	1.89605e+06	2.3243e+06	1.74144e+06	1.1642e+06	2.25267e+06	1.63958e+06	3.14594e+07	1.58446e+06	3.22736e+07	1.97076e+06	1.1729e+07	5.95151	0.189027
3772	153.025	C16283	Thiobenzamide S-oxide	1	0	154.0326#338.502##	135971	173273	139580	206487	307716	136827	62977.3	239361	255063	37046.1	201802	30320.3	183309	137762	0.751527	0.36187
3773	153.043	C00632	3-Hydroxyanthranilate; 3-Hydroxyanthranilic acid	0.284	0.879	154.0504#279.6475##	98434.4	2.00949e+06	100262	124620	171845	84918.7	1.90876e+06	144722	131589	1.91847e+06	142501	1.91915e+06	431594	1.02753e+06	2.38078	0.374345
3782	153.079	C03758	Dopamine; 4-(2-Aminoethyl)-1,2-benzenediol; 4-(2-Aminoethyl)benzene-1,2-diol; 3,4-Dihydroxyphenethylamine; 2-(3,4-Dihydroxyphenyl)ethylamine	0.86	0.455	154.0868#232.5795##	268658	273113	283095	435696	383861	464397	3.45953e+06	245832	273720	3.437e+06	3.55066e+06	3.51785e+06	351470	2.4141e+06	6.86858	0.0259152
3785	153.115	C10865	Pseudopelletierine	1	0	154.1232#100.716##	2.03832e+06	2.19792e+06	1.80984e+06	2.07098e+06	2.76348e+06	1.78994e+06	443001	1.99075e+06	1.81826e+06	386262	1.74889e+06	4.90937e+06	2.11175e+06	1.88275e+06	0.891562	0.765608
3786	154.027	C00628	2,5-Dihydroxybenzoate; 2,5-Dihydroxybenzoic acid; Gentisic acid; Hydroquinonecarboxylic acid; Gentisate	0.374	0.849	155.0344#255.4515##	235443	209202	247746	232629	336880	212116	91394.5	247931	168602	1.78497e+06	174931	1.67933e+06	245669	691192	2.81351	0.244556
3790	154.063	C06317	Vanillyl alcohol; 4-Hydroxy-3-methoxy-benzenemethanol; 4-Hydroxy-3-methoxybenzyl alcohol; 4-Hydroxy-3-methoxybenzenemethanol	0.558	0.99	155.0709#243.321##	547387	586191	678473	710277	1.00812e+06	663909	540537	1.1523e+06	731796	4.36714e+06	777819	1.25022e+06	699060	1.46997e+06	2.10278	0.249858
3792	154.063	C06317	Vanillyl alcohol; 4-Hydroxy-3-methoxy-benzenemethanol; 4-Hydroxy-3-methoxybenzyl alcohol; 4-Hydroxy-3-methoxybenzenemethanol	0.554	0.992	155.0708#333.878##	517022	695859	581781	752172	716482	727818	631061	547806	467629	598031	432295	581295	665189	543020	0.816339	0.0694772
3794	155.035	C04122	D-1-Aminopropan-2-ol O-phosphate; (R)-1-Aminopropan-2-yl phosphate	0.622	0.82	156.0427#72.7155##	4.23319e+06	4.12918e+06	3.75678e+06	4.22226e+06	2.78978e+06	2.00804e+06	2.28371e+06	1.92064e+06	2.39997e+06	1.2424e+06	1.99784e+06	187416	3.5232e+06	1.672e+06	0.474567	0.00173616
3797	155.095	C06177	Retronecine	0.712	0.66	156.1025#320.3125##	702513	722501	794894	903182	1.19248e+06	828025	405028	939514	867100	358340	879468	274847	857266	620716	0.724065	0.128148
3801	155.095	C06177	Retronecine	0.715	0.657	156.1025#446.913##	3.74627e+06	3.69164e+06	3.25607e+06	4.72842e+06	4.61363e+06	5.55646e+06	407369	949304	1.10714e+06	457449	824853	257333	4.26542e+06	667241	0.156431	0.000534452
3805	155.959	C11036	Bromobenzene	1	0	156.9666#3.15784##	3.19488e+06	4.03319e+06	6.18239e+06	6.28068e+06	4.96209e+06	5.13138e+06	3.49994e+06	2.72968e+06	4.43932e+06	3.79566e+06	5.22206e+06	4.9531e+06	4.9641e+06	4.10662e+06	0.827264	0.129185
3806	155.959	C11036	Bromobenzene	1	0	156.9666#50.8937##	4.83122e+06	4.86904e+06	5.4669e+06	7.28878e+06	7.59178e+06	2.77161e+06	5.21752e+06	5.48116e+06	7.19216e+06	7.58585e+06	2.97913e+06	7.33012e+06	5.46989e+06	5.96432e+06	1.09039	0.700543
3807	155.959	C11036	Bromobenzene	1	0	156.9666#21.3094##	563884	2.53947e+06	2.51364e+06	2.60778e+06	2.76058e+06	1.95089e+06	2.62162e+06	2.57981e+06	3.62368e+06	2.42682e+06	5.25872e+06	2.67758e+06	2.15604e+06	3.19804e+06	1.48329	0.0632399
3808	156.042	C06210	2-Hydroxy-6-keto-2,4-heptadienoate; 2-Hydroxy-6-oxo-hept-2,4-dienoate	0.337	0.877	157.0501#620.301##	183366	50207.9	346480	60643.4	130715	322258	391186	273384	399142	446169	46999.3	413735	182278	328436	1.80184	0.0784276
3816	156.053	C03680	4-Imidazolone-5-propanoate; 4-Imidazolone-5-propionic acid; 4,5-Dihydro-4-oxo-5-imidazolepropanoate	0.364	0.998	157.0613#74.2498##	1.7805e+06	2.04719e+06	1.7171e+06	1.68654e+06	1.75368e+06	1.65849e+06	296333	7.80896e+06	1.14939e+06	323037	848517	68149.6	1.77392e+06	1.74906e+06	0.985991	0.983848
3819	156.069	C02938	3-Indoleacetonitrile; Indol-3-ylacetonitrile; Indole-3-acetonitrile; (Indol-3-yl)acetonitrile	1	0	157.0766#366.029##	133642	525523	90576.3	157301	234725	105786	451621	103276	73172	435154	70273	443877	207925	262895	1.26437	0.682025
3820	157.038	C02220	2-Aminomuconate; 2-Aminomuconic acid; o-Aminomuconate	0.793	0.595	158.0454#104.213##	641831	523773	451012	700373	496094	468910	2.14593e+06	591591	610245	43903.9	446116	2.40835e+06	546999	1.04102e+06	1.90315	0.281288
3823	157.11	C08283	Homostachydrine	0.509	1	158.1182#284.1125##	477169	504596	432806	588481	785006	498589	286420	322878	293861	3.398e+06	374973	3.195e+06	547775	1.31186e+06	2.39488	0.279561
3825	157.11	C08283	Homostachydrine	0.508	1	158.1181#269.552##	200361	178200	186991	313747	403906	258908	121339	242546	1.67111e+06	1.76238e+06	194956	1.69458e+06	257019	947817	3.68773	0.100996
3827	158.058	C02631	2-Isopropylmaleate; beta-Isopropylmaleate	0.303	0.963	159.0658#348.171##	211568	427793	445478	262290	387303	1.37386e+06	205631	254471	355894	1.2875e+06	196398	1.271e+06	518049	595149	1.14883	0.703913
3832	158.069	C16432	5-Hydroxyectoine	0.566	0.987	159.077#174.668##	820377	951214	867354	1119720	1.57402e+06	908296	330985	1.18356e+06	1.05024e+06	173051	1.09001e+06	1.38663e+06	1.04016e+06	869080	0.835523	0.480206
3834	158.069	C16432	5-Hydroxyectoine	0.587	0.978	159.077#72.1864##	620508	625898	527452	594631	425087	550779	1.05334e+06	235706	278697	408716	260334	111688	557392	391413	0.702222	0.250993
3836	158.073	C02909	(2-Naphthyl)methanol; 2-Naphthalenemethanol; 2-Hydroxymethylnaphthalene	0.604	0.968	159.081#634.392##	568184	708516	805906	710287	1.02394e+06	879023	201175	756872	375467	115230	497819	1.38888e+06	782643	555908	0.710296	0.248519
3838	158.084	C10161	Nicotyrine; beta-Nicotyrine	1	0	159.0923#307.188##	543449	589604	601065	740665	924078	600762	2.47766e+06	1.15357e+07	1.00125e+07	1.57004e+06	10109763	412792	666604	6.01974e+06	9.03047	0.0471327
3839	158.094	C16655	2-n-Propyl-4-oxopentanoic acid; 4-Oxovalproic acid; 4-Keto-VPA	0.372	0.995	159.1023#344.649##	651072	726248	666611	871730	1.12497e+06	702481	1.0817e+06	633689	506217	1.10023e+06	662219	1.08464e+06	790519	844782	1.06864	0.720142
3842	159.053	C00651	4-Methylene-L-glutamate	0.51	1	160.061#82.0919##	6.35591e+06	6.39088e+06	8.30912e+06	7.49796e+06	9.90324e+06	6.32827e+06	2.01913e+06	1.81538e+06	4.03398e+06	1.77379e+06	1.64469e+06	293124	7.46423e+06	1.93002e+06	0.258569	0.000300979
3844	159.053	C00651	4-Methylene-L-glutamate	0.502	1	160.061#126.2285##	720333	700245	705878	955996	1.16085e+06	630729	274409	1.02135e+06	863425	168893	803437	148748	812338	546710	0.673008	0.182233
3846	159.09	C03087	5-Acetamidopentanoate	0.456	0.924	160.0974#75.7836##	4.94529e+06	6.16805e+06	6.13839e+06	6.64424e+06	6.57634e+06	6.09451e+06	2.12246e+06	3.16622e+06	3.69783e+06	1.36921e+06	3.20027e+06	531385	6.09447e+06	2.34789e+06	0.38525	0.000990149
3850	159.09	C03087	5-Acetamidopentanoate	0.479	0.906	160.0974#97.1358##	1.78663e+06	1.69402e+06	2.75077e+06	3.32563e+06	2.20483e+06	1.56657e+06	2.03191e+06	1.50088e+06	1.15473e+06	643494	1.21821e+06	324102	2.22141e+06	1.14555e+06	0.515688	0.0523239
3854	160.037	C00322	2-Oxoadipate; 2-Oxoadipic acid	0.546	0.779	161.045#266.422##	164554	166118	193551	252238	320082	178563	159665	348358	299915	38794	290439	49839.8	212518	197835	0.930911	0.814946
3859	161.033	C01044	N-Formyl-L-aspartate	1	0	162.0407#889.544##	6.72369e+06	3.84107e+06	1.10336e+07	2.91907e+06	4.85812e+06	9.02671e+06	1.92803e+06	1.84189e+06	1.42685e+06	757115	1.62892e+06	855654	6.40038e+06	1.40641e+06	0.219738	0.0124871
3860	161.048	C16716	4-Hydroxy-2-quinolone; 4-Hydroxy-2(1H)-quinolone; 2,4-Dihydroxyquinoline	0.352	0.941	162.0556#353.149##	410373	271573	387037	295977	385060	211076	196585	353473	442734	267405	491811	346568	326849	349763	1.0701	0.681162
3866	161.048	C16716	4-Hydroxy-2-quinolone; 4-Hydroxy-2(1H)-quinolone; 2,4-Dihydroxyquinoline	0.358	0.94	162.0555#437.533##	379361	385778	347464	383043	596185	250632	79585.8	128477	56508.9	164738	111650	212640	390411	125600	0.321713	0.00639478
3872	161.069	C00956	L-2-Aminoadipate; L-alpha-Aminoadipate; L-alpha-Aminoadipic acid; L-2-Aminoadipic acid; L-2-Aminohexanedioate	0.427	0.822	162.0767#107.24##	1.17487e+07	1.31055e+07	1.19289e+07	2.18733e+07	2.72994e+07	1.05489e+07	7.65709e+07	5.45835e+07	1.50155e+08	4.75795e+07	1.94046e+08	1.22589e+06	1.60841e+07	8.73602e+07	5.43145	0.0501176
3880	161.129	C02290	L-Carnitinamide	0.432	0.981	162.1364#361.223##	1.4087e+06	1.28474e+06	1.3159e+06	1.71199e+06	2.2233e+06	1.33599e+06	327173	1.15678e+06	673727	122726	885006	336241	1.54677e+06	583608	0.377308	0.00615372
3883	162.032	C09315	Umbelliferone; 7-Hydroxycoumarin	1	0	163.0396#289.5805##	43838.1	9.66819e+06	8.1842e+06	58643.3	1.26762e+07	8.51897e+06	3.23787e+06	8.55426e+06	1.03204e+07	1.9007e+06	9.27399e+06	981778	6.525e+06	5.71151e+06	0.875326	0.647055
3884	162.032	C09315	Umbelliferone; 7-Hydroxycoumarin	1	0	163.0396#640.8035##	2.38539e+06	1.60022e+06	2.78276e+06	1.63189e+06	1.59066e+06	2.82682e+06	1.48256e+06	2.22807e+06	1.54441e+06	1.3385e+06	1.4854e+06	1.15363e+06	2.13629e+06	1.53876e+06	0.720296	0.140511
3885	162.032	C09315	Umbelliferone; 7-Hydroxycoumarin	1	0	163.0395#417.844##	2.8429e+06	1.60274e+06	2.01019e+06	1.75328e+06	2.25823e+06	2.86515e+06	2.75574e+06	2.30524e+06	2.63706e+06	1.06998e+06	2.70551e+06	745664	2.22208e+06	2.03653e+06	0.916498	0.691714
3886	162.035	C15606	1,2-Dihydroxy-5-(methylthio)pent-1-en-3-one	0.644	0.939	163.0429#262.671##	152868	155893	166155	201508	269232	150890	48006.9	262618	227258	360788	250234	322545	182758	245242	1.3419	0.214179
3888	162.032	C09315	Umbelliferone; 7-Hydroxycoumarin	1	0	163.0395#475.6055##	1.83879e+06	1.85778e+06	1.6822e+06	2.41322e+06	2.36614e+06	2.17337e+06	1.24721e+06	2.22064e+06	3.11175e+06	1.18934e+06	2.56945e+06	545203	2.05525e+06	1.81393e+06	0.882585	0.622759
3889	162.035	C15606	1,2-Dihydroxy-5-(methylthio)pent-1-en-3-one	0.628	0.952	163.0429#112.41##	659265	763646	683049	800824	1.01193e+06	697477	532468	536417	352280	492937	396674	555096	769365	477645	0.62083	0.0103955
3891	162.032	C09315	Umbelliferone; 7-Hydroxycoumarin	1	0	163.0396#230.0325##	2.67e+06	7.35085e+06	1.28544e+06	1.54375e+06	1.91749e+06	2.62177e+06	1.42672e+06	1.79007e+06	1.93888e+06	1.16778e+06	2.01201e+06	1.00994e+06	2.89822e+06	1.55757e+06	0.537422	0.200803
3892	162.068	C06358	Methyl cinnamate; 3-Phenyl-2-propenoic acid methyl	0.292	0.929	163.0759#199.563##	709991	551996	3.21348e+06	690960	789491	1.00408e+06	2.25602e+06	702985	566577	2.23686e+06	540503	2.28071e+06	1.16e+06	1.43061e+06	1.23328	0.6987
3901	162.068	C06358	Methyl cinnamate; 3-Phenyl-2-propenoic acid methyl	0.304	0.92	163.0759#310.1825##	612623	532022	570083	621862	984183	641551	1.48031e+06	1.47231e+06	596298	1.41174e+06	602179	1.45771e+06	660387	1.17009e+06	1.77182	0.0725979
3910	162.072	C16593	7-Mercaptoheptanoic acid	1	0	163.0799#81.94505##	1.07606e+07	1.05327e+07	9.11874e+06	10257605	1.16545e+07	8.67956e+06	3.06388e+07	6.07782e+07	8.1782e+07	2.48161e+07	5.70399e+07	7.0031e+06	1.01673e+07	4.36763e+07	4.29577	0.0300202
3911	164.047	C00166	Phenylpyruvate; Phenylpyruvic acid; alpha-Ketohydrocinnamic acid; keto-Phenylpyruvate; 3-Phenyl-2-oxopropanoate; 2-Oxo-3-phenylpropanoate	0.224	0.889	165.0552#240.626##	1.11331e+06	1.15482e+06	1.19435e+06	1.44449e+06	1.82283e+06	1.24242e+06	675638	1.49184e+06	1.30872e+06	467736	1.39468e+06	895918	1.3287e+06	1.03909e+06	0.782032	0.186136
3921	164.047	C00811	4-Coumarate; p-Coumaric acid; trans-4-Hydroxycinnamate; trans-p-Hydroxycinnamate; 4-Hydroxycinnamic acid; 4-Hydroxycinnamate	0.24	0.893	165.0553#267.835##	1.41599e+06	1.10518e+06	1.11533e+06	1.35655e+06	1.95612e+06	1.57816e+06	591107	1.38085e+06	1.37315e+06	802193	1.23801e+06	789348	1.42122e+06	1.02911e+06	0.724102	0.123319
3931	164.047	C00811	4-Coumarate; p-Coumaric acid; trans-4-Hydroxycinnamate; trans-p-Hydroxycinnamate; 4-Hydroxycinnamic acid; 4-Hydroxycinnamate	0.236	0.874	165.0552#386.877##	5.83456e+06	7.69237e+06	6.98287e+06	1.02727e+07	9.95679e+06	5.61138e+06	2.61588e+06	9.33327e+06	7.83903e+06	1.52607e+06	7.64992e+06	463361	7.72511e+06	4.90459e+06	0.634889	0.133247
3941	164.047	C00811	4-Coumarate; p-Coumaric acid; trans-4-Hydroxycinnamate; trans-p-Hydroxycinnamate; 4-Hydroxycinnamic acid; 4-Hydroxycinnamate	0.236	0.88	165.0552#778.889##	755154	738077	349629	560536	695265	361209	64315.8	279228	270983	499675	364204	587621	576645	344338	0.59714	0.142347
3951	164.084	C06578	p-Cumate	0.344	0.89	165.0916#708.1125##	1.13654e+06	1.18918e+06	1.20557e+06	1.27259e+06	1.08456e+06	1.09459e+06	910951	1.1278e+06	974484	997993	981141	1.06335e+06	1.16384e+06	1.00929e+06	0.867205	0.0137294
3958	164.084	C06578	p-Cumate	0.345	0.893	165.0916#361.2615##	3.16189e+06	2.75454e+06	1.75515e+06	3.27439e+06	2.02413e+06	1.68645e+06	7.38438e+06	2.6809e+07	1.28777e+06	3.34494e+06	1.21995e+06	884576	2.44276e+06	6.82176e+06	2.79265	0.324853
3965	164.12	C14697	4-Isopentylphenol; p-Isoamylphenol	0.256	1	165.128#440.301##	701700	741465	700478	729882	1.05834e+06	338721	356675	1.90838e+06	463659	688783	483449	677741	711765	763116	1.07215	0.849001
3969	165.046	C02989	L-Methionine S-oxide	0.31	0.966	166.0539#101.807##	110959	78854.9	75315.9	175869	243004	115534	86809.9	155789	162671	72352.4	135134	82712.2	133256	115911	0.869839	0.636726
3973	165.079	C00079	L-Phenylalanine; (S)-alpha-Amino-beta-phenylpropionic acid	0.709	0.526	166.0869#123.199##	757684	761514	819894	1.10816e+06	1.41411e+06	732328	912685	1.46182e+06	1.0582e+06	303078	998098	140182	932281	812344	0.871351	0.63152
3978	165.079	C00079	L-Phenylalanine; (S)-alpha-Amino-beta-phenylpropionic acid	0.714	0.539	166.0869#298.49##	570220	608864	625980	816420	948512	612130	288791	752974	568944	202288	493095	148857	697021	409158	0.58701	0.0560563
3983	166.027	C01606	Phthalate; o-Phthalic acid; 1,2-Benzenedicarboxylic acid	0.396	0.801	167.0345#276.5195##	735568	860892	616757	719453	954251	487068	769488	523575	751649	711317	589839	728837	728998	679117	0.931576	0.644162
3988	166.063	C01198	3-(2-Hydroxyphenyl)propanoate; 2-Hydroxyphenylpropanoate; 3-(2-Hydroxyphenyl)propionic acid; Melilotate; 3-(2-Hydroxyphenyl)propionate	0.25	0.893	167.0709#315.7705##	2.3815e+06	3.46982e+06	2.25522e+06	2.95927e+06	3.25784e+06	2.36633e+06	1.04149e+06	2.33116e+06	2.27823e+06	938908	2.29397e+06	784016	2.78166e+06	1.6113e+06	0.579256	0.00893099
4000	166.063	C01198	3-(2-Hydroxyphenyl)propanoate; 2-Hydroxyphenylpropanoate; 3-(2-Hydroxyphenyl)propionic acid; Melilotate; 3-(2-Hydroxyphenyl)propionate	0.244	0.898	167.0709#218.277##	1.46836e+06	3.70144e+06	3.28226e+06	1.32982e+06	1.72082e+06	1.32329e+06	819345	1.42668e+06	1.31224e+06	726759	3.37637e+06	637273	2.13766e+06	1.38311e+06	0.647019	0.240529
4012	166.063	C01198	3-(2-Hydroxyphenyl)propanoate; 2-Hydroxyphenylpropanoate; 3-(2-Hydroxyphenyl)propionic acid; Melilotate; 3-(2-Hydroxyphenyl)propionate	0.255	0.881	167.0709#182.177##	1.80444e+06	1.26841e+06	1.26455e+06	1.52122e+06	1.76605e+06	1.3953e+06	983267	2.06887e+06	1.26982e+06	915862	1.44774e+06	848334	1.50333e+06	1.25565e+06	0.835245	0.347591
4024	166.063	C01198	3-(2-Hydroxyphenyl)propanoate; 2-Hydroxyphenylpropanoate; 3-(2-Hydroxyphenyl)propionic acid; Melilotate; 3-(2-Hydroxyphenyl)propionate	0.252	0.888	167.0708#851.738##	9.01435e+06	1.1795e+07	7.91507e+06	7.75056e+06	9.15292e+06	9.30269e+06	6.8159e+06	7.10348e+06	9.74636e+06	6.38867e+06	6.36915e+06	6.26326e+06	9.1551e+06	7.11447e+06	0.777105	0.0716356
4036	166.099	C11924	Perillic acid	0.31	0.904	167.1073#527.405##	1.93959e+06	2.59978e+06	1.61829e+06	1.09251e+06	1.42372e+06	2.54102e+06	1.37864e+06	1.3626e+06	925430	877770	1.0921e+06	765152	1.86915e+06	1.06695e+06	0.57082	0.0215009
4050	166.986	C14437	2-Mercaptobenzothiazole; Captax	1	0	167.9942#641.863##	2.37083e+07	1.3034e+07	7.62698e+06	6.74448e+06	1.14302e+07	8.99355e+06	1.75687e+06	1.83035e+07	3.12627e+06	308502	4.04326e+06	222907	1.19229e+07	4.62689e+06	0.388066	0.0967605
4051	167.058	C00250	Pyridoxal	0.408	0.842	168.0661#74.5522##	3.51857e+06	3.29097e+06	3.11835e+06	3.25701e+06	3.35388e+06	3.15723e+06	1.18849e+06	1.12184e+06	1.22737e+06	687446	958679	320052	3.28267e+06	917312	0.279441	1.03e-05
4059	167.071	C16397	2,6-Diamino-4-nitrotoluene	0.526	0.998	168.0787#575.325##	499861	392292	146999	69757.5	280635	224700	175312	774415	68415.8	175790	165597	127199	269041	247788	0.921006	0.837073
4061	167.095	C05587	3-Methoxytyramine	0.391	0.874	168.1025#356.682##	1.09628e+06	1.25412e+06	1.20748e+06	1.58714e+06	1.82397e+06	1.75851e+06	635945	1.43047e+06	1.31557e+06	499441	1.15816e+06	303105	1.45458e+06	890448	0.612168	0.0855957
4070	167.095	C05587	3-Methoxytyramine	0.386	0.88	168.1025#263.821##	3.29559e+06	3.81475e+06	4.15275e+06	4.50452e+06	5.59264e+06	3.81127e+06	1.77201e+06	2.18408e+06	2.11088e+06	899506	1.61279e+06	535868	4.19525e+06	1.51919e+06	0.362121	0.00169541
4079	167.095	C05587	3-Methoxytyramine	0.378	0.884	168.1025#333.353##	406987	543420	502319	671580	856755	671739	380063	697368	571725	380643	507454	279225	608800	469413	0.771047	0.204084
4088	168.042	C07087	2-Hydroxy-6-oxoocta-2,4,7-trienoate	0.224	0.895	169.0501#362.8255##	7.18679e+06	1.01306e+07	1.1237e+07	1.33927e+07	1.2149e+07	9.34215e+06	2.36411e+06	7.10983e+06	8.43735e+06	1.44983e+06	8.801e+06	161868	1.05731e+07	4.72066e+06	0.446481	0.013213
4102	168.042	C07087	2-Hydroxy-6-oxoocta-2,4,7-trienoate	0.218	0.898	169.0502#296.2185##	1.06932e+06	1.01608e+06	1.05608e+06	1.59713e+06	5.28611e+06	3.48335e+06	153905	1.28135e+06	1.19126e+06	395932	2.83265e+06	378826	2.25134e+06	1.03899e+06	0.461495	0.0802696
4116	168.042	C07087	2-Hydroxy-6-oxoocta-2,4,7-trienoate	0.228	0.894	169.0502#237.801##	235934	282160	201454	309923	446684	389971	567431	392400	309514	560377	247647	496726	311021	429016	1.37938	0.171318
4130	169.074	C00314	Pyridoxine; Pyridoxol	0.511	1	170.0818#281.763##	295596	317356	192223	235566	287341	209521	139772	306681	252819	1.38921e+06	320668	1.33599e+06	256267	624190	2.4357	0.195133
4132	169.089	C11016	Diphenylamine; N,N-Diphenylamine	0.516	0.999	170.0971#830.443##	1.42645e+07	1.314e+07	1.35761e+07	1.24258e+07	1.21587e+07	1.28455e+07	1.33618e+07	1.26073e+07	1.19885e+07	1.1114e+07	1.23825e+07	1.17365e+07	1.30685e+07	1.21984e+07	0.933425	0.0213472
4134	169.11	C17730	Piperidione; 3,3-Diethyl-2,4-dioxopiperidine	1	0	170.1182#133.537##	475274	548154	500017	972735	1.2151e+06	666310	359601	1.04913e+06	671260	1.91624e+06	664023	1.96663e+06	729599	1.10448e+06	1.51382	0.236806
4135	169.11	C17730	Piperidione; 3,3-Diethyl-2,4-dioxopiperidine	1	0	170.1182#240.351##	1.94543e+06	314136	308031	396203	466041	245718	119448	316748	276012	1.78798e+06	1.70625e+06	1.66427e+06	612594	978450	1.59723	0.510796
4136	169.147	C10163	Nitramine	0.516	0.999	170.1546#704.4085##	497795	1.13486e+06	742437	1.06647e+06	1.44215e+06	691859	204251	481350	501432	94069	584019	43377.2	929262	318083	0.342297	0.00380275
4138	169.999	C00118	D-Glyceraldehyde 3-phosphate; (2R)-2-Hydroxy-3-(phosphonooxy)-propanal; Glyceraldehyde 3-phosphate	0.616	0.696	171.0064#898.11##	637009	0	0	605286	542817	817246	604321	834365	0	454664	765837	348488	433726	501279	1.15575	0.721479
4142	170.106	C07842	#N/A	0.344	1	171.1134#109.411##	901681	1.11454e+06	1.15023e+06	1.16333e+06	1.55575e+06	942194	410903	1.11288e+06	925941	124910	879673	9.22599e+06	1.13795e+06	2.11338e+06	1.85718	0.536073
4145	170.11	C08395	Aethusin; 2,8,10-Tridecatriene-4,6-diyne	1	0	171.1175#621.134##	301528	539030	430627	421072	659535	490552	1.23575e+07	292693	241415	1.25104e+07	307634	1.24664e+07	473724	6.36266e+06	13.4312	0.0852572
4146	171.053	C03972	2,3,4,5-Tetrahydrodipicolinate; Delta1-Piperidine-2,6-dicarboxylate; L-2,3,4,5-Tetrahydrodipicolinate; (S)-2,3,4,5-Tetrahydropyridine-2,6-dicarboxylate	0.648	0.804	172.0611#97.4166##	744491	841404	654048	697279	773696	605252	348762	693402	674543	151201	639129	302602	719362	468273	0.650956	0.0297071
4149	171.053	C03972	2,3,4,5-Tetrahydrodipicolinate; Delta1-Piperidine-2,6-dicarboxylate; L-2,3,4,5-Tetrahydrodipicolinate; (S)-2,3,4,5-Tetrahydropyridine-2,6-dicarboxylate	0.643	0.805	172.061#279.634##	43861.1	66741.6	29918.5	74200.2	104942	46487.4	199524	99381.5	83230.5	207604	94258.9	196465	61025.1	146744	2.40465	0.0300224
4152	172.053	C11427	1-Hydroxy-2-naphthaldehyde	0.314	0.932	173.0604#564.296##	681804	623917	682355	972156	1.16609e+06	777374	340465	863559	724900	102350	803345	328835	817282	527242	0.645116	0.128103
4158	172.053	C11427	1-Hydroxy-2-naphthaldehyde	0.316	0.942	173.0604#383.414##	146185	324000	289322	316122	150119	231213	98630	311031	409717	181054	381992	179517	242827	260324	1.07206	0.762007
4164	172.089	C16928	Capillone; 1-Phenyl-2,4-hexadiene-1-one	1	0	173.0966#480.675##	2.1466e+06	2.09071e+06	2.63789e+06	2.28806e+06	2.86398e+06	1.56045e+06	726888	2.68191e+06	2.42769e+06	455384	2.39468e+06	101689	2.26461e+06	1.46471e+06	0.646781	0.0876738
4165	172.11	C16322	9-Oxononanoic acid	1	0	173.1179#476.624##	968539	1.06034e+06	1.08967e+06	1.26627e+06	1.47781e+06	967976	690105	2.18652e+06	1.82469e+06	296796	1.91124e+06	65908.6	1.13843e+06	1.16254e+06	1.02118	0.948778
4166	172.11	C16322	9-Oxononanoic acid	1	0	173.1179#502.3375##	454269	2.97759e+06	534036	3.58287e+06	793263	514476	1.1689e+06	1.1151e+06	874726	149507	837410	278576	1.47608e+06	737371	0.499545	0.307136
4167	173.069	C01250	N-Acetyl-L-glutamate 5-semialdehyde; 2-Acetamido-5-oxopentanoate	0.79	0.599	174.0767#84.3937##	4.97387e+06	5.17093e+06	4.52291e+06	5.1442e+06	5.67762e+06	4.06575e+06	1.46905e+06	2.14049e+06	2.34941e+06	1.13047e+06	2.12231e+06	256489	4.92588e+06	1.57804e+06	0.320357	6.16e-05
4170	173.069	C01250	N-Acetyl-L-glutamate 5-semialdehyde; 2-Acetamido-5-oxopentanoate	0.798	0.584	174.0767#355.6115##	285846	312028	303558	361262	454992	265120	279078	420073	305846	790388	345863	808467	330468	491619	1.48765	0.194403
4173	173.069	C01250	N-Acetyl-L-glutamate 5-semialdehyde; 2-Acetamido-5-oxopentanoate	0.81	0.561	174.0767#410.5305##	479152	622800	783728	727514	1.22739e+06	621341	461931	1.48607e+06	1.38688e+06	1.2455e+06	1.07592e+06	1.21968e+06	743655	1.146e+06	1.54103	0.055595
4176	173.069	C01250	N-Acetyl-L-glutamate 5-semialdehyde; 2-Acetamido-5-oxopentanoate	0.78	0.619	174.0768#215.553##	214292	193194	245049	288063	397398	270999	118583	232154	235169	888245	223462	834695	268166	422051	1.57384	0.317631
4179	173.069	C01250	N-Acetyl-L-glutamate 5-semialdehyde; 2-Acetamido-5-oxopentanoate	0.787	0.606	174.0767#196.323##	177483	193685	188375	260503	382681	227370	838886	183423	235008	826955	213743	856129	238350	525691	2.20554	0.116472
4182	173.069	C01250	N-Acetyl-L-glutamate 5-semialdehyde; 2-Acetamido-5-oxopentanoate	0.782	0.613	174.0772#887.443##	1.93027e+08	1.16181e+08	7.61252e+06	8.45789e+06	1.43521e+07	1.45051e+08	1.60094e+07	1.51028e+07	5.58311e+07	7.62518e+06	2.80262e+06	1.56867e+07	8.07804e+07	1.8843e+07	0.233262	0.141152
4185	173.105	C10173	Swainsonine	0.592	0.976	174.1132#100.1479##	930432	946440	936038	769561	2.52086e+06	570330	457188	1.28294e+06	1.19591e+06	1.4219e+06	787013	1.49846e+06	1.11228e+06	1.10723e+06	0.995466	0.990326
4187	173.121	C04599	1-Methyl-4-phenyl-1,2,3,6-tetrahydropyridine; MPTP	0.505	1	174.1284#893.322##	1.57116e+07	9.55904e+07	1.23528e+08	1.41849e+07	8.87792e+07	9.23058e+07	2.25031e+07	1.63104e+07	2.81018e+07	1.39863e+07	3.33309e+07	1.54485e+07	7.16833e+07	2.16135e+07	0.301514	0.0365874
4189	173.121	C15476	Norselegiline	0.519	0.999	174.1284#842.492##	8.7542e+07	2.89397e+07	6.51728e+07	2.36711e+07	5.16187e+07	1.27036e+07	2.50751e+07	3.17422e+07	2.72932e+07	2.24933e+07	9.19241e+06	9.9209e+06	4.49413e+07	2.09528e+07	0.466227	0.0832215
4191	174.068	C14084	1,2-Dihydroxy-8-methylnaphthalene	0.594	0.871	175.0761#542.36##	1.23427e+06	1.3899e+06	943025	1.1061e+06	1.4102e+06	869137	471899	1.64885e+06	1.77817e+06	478199	1.96249e+06	616442	1.15877e+06	1.15934e+06	1.00049	0.998368
4194	174.068	C14084	1,2-Dihydroxy-8-methylnaphthalene	0.58	0.884	175.0761#220.0765##	211631	188647	368372	217789	286294	199126	55870.8	241891	164582	312510	203439	320356	245310	216442	0.88232	0.628319
4197	174.089	C16658	2-Propylglutaric acid; 2-PGA	0.428	0.982	175.0971#362.5705##	166990	141785	189722	294963	240539	199727	1.90761e+06	279590	235463	827147	280341	276076	205621	634371	3.08514	0.177306
4200	174.105	C17783	Capillanol	1	0	175.1124#729.891##	712788	578209	700720	1.04342e+06	1.04735e+06	556655	468549	548356	455011	533301	910521	783792	773190	616588	0.797461	0.18069
4201	174.112	C00062	L-Arginine; (S)-2-Amino-5-guanidinovaleric acid; L-Arg	0.82	0.538	175.1196#70.9372##	7.01453e+06	6.4674e+06	8.21833e+06	8.43209e+06	1.01428e+07	8.54318e+06	7.03268e+07	5.74335e+07	5.9657e+07	3.63247e+07	5.84952e+07	1.27225e+07	8.1364e+06	4.91599e+07	6.04198	0.00534785
4204	175.049	C05524	Aminoacyl-L-methionine	0.304	0.959	176.0564#777.9185##	645244	600695	1.20611e+06	580372	941806	1.0337e+06	202772	786363	233990	48422	250604	28032.7	834655	258364	0.309546	0.0231933
4209	175.063	C00954	Indole-3-acetate; Indole-3-acetic acid; (Indol-3-yl)acetate; Indoleacetate; Indoleacetic acid; IAA	0.513	0.771	176.0713#264.543##	438132	548513	549185	666241	888367	548056	175666	549733	388442	62248.4	471083	171423	606416	303099	0.499821	0.0170266
4218	175.085	C10851	Calystegin B2; Calystegine B2	0.97	0.192	176.0924#76.6521##	2.11876e+06	2.02454e+06	1.76523e+06	1.77764e+06	1.90642e+06	1.62269e+06	689816	656400	3.49894e+06	323973	622050	110797	1.86921e+06	983662	0.526245	0.152338
4220	176.047	C01173	1,3,8-Naphthalenertriol; 1,3,8-Trihydroxynaphthalene	0.628	0.835	177.0552#393.598##	6.24371e+06	8.82093e+06	7.31205e+06	7.01523e+06	7.86901e+06	7.11503e+06	7.58281e+06	8.99612e+06	1.12304e+07	5.37871e+06	1.09469e+07	2.84144e+06	7.39599e+06	7.8294e+06	1.0586	0.741836
4223	176.084	C14111	5,6,7,8-Tetrahydro-2-naphthoic acid	0.408	0.819	177.0916#534.901##	1.18283e+06	1.18441e+06	1.20225e+06	1.42993e+06	1.99352e+06	1.17302e+06	767794	3.18036e+06	2.76523e+06	599273	2.7765e+06	2.54559e+06	1.36099e+06	2.10579e+06	1.54725	0.16933
4230	176.084	C14111	5,6,7,8-Tetrahydro-2-naphthoic acid	0.391	0.83	177.0916#501.55##	359358	380563	421817	400097	503357	329135	4.0395e+06	521109	575699	3.3056e+06	464332	2.66481e+06	399055	1.92851e+06	4.83269	0.0711653
4237	176.084	C14111	5,6,7,8-Tetrahydro-2-naphthoic acid	0.412	0.814	177.0916#468.8215##	749603	2.96665e+06	611343	601654	3.08337e+06	565437	192286	388822	661754	2.2441e+06	645502	1.9192e+06	1.42968e+06	1.00861e+06	0.705482	0.593303
4244	176.105	C11917	L-Cladinose	1	0	177.1127#408.277##	932952	1.10921e+06	880731	1.26667e+06	1.53566e+06	992648	528208	1.6078e+06	1.26201e+06	166843	1.294e+06	1.54949e+06	1.11965e+06	1.06806e+06	0.953925	0.853762
4245	177.115	C07432	Phenmetrazine	0.507	1	178.1233#890.078##	7.09046e+06	1.48124e+07	1.89942e+07	2.00131e+07	1.40992e+07	1.37205e+07	2.24113e+07	2.31451e+07	2.19263e+07	1.34375e+07	2.25534e+07	2.26656e+07	1.47883e+07	2.10232e+07	1.42161	0.0941747
4247	177.115	C07432	Phenmetrazine	0.511	1	178.1233#609.928##	2.07758e+06	4.28777e+06	2.32729e+06	2.0727e+06	1.91272e+06	2.24144e+06	3.00444e+06	2.452e+06	1.51049e+06	2.21422e+06	2.07273e+06	2.03403e+06	2.48658e+06	2.21465e+06	0.89064	0.515763
4249	178.027	C16828	Caffeoquinone; Caffeic acid quinone	0.469	0.874	179.0345#237.267##	241732	263894	246169	314695	419173	267417	98489.9	235114	193635	153991	200178	148651	292180	171677	0.587571	0.00861092
4254	178.063	C02666	Coniferyl aldehyde; Coniferaldehyde; 4-Hydroxy-3-methoxycinnamaldehyde; Ferulaldehyde	0.515	0.746	179.0709#152.344##	682914	413536	555568	589812	1.03438e+06	539505	286545	538271	456409	843432	891484	873318	635952	648243	1.01933	0.91704
4259	178.099	C10478	Methylisoeugenol; trans-Methylisoeugenol; Isomethyleugenol	0.274	0.961	179.1073#374.332##	2.29487e+06	2.35755e+06	2.32026e+06	2.63862e+06	3.60104e+06	2.3049e+06	1.33444e+06	2.50143e+06	2.61732e+06	721104	2.46068e+06	773919	2.58621e+06	1.73481e+06	0.670795	0.0671563
4267	178.136	C14465	4-n-Hexylphenol	0.516	0.999	179.1437#488.005##	868478	928123	864932	994831	1.18788e+06	647071	392082	705744	550435	421037	664582	571074	915219	550826	0.601851	0.00578982
4269	178.136	C14465	4-n-Hexylphenol	0.503	1	179.1437#578.0935##	726154	1.09669e+06	746740	788108	960759	651804	431038	709828	772099	820198	759365	809647	828376	717029	0.865584	0.258989
4271	178.136	C07523	Propofol; 2,6-Diisopropylphenol	0.516	0.999	179.1437#408.101##	5.09522e+06	694968	448232	862652	892152	673309	833981	822602	832635	1.18957e+06	593380	800285	1.44442e+06	845409	0.585292	0.45442
4273	178.136	C14465	4-n-Hexylphenol	0.511	1	179.1437#434.703##	816535	616512	547529	856193	988669	621839	2.94553e+06	621685	361002	1.1151e+06	455233	898902	741213	1.06624e+06	1.43851	0.432915
4275	179.079	C00329	D-Glucosamine; Chitosamine; 2-Amino-2-deoxy-D-glucose	0.328	0.855	180.0873#225.315##	1.09029e+06	1.16334e+06	1.07145e+06	1.36005e+06	1.65598e+06	968617	143619	328300	284769	85522	323707	59133.4	1.21829e+06	204175	0.167592	0.000122206
4284	179.095	C17235	L-Homophenylalanine	0.506	0.846	180.1025#730.9235##	284997	466125	416476	539120	992712	493578	121338	278095	286893	91685.1	474476	78387.4	532168	221812	0.416809	0.00634946
4289	179.095	C17235	L-Homophenylalanine	0.538	0.815	180.1026#285.362##	207938	328216	303018	344220	469009	327281	154362	387240	469200	68356.6	488904	64144.8	329947	272034	0.824479	0.463178
4294	179.168	C07238	#N/A	0.269	0.999	180.1753#666.3235##	445273	364955	668097	408399	387936	534445	226356	533931	508461	190954	610954	125336	468184	365999	0.78174	0.35641
4298	180.042	C01197	Caffeate; Caffeic acid; 3,4-Dihydroxy-trans-cinnamate; trans-Caffeate; (2E)-3-(3,4-Dihydroxyphenyl)prop-2-enoate	0.419	0.685	181.0502#221.222##	1.07224e+06	1.15296e+06	1.13442e+06	1.42196e+06	1.76645e+06	1.03807e+06	425561	1.01321e+06	830734	136042	843672	461148	1.26435e+06	618394	0.489101	0.0125568
4306	180.042	C01197	Caffeate; Caffeic acid; 3,4-Dihydroxy-trans-cinnamate; trans-Caffeate; (2E)-3-(3,4-Dihydroxyphenyl)prop-2-enoate	0.436	0.686	181.0502#333.949##	914000	936158	896849	1.11009e+06	1.40677e+06	831298	379847	1.1416e+06	1.04872e+06	163163	1.07135e+06	426697	1.01586e+06	705230	0.694219	0.140405
4314	180.046	C03089	5-Methylthio-D-ribose; S-Methyl-5-thio-D-ribose	0.992	0.071	181.0536#112.7405##	1.39658e+06	1.65783e+06	1.53945e+06	1.92059e+06	2.50877e+06	1.60784e+06	458980	1.36097e+06	1.2467e+06	176648	1.06866e+06	540874	1.77184e+06	808806	0.456477	0.0103587
4316	180.058	C06712	Fluoren-9-one; 9-Fluorenone	0.628	0.836	181.0654#712.896##	548806	247419	332743	156499	158747	100338	116602	345174	1.78421e+06	849342	160389	635138	257425	648475	2.51908	0.204066
4319	180.069	C00604	1,10-Phenanthroline; o-Phenanthroline	1	0	181.0767#666.547##	155071	168996	120107	155787	160194	135064	167489	171919	165383	478765	107100	122985	149203	202274	1.35569	0.383314
4320	180.079	C00590	Coniferyl alcohol; Coniferol; 4-(3-Hydroxy-1-propenyl)-2-methoxyphenol; trans-Coniferyl alcohol	0.937	0.339	181.0866#354.2725##	911891	1.02764e+06	1.02145e+06	1.34876e+06	1.48445e+06	1.00299e+06	442813	1.07891e+06	918958	545409	1.01685e+06	478194	1.13286e+06	746855	0.659263	0.0282246
4322	180.115	C03929	3-tert-Butyl-5-methylcatechol	1	0	181.1229#408.8415##	1.11701e+06	1.05619e+06	2.51047e+06	1.41146e+06	1.48258e+06	2.79202e+06	725957	799018	580232	498388	758394	425752	1.72829e+06	631290	0.365269	0.0259169
4323	181.002	C10910	2-Methylthiobenzothiazole	1	0	182.0099#790.332##	4.9632e+06	3.88009e+06	3.31953e+06	2.36205e+06	2.48272e+06	2.81344e+06	823681	4.429e+06	1.7476e+06	1.35143e+06	1.63551e+06	339583	3.3035e+06	1.72113e+06	0.521002	0.0595377
4324	181.003	C10910	2-Methylthiobenzothiazole	1	0	182.0108#158.91##	498403	371925	519467	834790	306650	594323	567264	670381	683197	151001	553193	164795	520926	464972	0.892587	0.747996
4325	181.183	C14686	Dicyclohexylamine; N-Cyclohexylcyclohexanamine	1	0	182.191#429.589##	588211	196809	182042	196662	321353	184982	2.11852e+07	1.18018e+06	2.51817e+06	905619	1.51503e+06	411842	278343	4.61934e+06	16.5958	0.240945
4326	182.058	C04044	3-(2,3-Dihydroxyphenyl)propanoate; 2,3-Dihydroxyphenylpropanoate	0.282	0.935	183.0659#265.1##	778698	858125	855350	1.09728e+06	1.38501e+06	793768	404475	722613	628149	1.44755e+06	647057	1.4788e+06	961371	888107	0.923792	0.740585
4334	182.058	C04044	3-(2,3-Dihydroxyphenyl)propanoate; 2,3-Dihydroxyphenylpropanoate	0.265	0.944	183.0659#243.357##	424663	488264	534571	675985	894175	405890	1.44253e+06	930503	601156	95448.6	641144	1.42372e+06	570591	855751	1.49976	0.339056
4342	182.058	C04044	3-(2,3-Dihydroxyphenyl)propanoate; 2,3-Dihydroxyphenylpropanoate	0.26	0.943	183.0659#436.7165##	659925	764748	671567	957568	1.30988e+06	656441	269073	787205	477430	1.30093e+06	577203	1.32992e+06	836688	790294	0.94455	0.831584
4350	182.058	C04044	3-(2,3-Dihydroxyphenyl)propanoate; 2,3-Dihydroxyphenylpropanoate	0.256	0.941	183.0659#228.215##	242044	508544	437740	592325	771721	273563	2.13267e+06	364641	297994	2.11349e+06	346444	2.10806e+06	470989	1.22722e+06	2.60561	0.15283
4358	182.11	C14685	1,2-Dihydrostilbene; 1,2-Diphenylethane; Dibenzyl	1	0	183.1175#658.551##	530841	1.09958e+06	795973	848201	1.33228e+06	799038	136181	431249	508721	23122.6	616180	1.2214e+06	900985	489476	0.543268	0.0781771
4359	182.131	C14113	Decahydro-2-naphthoic acid; Decahydro-2-naphthalenecarboxylic acid	0.664	0.921	183.1386#894.088##	481810	764090	723582	647400	834095	774249	724206	514415	397838	209433	591974	482142	704204	486668	0.691089	0.0737567
4361	183.057	C00919	Choline sulfate	1	0	184.0645#76.4841##	3.13097e+06	2.73315e+06	2.61695e+06	2.12445e+06	2.76862e+06	2.48608e+06	4.2892e+06	1.82543e+06	2.02631e+06	1.41924e+06	1.82248e+06	673399	2.64337e+06	2.00934e+06	0.760144	0.173091
4362	183.053	C12026	3,5-Dihydroxy-phenylglycine; L-3,5-Dihydroxyphenylglycine; (S)-3,5-Dihydroxyphenylglycine	0.346	0.911	184.0612#225.8335##	95837.3	124335	134173	150294	209490	142500	104887	99354.3	137784	99262.2	134794	104433	142772	113419	0.794409	0.0758524
4367	183.09	C05589	L-Normetanephrine	0.43	0.824	184.0975#240.208##	538421	606383	604108	679496	994355	579563	377193	1.24731e+06	1.00605e+06	207263	1.15057e+06	206750	667054	699189	1.04817	0.865761
4371	183.09	C05589	L-Normetanephrine	0.432	0.809	184.0976#123.5245##	824633	823660	932602	1.23903e+06	1.5609e+06	730243	923733	1.54091e+06	1.16372e+06	197169	1.09552e+06	186735	1.01851e+06	851299	0.835826	0.546502
4375	183.978	C03232	3-Phosphonooxypyruvate; 3-Phosphonooxypyruvic acid; 3-Phosphohydroxypyruvate; 3-Phosphohydroxypyruvic acid	1	0	184.9863#820.011##	5.70665e+06	3.11123e+06	791508	2.6381e+06	3.71281e+06	4.21638e+06	1.36947e+07	1.26407e+07	4.40458e+07	1.66384e+06	1.9602e+07	1.28357e+07	3.36278e+06	1.74138e+07	5.17839	0.0741619
4376	184.001	C03671	2-Pyrone-4,6-dicarboxylate	0.53	0.997	185.0091#154.753##	1.76271e+06	1.13911e+07	1.03294e+07	2.60776e+06	1.87097e+06	1.77901e+06	382738	1.46688e+06	935632	828929	1.48209e+06	942523	4.95681e+06	1.00647e+06	0.203047	0.0816904
4378	184.999	C02703	L-Serine O-sulfate	1	0	186.0067#158.826##	3.91243e+06	3.95398e+06	4.26135e+06	4.53523e+06	4.81076e+06	3.95229e+06	1.80634e+06	3.46059e+06	3.44103e+06	1.31183e+06	3.43869e+06	287962	4.23767e+06	2.29107e+06	0.540644	0.0140415
4379	186.068	C02526	Biphenyl-2,3-diol; 2,3-Dihydroxybiphenyl; 3-Phenylcatechol	0.37	0.905	187.076#458.243##	1.41451e+06	1.1846e+06	1.12864e+06	1.81777e+06	1.83372e+06	1.06349e+06	414502	1.56685e+06	1.89284e+06	240848	1.45354e+06	1.07728e+06	1.40712e+06	1.10764e+06	0.787169	0.439786
4387	186.068	C02526	Biphenyl-2,3-diol; 2,3-Dihydroxybiphenyl; 3-Phenylcatechol	0.37	0.905	187.0761#542.539##	312455	492420	505786	876804	678350	572371	422093	712227	795840	1.36499e+06	635998	1.36093e+06	573031	882012	1.53921	0.0500277
4395	186.089	C14112	cis-2-Carboxycyclohexyl-acetic acid	1	0	187.0972#282.823##	412540	344350	401038	527249	722996	388108	814818	593474	394092	942274	484041	872372	466047	683512	1.46662	0.119821
4396	187.064	C06559	Deethylatrazine	1	0	188.0713#543.2315##	481029	508259	456763	632192	840504	466010	117000	738924	632439	164334	656784	162710	564126	412032	0.73039	0.256152
4397	187.064	C06559	Deethylatrazine	1	0	188.0713#366.183##	138000	137124	146901	162094	153558	34870.6	228051	444368	303909	64717	399632	201261	128758	273657	2.12536	0.0529448
4398	187.085	C05548	6-Acetamido-2-oxohexanoate; 2-Oxo-6-acetamidocaproate	0.494	0.84	188.0924#411.9015##	1.28962e+06	1.25511e+06	1.30215e+06	1.46269e+06	2.01454e+06	1.10241e+06	1.13833e+06	2.11387e+06	1.96509e+06	352759	1.92627e+06	206565	1.40442e+06	1.28381e+06	0.914124	0.725198
4402	187.121	C01092	8-Amino-7-oxononanoate; 8-Amino-7-oxononanoic acid; 7-Keto-8-aminopelargonic acid; KAPA	0.785	0.751	188.1288#104.363##	2.57694e+06	2.93208e+06	2.45307e+06	2.6479e+06	3.09257e+06	1.59859e+06	1.70341e+06	4.59178e+06	3.85928e+06	428748	3.87564e+06	447464	2.55019e+06	2.48439e+06	0.974196	0.92224
4404	187.136	C07245	Selegiline	0.502	1	188.1441#836.591##	2.15839e+06	1.55899e+06	1.72389e+06	1.09565e+06	1.06234e+06	1.47329e+06	132158	1.95823e+06	605986	87433.9	556700	109115	1.51209e+06	574937	0.380226	0.0383227
4406	187.157	C12890	#N/A	0.516	0.999	188.1652#535.167##	921842	502744	1.56988e+06	471877	597959	1.22913e+06	245357	959597	224183	74192.4	206266	2470.1	882240	285344	0.323432	0.0764862
4408	187.157	C12890	#N/A	0.516	0.999	188.1652#600.43##	821825	907307	1.1101e+06	904678	1.33302e+06	1.08803e+06	448869	1.15287e+06	681601	127882	766194	0	1.02749e+06	529569	0.515399	0.0416813
4410	187.157	C12889	n-Decanohydroxamic acid; Decanohydroxamic acid	0.5	1	188.1652#715.8925##	568122	343078	874254	346781	541879	756891	116316	526458	149078	31902.4	218942	0	571834	173783	0.303904	0.0362416
4412	187.949	C14843	4-Bromocatechol	0.506	1	188.9564#61.916##	1.16143e+06	1.40592e+06	1.51785e+06	1.82639e+06	1.89415e+06	1.34202e+06	360040	1.1212e+06	1.31626e+06	340926	990808	41497.4	1.52463e+06	695121	0.455928	0.011282
4414	188.032	C04002	(Z)-But-1-ene-1,2,4-tricarboxylate; Homo-cis-aconitate; cis-Homoaconitate; (Z)-1,2,4-But-1-enetricarboxylic acid	0.266	0.99	189.0401#98.099##	996464	903500	538359	969645	1.13801e+06	572140	200997	453075	571223	115182	460657	54756.6	853020	309315	0.362612	0.00907479
4419	188.069	C16589	2-Oxosuberate; 2-Oxooctanedionic acid; alpha-Ketosuberate	1	0	189.0765#266.267##	310500	218496	296363	331828	403423	231988	126906	412646	89352.6	377892	418168	374555	298766	299920	1.00386	0.987038
4420	188.084	C06589	cis-2,3-Dihydro-2,3-dihydroxybiphenyl; cis-3-Phenylcyclohexa-3,5-diene-1,2-diol; (1S,2R)-3-Phenylcyclohexa-3,5-diene-1,2-diol	0.698	0.883	189.0917#425.518##	2.49711e+06	2.97359e+06	798616	1.14078e+06	1.68542e+06	791010	263052	1.12562e+06	1.09063e+06	478048	1.09704e+06	401757	1.64775e+06	742692	0.45073	0.0669276
4422	188.127	C01924	Homoarginine; L-Homoarginine	0.5	1	189.1353#71.32275##	1.52211e+06	788203	817737	1.55226e+06	730320	560318	5.71779e+06	4.78287e+06	5.43496e+06	2.98455e+06	5.35509e+06	722563	995157	4.1663e+06	4.18658	0.00942008
4424	188.153	C01037	7,8-Diaminononanoate; 7,8-Diaminopelargonic acid; DAPA	0.67	0.734	189.1605#67.1868##	1.08405e+06	1.22842e+06	1.0325e+06	1.0796e+06	1.24582e+06	1.1528e+06	2.38022e+06	3.21017e+06	3.39176e+06	1.53578e+06	3.32991e+06	458041	1.1372e+06	2.38431e+06	2.09666	0.0479607
4427	189.1	C06326	(2S)-2-{[1-(R)-Carboxyethyl]amino}pentanoate	0.43	0.915	190.1081#80.0059##	2.52117e+06	2.55993e+06	2.41915e+06	2.76732e+06	2.75849e+06	2.57968e+06	1.03526e+06	3.77369e+06	854205	360354	834611	264139	2.60096e+06	1.18704e+06	0.456387	0.0492755
4432	191.131	C10935	N,N-Diethyl-m-toluamide; Diethyltoluamide; DEET	0.35	0.999	192.139#318.977##	1.15753e+06	1.06733e+06	967187	1.12967e+06	1.12954e+06	1.0315e+06	717775	1.02215e+06	830303	822647	873328	842784	1.08046e+06	851497	0.788089	0.00967456
4435	191.131	C07904	Phendimetrazine	0.342	1	192.139#246.087##	2.90924e+06	2.82488e+06	2.76847e+06	2.34908e+06	1.77991e+06	2.49692e+06	2.44551e+06	2.59599e+06	1.94645e+06	2.36957e+06	2.27641e+06	2.34446e+06	2.52142e+06	2.32973e+06	0.923977	0.340261
4438	191.131	C10938	N,N-Diethylphenylacetamide; DEPA	0.354	0.999	192.139#259.912##	5.61353e+06	5.26705e+06	5.45934e+06	5.32722e+06	5.04898e+06	2.50203e+06	1.07719e+07	4.27041e+06	2.81464e+06	5.70951e+06	5.41805e+06	9.36437e+06	4.86969e+06	6.39148e+06	1.3125	0.358746
4441	192.042	C01752	Scopoletin	0.258	0.908	193.0503#297.5885##	2.1129e+06	3.92858e+06	2.26537e+06	2.77132e+06	6.52153e+06	2.15938e+06	1.21468e+06	2.48961e+06	3.59358e+06	347588	3.48896e+06	43967.7	3.29318e+06	1.86306e+06	0.565734	0.0725149
4452	192.042	C01752	Scopoletin	0.272	0.901	193.0503#163.557##	1581926	2.32357e+06	2.86325e+06	3.63279e+06	2.35565e+06	2.94246e+06	637594	2.65642e+06	2.31225e+06	232963	2.47095e+06	658275	2.61661e+06	1.49474e+06	0.571252	0.117012
4463	192.042	C01752	Scopoletin	0.269	0.899	193.0503#351.776##	691229	478334	822440	815536	1.35047e+06	678908	278774	803350	694047	360632	680455	339157	806153	526069	0.652567	0.102933
4474	192.043	C01752	Scopoletin	0.278	0.904	193.0503#517.5115##	124121	102911	200235	442218	191012	146477	111181	2.09254e+06	1.64779e+06	219914	1.71107e+06	212868	201163	999227	4.96726	0.0970293
4485	192.079	C14104	cis-1,2-Dihydroxy-1,2-dihydro-7-hydroxymethylnaphthalene	0.212	0.991	193.0867#594.532##	382700	298896	511854	317320	850481	416828	358181	526845	405137	349678	549613	321097	463013	418425	0.903701	0.559471
4492	192.079	C14104	cis-1,2-Dihydroxy-1,2-dihydro-7-hydroxymethylnaphthalene	0.204	0.993	193.0867#354.209##	577341	494773	512976	608224	791370	400921	453521	513225	524471	334024	191508	296602	564267	385558	0.68329	0.118349
4499	192.115	C09909	Thymyl acetate	1	0	193.1231#820.6185##	7.71241e+06	5.99898e+06	6.59868e+06	4.39359e+06	3.42461e+06	4.88598e+06	3.12748e+06	4.10462e+06	2.66678e+06	2.82847e+06	2.68268e+06	2.74003e+06	5.50237e+06	3.02501e+06	0.549765	0.00918105
4500	192.115	C09909	Thymyl acetate	1	0	193.1231#765.454##	807421	690245	635376	669884	816213	531611	547053	926156	582505	621929	710638	393577	691792	630310	0.911126	0.403143
4501	192.115	C09909	Thymyl acetate	1	0	193.1231#790.606##	1.09734e+06	1.80513e+06	1.0227e+06	741362	1.00013e+06	792711	594027	731128	485807	509734	643672	400195	1.07656e+06	560760	0.52088	0.00778345
4502	192.152	C14698	4-n-Heptylphenol; p-Heptylphenol; p-Hydroxyheptylbenzene	0.346	1	193.1594#427.672##	2.77778e+06	3.94703e+06	2.68437e+06	3.26282e+06	4.15516e+06	2.56089e+06	1.00503e+06	3.14669e+06	3.40627e+06	982038	3.30879e+06	559111	3.23134e+06	2.06799e+06	0.639978	0.0495551
4505	192.152	C12286	alpha-Ionone	0.348	0.999	193.1594#865.214##	4.75166e+06	3.0218e+06	6.00802e+06	2.89808e+06	3.65628e+06	2.43839e+06	2.10688e+06	2.36199e+06	2.28888e+06	1.42533e+06	1.81909e+06	928160	3.79571e+06	1.82172e+06	0.479943	0.00625058
4508	192.152	C14698	4-n-Heptylphenol; p-Heptylphenol; p-Hydroxyheptylbenzene	0.339	1	193.1595#622.624##	961004	1.06908e+06	996318	1.13652e+06	1.27074e+06	911383	723126	1.28899e+06	1.23925e+06	579826	1.21325e+06	454913	1.05751e+06	916561	0.866719	0.352019
4511	192.152	C12287	beta-Ionone; trans-beta-Ionone	0.34	1	193.1594#496.451##	6.19999e+06	6.33098e+06	6.78903e+06	7.94857e+06	9.92832e+06	6.24064e+06	2.77725e+06	7.81479e+06	6.63532e+06	1.63136e+06	6.78791e+06	695133	7.23959e+06	4.39029e+06	0.606429	0.0691442
4514	193.074	C16587	3-Carbamoyl-2-phenylpropionaldehyde	0.274	0.969	194.0819#264.838##	334205	331459	356297	470609	621352	308413	79003.6	236330	3.20138e+06	3.87687e+06	190659	4.05922e+06	403722	1.94058e+06	4.80671	0.117485
4521	193.089	C14417	2-Anthramine; 2-Aminoanthracene	1	0	194.0972#660.307##	329432	183579	2.35883e+06	127991	171569	86307.8	2555666	200458	54305	2.60732e+06	50463.7	2.64248e+06	542952	1.35178e+06	2.48969	0.35653
4522	193.11	C07875	Butamben	0.26	1	194.1183#800.2875##	8.20257e+06	6.27027e+06	5.44868e+06	6.10864e+06	8.53522e+06	4.68634e+06	3.90434e+06	4.3322e+06	4.58166e+06	3.06035e+06	5.71862e+06	2.82848e+06	6.54195e+06	4.07094e+06	0.622283	0.00374903
4526	194.058	C12204	5-Hydroxyconiferaldehyde	0.347	0.727	195.0659#362.085##	6.43202e+06	2.77091e+06	2.71557e+06	3.38454e+06	1.00742e+07	2.73751e+06	1.79633e+06	4.15975e+06	5.45758e+06	553038	4.13857e+06	459792	4.68579e+06	2.76084e+06	0.589195	0.22188
4535	194.058	C12204	5-Hydroxyconiferaldehyde	0.35	0.737	195.0659#377.63##	1.64982e+06	1.50408e+06	1.52984e+06	1.7422e+06	2396111	1.73531e+06	775094	2.03321e+06	2.21932e+06	272960	1.95497e+06	532484	1.75956e+06	1.29801e+06	0.737688	0.264148
4544	194.095	C17497	Zingerone; Zingiberone; Vanillylacetone; [0]-Paradol	1	0	195.1023#841.677##	1.92925e+07	5.65594e+07	5.72184e+07	4.31388e+07	1.14864e+07	9.47331e+06	3.00161e+07	9.89769e+06	1.09315e+07	1.05751e+07	1.09426e+07	8.48137e+06	3.28615e+07	1.34741e+07	0.410026	0.121159
4545	194.095	C17497	Zingerone; Zingiberone; Vanillylacetone; [0]-Paradol	1	0	195.1023#375.091##	1.46438e+06	425220	1.53669e+06	489173	383899	392777	440365	484379	493314	514966	690541	439726	782022	510549	0.652857	0.317629
4546	194.131	C14305	4-Hexyloxyphenol	0.342	1	195.1387#429.193##	968528	1.00365e+06	922817	1.10246e+06	989525	725136	744305	1.07899e+06	1.0445e+06	578248	973516	473438	952021	815499	0.856598	0.228621
4549	194.167	C03527	Oxidized Latia luciferin	1	0	195.1751#880.2145##	3.2276e+06	3.95648e+06	3.49153e+06	3.41872e+06	3.93148e+06	3.8421e+06	3.07199e+06	4.40943e+06	4.0625e+06	2.69129e+06	3.79507e+06	2.93522e+06	3.64465e+06	3.49425e+06	0.958734	0.565009
4550	194.167	C03527	Oxidized Latia luciferin	1	0	195.175#442.353##	787416	690938	567905	867823	1.08204e+06	693185	265926	761842	646181	286525	631121	201849	781551	465574	0.595705	0.0523158
4551	196.074	C12205	5-Hydroxyconiferyl alcohol	0.538	0.681	197.0815#406.615##	2.85983e+06	2.73055e+06	2.5909e+06	3.46456e+06	4.39362e+06	2.5358e+06	1.89006e+06	3.62679e+06	3.10183e+06	586491	3.2777e+06	100818	3.09588e+06	2.09728e+06	0.677444	0.167377
4558	196.074	C12205	5-Hydroxyconiferyl alcohol	0.528	0.706	197.0816#432.4115##	2.99884e+06	3.16352e+06	3.17257e+06	3.95594e+06	4.97115e+06	2.77394e+06	1.84614e+06	4.71607e+06	3.95296e+06	629768	3.9754e+06	156425	3.50599e+06	2.54613e+06	0.726222	0.267051
4565	196.074	C12205	5-Hydroxyconiferyl alcohol	0.536	0.704	197.0816#366.889##	470700	691314	363513	366033	571078	364636	470945	1.56869e+06	418618	466013	347739	374050	471212	607675	1.2896	0.419029
4572	196.089	C16014	cis-Stilbene oxide	0.523	0.998	197.0968#520.992##	450408	386690	397654	418343	654395	405387	201083	498063	404978	121202	381181	251770	452146	309713	0.684984	0.0909878
4574	196.089	C16014	cis-Stilbene oxide	0.524	0.998	197.0967#835.386##	700724	1.01915e+06	1.26143e+06	627630	632711	880179	482040	656983	433981	379386	477277	379625	853637	468215	0.548495	0.0126347
4576	197.021	C03166	Phosphoguanidinoacetate; Guanidinoacetate phosphate	1	0	198.0293#158.865##	885223	1.1548e+06	1.17533e+06	1.39607e+06	232212	975299	398006	1.19198e+06	1.00636e+06	174420	1.04642e+06	84001.1	969822	650198	0.670431	0.327504
4577	197.069	C00355	3,4-Dihydroxy-L-phenylalanine; L-Dopa; 3-Hydroxy-L-tyrosine; L-beta-(3,4-Dihydroxyphenyl)alanine; Levodopa; Dihydroxy-L-phenylalanine	0.769	0.78	198.0768#303.3185##	295652	274592	281681	349423	462932	291628	172074	376462	132468	50576	122082	39642.8	325985	148884	0.456721	0.0425907
4579	198.089	C06579	cis-2,3-Dihydroxy-2,3-dihydro-p-cumate; cis-5,6-Dihydroxy-4-isopropylcyclohexa-1,3-dienecarboxylate; (2R,3S)-2,3-Dihydroxy-2,3-dihydro-p-cumate	0.528	0.868	199.0973#354.915##	799145	867440	800416	1.12313e+06	1.41157e+06	808638	260955	903915	811679	170286	755618	99755.5	968389	500368	0.516701	0.0364543
4583	198.126	C05575	Hercynine; Nalpha,Nalpha,Nalpha-Trimethyl-L-histidine	1	0	199.1336#351.6965##	333686	282108	233616	360095	510422	309686	305223	245959	727390	154125	202019	89543.8	338269	287377	0.849551	0.68375
4584	199.023	C01102	O-Phospho-L-homoserine	0.315	0.962	200.0305#159.4515##	766075	1.08536e+06	836633	864480	834331	413951	421111	591575	523305	473336	254765	932655	800138	532791	0.665874	0.160395
4588	199.121	C12448	Ecgonine methyl ester; Methyl ecgonine	0.845	0.622	200.1289#142.425##	241243	240388	270504	335701	448832	244329	189389	272579	215991	154471	217782	170044	296833	203376	0.685153	0.0627222
4590	200.082	C06659	Dihydroclavaminic acid; Dihydroclavaminate	0.83	0.658	201.0895#67.6564##	562200	644003	463092	554819	1.22213e+06	453587	390483	355411	363235	350702	370262	269818	649972	349985	0.538462	0.045325
4592	202.063	C03569	2,2',3-Trihydroxybiphenyl	1	0	203.0711#541.0945##	221417	692732	259784	353654	400468	242650	419902	265117	299849	626993	604171	576441	361784	465412	1.28644	0.403437
4593	202.074	C06732	alpha,beta-Didehydrotryptophan	0.608	0.966	203.0822#366.4495##	251036	298828	254151	334802	444113	142772	367960	131238	442480	430470	204009	417766	287617	332321	1.15543	0.614092
4595	202.1	C08992	Tremetone	1	0	203.1074#502.072##	1.05746e+06	659122	1.13148e+06	1.18421e+06	1.51427e+06	1.20387e+06	892309	1.05851e+06	1.14769e+06	791903	1.14799e+06	649250	1.12507e+06	947942	0.842565	0.263849
4596	202.143	C01404	Arg-OEt	0.342	1	203.151#73.7909##	646020	1.52793e+06	898356	496017	853423	810721	3.92121e+06	5.05248e+06	5.75808e+06	2.23101e+06	5.12728e+06	506930	872078	3.76617e+06	4.31861	0.0133108
4599	202.142	C03627	#N/A	0.352	0.999	203.1493#640.501##	3.84029e+06	929420	684259	356279	357705	1.22593e+06	617793	904529	96042.6	637503	112205	606482	1.23231e+06	495759	0.402299	0.213087
4602	202.142	C01404	Arg-OEt	0.346	1	203.1494#726.325##	1.2827e+06	869297	574566	454967	607524	290454	403359	797719	83421	431763	428459	417005	679918	426954	0.627949	0.154791
4605	203.08	C12986	N2-Acetyl-L-aminoadipate	0.86	0.583	204.0874#202.78##	615135	791928	755428	1.06714e+06	1.5894e+06	827432	386574	960075	742249	107956	739780	1.67991e+06	941078	769424	0.817599	0.560184
4607	203.08	C12986	N2-Acetyl-L-aminoadipate	0.876	0.541	204.0874#97.2114##	1.94223e+06	1.83099e+06	1.84316e+06	1.62351e+06	2.15073e+06	1.49001e+06	1.1759e+06	1.07295e+06	1.21451e+06	987231	1.05045e+06	1.02768e+06	1.81344e+06	1.08812e+06	0.600032	0.000417545
4609	203.116	C04083	N6-(Delta2-Isopentenyl)-adenine; N6-(3-Methylbut-2-enyl)adenine; 6-(gamma,gamma-Dimethylallylamino)purine; N6-Dimethylallyladenine	0.892	0.492	204.1239#118.5605##	459854	493537	435082	573643	781165	399747	1.56799e+06	477208	453283	1.45378e+06	2.38053e+06	1.64975e+06	523838	1.33043e+06	2.53976	0.0313398
4611	204.022	C11164	CCCP; Carbonyl cyanide m-chlorophenyl hydrazone	1	0	205.0295#200.905##	1.0103e+06	827334	863409	1.04338e+06	977054	894589	504753	778846	611365	342057	857574	293749	936011	564724	0.60333	0.0196211
4612	204.115	C16694	Plastoquinone-1	0.511	1	205.1231#599.473##	508275	679882	561626	570791	760373	786100	265997	486766	372766	3.55268e+06	517285	3.27948e+06	644508	1.41249e+06	2.19159	0.274581
4614	204.115	C10702	4'-Hydroxy-3'-prenylacetophenone	0.51	1	205.1231#821.7515##	432855	3.79574e+06	3.59776e+06	500651	435298	476141	2.61382e+06	534371	2.59265e+06	455515	369687	449081	1.53974e+06	1.16919e+06	0.75934	0.629098
4616	205.095	C15481	N-Acetyl-D-quinovosamine; 2-Acetamido-2,6-dideoxy-D-glucose	0.51	1	206.103#78.2866##	7.39711e+06	6.91038e+06	6.89304e+06	6.9831e+06	7.52455e+06	6.30339e+06	3.80783e+06	3.64825e+06	3.77131e+06	1.74903e+06	3.63636e+06	414099	7.00193e+06	2.83781e+06	0.40529	0.000283261
4618	205.095	C15481	N-Acetyl-D-quinovosamine; 2-Acetamido-2,6-dideoxy-D-glucose	0.51	1	206.1031#103.839##	1.40417e+06	1.49155e+06	1.8508e+06	1.56825e+06	1.96997e+06	1.38789e+06	582470	1.83034e+06	1.68012e+06	378014	1.54701e+06	362874	1.6121e+06	1.06347e+06	0.659679	0.0669775
4620	205.132	C05944	Pantothenol; (R)-2,4-Dihydroxy-N-(3-hydroxypropyl)-3,3-dimethylbutanamide; Dexpanthenol; 2,4-Dihydroxy-N-(3-hydroxypropyl)-3,3-dimethylbutanamide; (+)-Panthenol; Bepanthen; Bepanthene; Bepantol; D-(+)-2,4-Dihydroxy-N-(3-hydroxypropyl)-3,3-dimethylbutyramide; Cozyme; D(+)-Panthenol; D(+)-Pantothenyl alcohol; D-P-A Injection; D-Panthenol; d-Pantothenol; d-Pantothenyl alcohol; Ilopan; Motilyn; Panad…	0.896	0.48	206.1395#249.195##	185518	168108	238025	218644	239312	151480	134510	456890	451699	223461	503326	212360	200181	330374	1.65038	0.0773434
4622	205.132	C05944	Pantothenol; (R)-2,4-Dihydroxy-N-(3-hydroxypropyl)-3,3-dimethylbutanamide; Dexpanthenol; 2,4-Dihydroxy-N-(3-hydroxypropyl)-3,3-dimethylbutanamide; (+)-Panthenol; Bepanthen; Bepanthene; Bepantol; D-(+)-2,4-Dihydroxy-N-(3-hydroxypropyl)-3,3-dimethylbutyramide; Cozyme; D(+)-Panthenol; D(+)-Pantothenyl alcohol; D-P-A Injection; D-Panthenol; d-Pantothenol; d-Pantothenyl alcohol; Ilopan; Motilyn; Panad…	0.904	0.458	206.1395#198.7475##	419917	398153	319045	508499	721570	232987	41125.6	362635	276527	469669	282763	267601	433362	283387	0.653926	0.130723
4624	206.058	C14085	2-Hydroxy-8-methylchromene-2-carboxylate	0.37	0.86	207.0659#446.643##	1.20045e+06	867937	1.05137e+06	1.19855e+06	1.41751e+06	705634	582456	1.88253e+06	1.37894e+06	211358	1.58891e+06	211408	1.07357e+06	975934	0.909051	0.758418
4629	206.058	C14085	2-Hydroxy-8-methylchromene-2-carboxylate	0.374	0.86	207.0659#407.074##	906213	831791	790975	2.15268e+07	2.86661e+07	717503	601436	1.94218e+06	1.50079e+06	3.16597e+06	1.65397e+06	508427	8.90655e+06	1.56213e+06	0.175391	0.200535
4634	206.095	C12458	3-Dimethylallyl-4-hydroxybenzoate	0.724	0.601	207.1023#380.772##	803090	705205	657859	1.21805e+06	1.22588e+06	895865	1.07433e+06	683124	663159	103489	520981	203483	917657	541428	0.590011	0.146955
4639	206.094	C12458	3-Dimethylallyl-4-hydroxybenzoate	0.724	0.601	207.1023#533.3##	720773	949867	765888	883281	1.30313e+06	779059	345069	350220	262897	197989	222056	141681	900333	253319	0.281361	0.00118373
4644	206.131	C01588	Ibuprofen	0.5	1	207.1387#822.321##	1.88351e+06	1.93193e+06	2.05939e+06	1.73133e+06	1.67094e+06	1.57087e+06	1.40352e+06	1.00632e+06	1.19729e+06	1.17721e+06	1.16112e+06	1.21628e+06	1.808e+06	1.19362e+06	0.660191	0.00118344
4646	206.131	C01588	Ibuprofen	0.506	1	207.1388#849.358##	2.65897e+06	2.26404e+06	2.28396e+06	1.60923e+06	1.17238e+06	1.45166e+06	1.16976e+06	1.16135e+06	1.08382e+06	1.01464e+06	1.03323e+06	1.01126e+06	1.90671e+06	1.07901e+06	0.565903	0.011065
4648	206.131	C02185	Plastoquinol-1	0.505	1	207.1388#596.519##	1.66788e+06	1.57715e+06	879803	1.85854e+06	2.37852e+06	869863	1.13805e+06	843883	962044	534020	1.20645e+06	322894	1.53863e+06	834557	0.542404	0.0190227
4650	206.131	C02185	Plastoquinol-1	0.518	0.999	207.1387#439.69##	2.52541e+06	2.37227e+06	2.51378e+06	3.18382e+06	3.98618e+06	2.39946e+06	1.0276e+06	3.05412e+06	2.31383e+06	519752	1.48169e+06	228932	2.83015e+06	1.43765e+06	0.507977	0.0534834
4652	206.131	C02185	Plastoquinol-1	0.51	1	207.1387#619.415##	582891	412360	514406	509711	1.05853e+06	558709	515401	773529	602088	299107	609442	358043	606101	526268	0.868286	0.515432
4654	206.142	C16561	Monoethylglycinexylidide	0.569	0.894	207.15#225.827##	575249	593638	561489	677668	981372	551993	187518	791476	674984	245683	695708	259377	656901	475791	0.724296	0.158888
4657	206.167	C11350	(+)-trans-alpha-Irone	0.266	0.999	207.1751#891.307##	3.86407e+06	3.43363e+06	2.89689e+06	1.81286e+06	2.61221e+06	2.64483e+06	1.70505e+06	2.71907e+06	1.62384e+06	1.59046e+06	1.34419e+06	1.77305e+06	2.87741e+06	1.79261e+06	0.622993	0.0097962
4661	207.053	C12466	3-Amino-4,7-dihydroxy-8-methylcoumarin	0.369	0.938	208.0613#353.151##	254090	228789	187045	302395	363736	228746	96465.2	303272	266974	381938	362509	154664	260800	260970	1.00065	0.996793
4665	207.126	C14168	3-(Dimethylamino)propyl benzoate	0.518	0.999	208.134#218.822##	1.81255e+06	1.83768e+06	1.86815e+06	2.24163e+06	2.84345e+06	1.68862e+06	416475	1.20824e+06	1.02104e+06	388100	1.05643e+06	192461	2.04868e+06	713792	0.348415	0.00122613
4667	207.126	C14425	Fenobucarb; 2-sec-Butylphenyl N-methylcarbamate; BPMC	0.508	1	208.134#193.9485##	547577	681409	614397	884217	1.1149e+06	630946	197703	557742	506860	114394	490419	24785.7	745575	315317	0.422918	0.0128832
4669	207.126	C14168	3-(Dimethylamino)propyl benzoate	0.516	0.999	208.134#297.181##	465966	508850	474009	536538	771300	541922	273677	389661	359250	267789	313191	253700	549764	309545	0.56305	0.00606079
4671	207.126	C14425	Fenobucarb; 2-sec-Butylphenyl N-methylcarbamate; BPMC	0.502	1	208.134#168.252##	412864	382619	384233	347252	821948	377160	375260	920783	609034	90434.2	584703	16000.2	454346	432702	0.952363	0.883522
4673	207.163	C09872	Luciduline; (+)-Luciduline	1	0	208.1704#666.293##	159611	130177	226510	166705	114120	195318	61529.1	194635	184281	51625.4	200320	46889.9	165407	123213	0.744912	0.337863
4674	208.037	C09265	Fraxetin	1	0	209.0452#206.37##	345045	279209	359948	466599	624638	352729	88969	415232	281955	40849.7	331829	18168.6	404695	196167	0.484729	0.0542769
4675	208.074	C05610	Sinapoyl aldehyde; Sinapaldehyde	0.688	0.76	209.0816#499.144##	5.90862e+06	4.53961e+06	2.81441e+06	3.34051e+06	4.34202e+06	4.65205e+06	1.01737e+06	5.57355e+06	2.80901e+06	298104	2.61204e+06	107416	4.2662e+06	2.06958e+06	0.485111	0.0755661
4678	208.074	C05610	Sinapoyl aldehyde; Sinapaldehyde	0.689	0.76	209.0816#206.933##	505842	454338	530605	668571	891412	491669	221949	648649	553168	85205.5	587808	121309	590406	369681	0.626148	0.112831
4681	208.074	C05610	Sinapoyl aldehyde; Sinapaldehyde	0.682	0.77	209.0816#577.5595##	1.15327e+06	1.09158e+06	1.46678e+06	1.4888e+06	1.68664e+06	1.19272e+06	482064	1.44265e+06	1.11092e+06	228002	1.59818e+06	154170	1.34663e+06	835999	0.620807	0.092324
4684	208.074	C05610	Sinapoyl aldehyde; Sinapaldehyde	0.711	0.73	209.0816#751.089##	528753	280234	379536	374377	687715	420573	369710	889954	588259	321051	355605	300629	445198	470868	1.05766	0.858875
4687	208.074	C05610	Sinapoyl aldehyde; Sinapaldehyde	0.679	0.773	209.0816#532.079##	1.09909e+06	1.2303e+06	1.42258e+06	1.5541e+06	3.55009e+06	1.2946e+06	492512	1.47831e+06	1.19274e+06	260346	1.20475e+06	153538	1.69179e+06	797032	0.471117	0.0612992
4690	208.074	C05610	Sinapoyl aldehyde; Sinapaldehyde	0.678	0.775	209.0815#477.726##	1.07783e+06	1.38802e+06	1.11425e+06	1.5129e+06	2.10319e+06	1.4262e+06	519163	1.47958e+06	1.50893e+06	232075	1.17864e+06	141244	1.43707e+06	843273	0.586802	0.095154
4693	208.074	C05610	Sinapoyl aldehyde; Sinapaldehyde	0.7	0.746	209.0815#417.471##	1.98122e+06	2.26115e+06	631847	1.48616e+06	1.46703e+06	898758	326323	178614	1.29762e+06	311433	1.51673e+06	227808	1.45436e+06	643089	0.44218	0.114132
4696	208.11	C04561	Benzyl (2R,3S)-2-methyl-3-hydroxybutanoate	0.14	0.998	209.118#842.468##	2.11029e+06	663605	3.57605e+06	645864	450665	1.96361e+06	471997	1.47643e+06	307569	405546	324065	157850	1.56835e+06	523910	0.334052	0.142464
4705	208.146	C14236	4-Heptyloxyphenol; p-n-Heptyloxyphenol	1	0	209.1542#858.273##	2.40572e+06	2.18939e+06	2.81237e+06	1.38565e+06	953537	1.97529e+06	1.39988e+06	1.84385e+06	678449	1.29206e+06	1.13907e+06	1.2326e+06	1.95366e+06	1.26432e+06	0.647153	0.0969717
4706	208.147	C14236	4-Heptyloxyphenol; p-n-Heptyloxyphenol	1	0	209.1544#333.147##	2.77705e+06	2.80624e+06	2.82795e+06	3.40272e+06	4.2671e+06	2.55483e+06	1.51726e+06	3.56212e+06	2.86901e+06	784292	2.97375e+06	400238	3.10598e+06	2.01778e+06	0.649642	0.0922813
4707	208.146	C14236	4-Heptyloxyphenol; p-n-Heptyloxyphenol	1	0	209.1543#422.497##	8.96743e+06	9.60644e+06	9.77697e+06	1.15879e+07	1.45713e+07	8.2446e+06	4.90784e+06	1.07299e+07	6.49135e+06	2.18537e+06	6.09808e+06	970641	1.04591e+07	5.23054e+06	0.500094	0.0226839
4708	208.147	C14236	4-Heptyloxyphenol; p-n-Heptyloxyphenol	1	0	209.1544#556.49##	2.72344e+06	2.50932e+06	2.50524e+06	3.07838e+06	3.71035e+06	2.38838e+06	2.79765e+06	3.53915e+06	2.93745e+06	982761	2.90178e+06	670305	2.81918e+06	2.30485e+06	0.817559	0.355516
4709	209.069	C03710	N-Benzyloxycarbonylglycine; N-CBZ-glycine	0.365	0.994	210.0769#98.73645##	231091	379811	279442	207598	351382	236659	73673.8	296095	258527	184850	248410	170027	280997	205264	0.730483	0.0157575
4712	210.053	C05619	5-Hydroxyferulic acid methyl ester	1	0	211.0609#321.924##	562483	726378	1.27101e+06	711543	900155	539125	256271	578992	496717	183243	546099	140978	785116	367050	0.467511	0.00496319
4713	210.053	C05619	5-Hydroxyferulic acid methyl ester	1	0	211.0609#284.678##	388626	663502	559121	1.00931e+06	1.15752e+06	347899	372304	672978	562874	227945	614387	218943	687663	444905	0.646981	0.138224
4714	210.08	C12143	2-Aminoacridone; AMAC	1	0	211.0874#721.126##	794320	356655	344545	166421	411421	128411	8.99121e+06	855692	3.60212e+06	1.02456e+06	2.0451e+06	411974	366962	2.82178e+06	7.68956	0.102467
4715	210.089	C02325	Sinapyl alcohol; Sinapoyl alcohol	0.842	0.394	211.0972#455.4585##	817364	788866	785990	865150	820967	520262	316996	1.41357e+06	1.26377e+06	237391	1.36027e+06	155571	766433	791263	1.0324	0.920588
4720	210.089	C02325	Sinapyl alcohol; Sinapoyl alcohol	0.84	0.394	211.0973#238.334##	368355	286463	379166	531853	720208	367168	328004	541876	404794	203605	440708	141133	442202	343353	0.776462	0.324663
4725	210.089	C02325	Sinapyl alcohol; Sinapoyl alcohol	0.825	0.419	211.0972#428.983##	607340	583890	1.22344e+06	863731	1.09024e+06	931450	554150	1.3332e+06	1.37233e+06	233169	2.40998e+06	291133	883348	1.03233e+06	1.16865	0.657536
4730	210.089	C02325	Sinapyl alcohol; Sinapoyl alcohol	0.832	0.407	211.0972#409.098##	1.08365e+06	1.04531e+06	780274	1.30373e+06	1.52061e+06	637445	361485	1.91306e+06	1.84583e+06	392667	1.97151e+06	189482	1.06184e+06	1.11234e+06	1.04756	0.890214
4735	210.089	C02325	Sinapyl alcohol; Sinapoyl alcohol	0.836	0.399	211.0972#499.98##	319158	272138	246664	461929	524194	309744	176654	421177	195640	168388	399913	177390	355638	256527	0.721316	0.155233
4740	210.102	C15986	2,6-Dihydroxypseudooxynicotine; 1-(2,6-Dihydroxypyridin-3-yl)-4-(methylamino)butan-1-one	0.668	0.917	211.1102#850.943##	6.08521e+06	869318	9.98879e+06	497877	1.03115e+06	8.43692e+06	1.73408e+06	5.9187e+06	352966	401501	404261	68264.5	4.48488e+06	1.47996e+06	0.32999	0.241488
4742	211.085	C07194	Methyldopa anhydrous; Methyldopa	0.508	1	212.0925#246.891##	124488	138679	164130	178878	277760	201511	69947.7	181091	130798	24359.1	184109	2975.37	180908	98880	0.546578	0.0682458
4744	211.096	C07207	Zalcitabine; 2',3'-Dideoxycytidine	1	0	212.1037#79.299##	7.09557e+06	7.3435e+06	6.5769e+06	6.9042e+06	7.62724e+06	6.34981e+06	2.45334e+06	4.75294e+06	5.11713e+06	1.61542e+06	4.90811e+06	375032	6.98287e+06	3.20366e+06	0.458789	0.0034268
4745	211.121	C06546	Mescaline	0.214	0.97	212.1289#145.271##	291683	260881	273242	358132	515023	296046	116741	455898	444103	62563.9	338988	4823.52	332501	237186	0.713339	0.341147
4756	212.032	C12624	2-Hydroxy-6-ketononatrienedioate; (2Z,4E,7E)-2-Hydroxy-6-oxonona-2,4,7-triene-1,9-dioate	0.83	0.657	213.0401#231.656##	194434	259966	363251	331102	496239	288494	69602.2	58361.2	153379	38238.3	123391	63969.3	322248	84490.2	0.26219	0.00102274
4758	212.105	C14617	Chrysoidine free base; Grasan Chrysoidine	1	0	213.1129#357.753##	413598	443488	426008	423719	635529	454458	156473	575968	418887	190200	870349	137921	466133	391633	0.840174	0.460105
4759	212.105	C14617	Chrysoidine free base; Grasan Chrysoidine	1	0	213.1129#409.4845##	538862	594652	468403	747951	1.04023e+06	448912	196313	834727	887993	145002	817431	177903	639835	509895	0.796916	0.444662
4760	212.178	C18208	Activin AB	0.28	0.998	213.1857#495.114##	1.68353e+06	2.16809e+06	1.96363e+06	2.64963e+06	2.61653e+06	2.06851e+06	1.00573e+06	1.84045e+06	1.9957e+06	691165	1.57873e+06	1.35728e+06	2.19165e+06	1.41151e+06	0.644038	0.0381438
4764	212.178	C18209	Activin B	0.262	0.999	213.1856#442.712##	1.04091e+06	990358	947442	1.10755e+06	1.66729e+06	833533	646555	1.02915e+06	924614	1.21327e+06	957793	1.23606e+06	1.09785e+06	1.00124e+06	0.912003	0.574752
4768	213.078	C12865	Benzyl nicotinate; Nicotinic acid benzyl ester	0.206	0.999	214.0862#457.024##	1.90522e+06	1.74985e+06	1.91125e+06	2.48283e+06	2.41485e+06	1.76189e+06	715726	1.23705e+06	823538	118163	894936	679566	2.03765e+06	744830	0.365534	0.00367861
4773	214.059	C13673	(S)-ACPA; (S)-2-Amino-3-(3-carboxy-5-methyl-4-isoxazolyl)porionic acid	1	0	215.067#177.3465##	56960.6	80515.9	89975.7	127786	182434	219908	148515	140464	72508.3	156419	98526.2	138189	126263	125770	0.996094	0.987476
4774	214.1	C16015	(+)-(1R,2R)-1,2-Diphenylethane-1,2-diol	0.104	0.993	215.1074#480.14##	8.4886e+06	6.19763e+06	5.22664e+06	8.1393e+06	9.58738e+06	6.03192e+06	2.15153e+06	8.52559e+06	1.00311e+07	727348	6.62929e+06	157988	7.27858e+06	4.7038e+06	0.646253	0.266267
4792	214.132	C01909	Dethiobiotin; Desthiobiotin	1	0	215.1398#104.893##	720418	510188	2.22967e+06	713726	1.79083e+06	335016	223776	942069	795709	517068	749852	242881	1.04998e+06	578559	0.551022	0.148444
4793	214.157	C02367	3-Oxododecanoic acid; 3-Oxododecanoate	1	0	215.1649#439.436##	380694	374266	440848	562730	733235	363828	73308.2	471787	395599	68255.9	490128	35211.9	475933	255715	0.537292	0.0523048
4794	215.08	C11711	Succinylproline; Succinyl-L-proline	0.86	0.583	216.0874#172.025##	426370	298708	475782	425449	409517	181199	64390.6	343627	287895	96195.5	368420	49677	369504	201701	0.545868	0.0493642
4796	215.116	C12027	2-Amino-9,10-epoxy-8-oxodecanoic acid	1	0	216.1239#99.3285##	2.30999e+06	2.39205e+06	1.6416e+06	1.67577e+06	2.16591e+06	1.51907e+06	817863	1.74042e+06	1.65142e+06	216362	2.04031e+06	50526.3	1.95073e+06	1.08615e+06	0.556791	0.0296161
4797	215.116	C12027	2-Amino-9,10-epoxy-8-oxodecanoic acid	1	0	216.1239#276.8915##	304744	318888	299833	372844	425756	291960	122208	316257	359551	66894.2	296519	49865.8	335671	201883	0.60143	0.0667214
4798	215.116	C12027	2-Amino-9,10-epoxy-8-oxodecanoic acid	1	0	216.1239#325.65##	116892	241635	213080	235321	247314	145134	102677	251602	207166	43045.4	220653	29730.6	199896	142479	0.712766	0.13688
4799	215.985	C04399	S-Methyl-3-phospho-1-thio-D-glycerate	1	0	216.9931#113.1765##	475280	363858	370043	1.04885e+06	428173	213555	623608	717473	615479	371266	679470	149890	483294	526198	1.08877	0.793263
4800	216.057	C02954	6-Aminopenicillanate; 6-Aminopenicillanic acid	1	0	217.065#272.3415##	155458	142544	168601	184091	315345	572308	539725	175527	166481	540237	191571	553436	256391	361163	1.40864	0.280813
4801	216.079	C18215	Bis(4-hydroxyphenyl)methanol	0.268	0.999	217.0868#564.309##	692496	707334	661438	1.20698e+06	1.14127e+06	793791	408174	1.64542e+06	1.54149e+06	166771	1.55543e+06	1.07319e+06	867217	1.06508e+06	1.22816	0.547963
4805	216.152	C16919	Atractylone; Atractylol; Atractyloxide	0.502	1	217.1595#581.497##	1.03774e+06	921672	2.87623e+06	1.07275e+06	1.19978e+06	1.00121e+06	774909	2.01961e+06	1.81116e+06	733346	877712	657345	1.35156e+06	1.14568e+06	0.84767	0.506947
4807	217.132	C03017	O-Propanoylcarnitine; O-Propionylcarnitine	1	0	218.1396#181.09##	173787	211030	131023	196629	333398	117261	70417.3	316026	260379	101223	301905	64506.6	193855	185743	0.958156	0.851672
4808	218.095	C09006	Eupatoriochromene; 1-(7-Hydroxy-2,2-dimethyl-2H-1-benzopyran-6-yl)-ethanone	0.344	1	219.1024#644.063##	383427	343711	424907	518653	659366	351958	415727	4.97171e+06	5.99112e+06	617314	5.65085e+06	197140	447004	2.97398e+06	6.65314	0.0775907
4811	218.095	C08744	Dihydroeuparin; 6-Hydroxytremetone	0.337	1	219.1024#596.2445##	817293	544419	647761	1.79195e+06	950358	673653	336330	1.13139e+06	929083	241898	1.648e+06	139989	904239	737782	0.815915	0.653897
4814	218.095	C08744	Dihydroeuparin; 6-Hydroxytremetone	0.346	1	219.1024#477.3415##	1.52372e+06	1.50879e+06	1.21484e+06	2.09617e+06	2.80015e+06	1.52747e+06	803426	2.28568e+06	1.39858e+06	492098	2.0561e+06	105387	1.77852e+06	1.19021e+06	0.669214	0.177891
4817	218.095	C09006	Eupatoriochromene; 1-(7-Hydroxy-2,2-dimethyl-2H-1-benzopyran-6-yl)-ethanone	0.35	0.999	219.1024#828.522##	476394	680916	600007	717272	720278	411043	703835	1.79523e+06	1.53371e+06	79607.4	1.24129e+06	29850.4	600985	897252	1.49297	0.348446
4820	218.127	C04020	D-Lysopine; N2-(D-1-Carboxyethyl)-L-lysine; Lysopine	1	0	219.1347#248.7505##	1.1171e+06	935380	1.32203e+06	1.86607e+06	2.18899e+06	760834	195932	747050	251481	87420.2	280828	63980.2	1.36507e+06	271115	0.198609	0.00939205
4821	218.142	C08309	N,N-Dimethyl-5-methoxytryptamine; O-Methylbufotenine; Methoxybufotenin; 5-Methoxy-N,N-dimethyltryptamine; 3-[2-(N,N-Dimethylamino)ethyl]-5-methoxy-indole	1	0	219.15#288.1325##	562806	614763	667477	906144	1.44027e+06	628442	277437	1.09767e+06	798109	2.75729e+06	883438	2.92609e+06	803317	1.45667e+06	1.81332	0.227929
4822	218.168	C17954	Albaflavenone	0.1	0.997	219.1761#314.163##	923626	617515	606528	677057	526712	1.45989e+06	937028	512265	662107	1.11879e+06	1.48855e+06	1.47933e+06	801889	1.03301e+06	1.28822	0.219647
4834	219.075	C01118	O-Succinyl-L-homoserine; O4-Succinyl-L-homoserine; O-Succinylhomoserine	0.842	0.63	220.0823#112.544##	399621	397553	363006	447304	728028	421525	148928	362688	507590	50995.8	524678	637650	459506	372088	0.809757	0.410296
4836	219.092	C13357	#N/A	0.348	0.999	220.0994#282.023##	180132	218448	210956	270904	357911	1.05478e+06	422167	741308	628696	623186	666957	524798	382189	601185	1.57301	0.216386
4839	219.105	C14694	N-Phenyl-2-naphthylamine; Neozone; 2-Phenylaminonaphthalene	0.501	1	220.1128#866.131##	693933	810058	585556	895278	2.37596e+06	641722	954658	613362	811218	852123	952985	932170	1.00042e+06	852753	0.852396	0.603974
4841	219.099	C03417	N(omega)-Nitro-L-arginine; N(G)-Nitro-L-arginine	1	0	220.1064#68.9244##	656800	386730	362070	508553	381696	1.20728e+06	193510	326820	262210	231329	356758	277173	583855	274633	0.470379	0.0799057
4842	219.126	C10857	Darlingine	1	0	220.134#314.437##	1248572943	556285875	6.42525e+08	8.15636e+08	9.4059e+08	5.36708e+08	3.33125e+08	1011373527	6.16227e+08	2.50341e+08	666975413	3.09021e+07	7.90053e+08	4.84824e+08	0.61366	0.17772
4843	219.126	C10857	Darlingine	1	0	220.134#352.434##	1.06181e+07	1.1701e+07	1.18349e+07	1.58881e+07	1.91855e+07	1.14233e+07	2.56905e+07	1.4757e+07	1.36618e+07	1.88045e+07	8.06306e+07	899129	1.34418e+07	2.57406e+07	1.91496	0.28897
4844	219.936	C01874	2-Iodophenol	1	0	220.9443#62.0584##	5.42888e+06	6.68314e+06	6.56012e+06	7.2812e+06	8.69985e+06	6.16446e+06	1.71372e+06	4.95157e+06	4.41091e+06	721813	4.93314e+06	307965	6.80294e+06	2.83985e+06	0.417445	0.0040343
4845	220.037	C16149	(3Z)-4-(2-Carboxyphenyl)-2-oxobut-3-enoate; cis-2'-Carboxybenzalpyruvate	0.406	0.86	221.0452#385.762##	1.04535e+06	981330	1.07916e+06	1.17382e+06	1.60168e+06	903847	357358	661345	679098	132080	720628	9135.43	1.13086e+06	426607	0.37724	0.00193278
4849	220.037	C01275	(3E)-4-(2-Carboxyphenyl)-2-oxobut-3-enoate; trans-2'-Carboxybenzalpyruvate	0.406	0.86	221.0452#268.0385##	92278.3	100808	100094	130914	254149	146900	86375.8	163404	161879	13571.1	177289	0	137524	100420	0.730199	0.360355
4853	220.059	C16597	(-)-threo-Iso(homo)2-citrate; (-)-threo-1-Hydroxy-1,2,5-pentanetricarboxylic acid; 1-Hydroxypentane-1,2,5-tricarboxylate; threo-(Homo)2-isocitrate	0.574	0.984	221.0665#97.8775##	253679	262468	189403	692432	224611	702759	66767.2	145111	137376	558821	113389	572097	387559	265594	0.685299	0.000999725
4855	220.11	C12263	1,2-Dimethoxy-4-[2-(2-propenyloxy)ethenyl]-benzene	0.344	1	221.1181#534.9##	682624	792459	798198	1.01353e+06	1.24103e+06	797280	448759	2.3134e+06	2.0428e+06	360249	2.02436e+06	116543	887521	1.21768e+06	1.37201	0.445233
4858	220.11	C12263	1,2-Dimethoxy-4-[2-(2-propenyloxy)ethenyl]-benzene	0.348	1	221.118#866.01##	1.8093e+06	4.02309e+06	2.56593e+06	2.17846e+06	2.75646e+06	1.64661e+06	759400	1.31679e+06	1.435e+06	506837	1.51879e+06	505105	2.49664e+06	1.00699e+06	0.403337	0.00224773
4861	220.11	C09928	Flossonol	0.352	0.999	221.1181#335.557##	405494	321201	474214	376874	563350	362593	202556	477872	381111	897917	3.83225e+06	262203	417288	1.00898e+06	2.41796	0.327909
4864	220.11	C12263	1,2-Dimethoxy-4-[2-(2-propenyloxy)ethenyl]-benzene	0.348	0.999	221.118#715.353##	523722	448463	556023	517451	578997	482221	323126	357967	393978	287723	444842	305322	517813	352160	0.680091	0.000427532
4867	220.183	C03461	2-trans,6-trans-Farnesal; trans,trans-Farnesal; Farnesal; (2E,6E)-3,7,11-Trimethyl-2,6,10-dodecatrienal; (2E,6E)-Farnesal	0.136	0.993	221.1909#550.6995##	252832	300903	212932	320695	496167	330086	165349	230822	253326	1.97614e+06	257031	1.90686e+06	318936	798255	2.50287	0.242165
4879	221.09	C00645	N-Acetyl-D-mannosamine; 2-Acetamido-2-deoxy-D-mannose	0.382	0.778	222.0981#97.3083##	575724	498897	416585	7.2532e+06	523648	7.57332e+06	1.26382e+06	546029	428649	97694.5	392977	726676	2.8069e+06	575974	0.2052	0.200448
4887	221.142	C09375	(+-)-Carnegine; Carnegine	0.511	1	222.1497#228.756##	9.59597e+06	1.00109e+07	1.06407e+07	1.4721e+07	2.12752e+07	9.70066e+06	1.11283e+06	6.18474e+06	7.06526e+06	485607	7.28985e+06	1.00522e+06	1.26574e+07	3.85725e+06	0.304742	0.00570575
4889	221.142	C09375	(+-)-Carnegine; Carnegine	0.507	1	222.1497#286.0535##	551462	538146	854541	802974	860904	628816	338672	745633	846496	963119	753234	1.00388e+06	706141	775173	1.09776	0.473109
4891	221.142	C10142	Dioscorine	0.512	1	222.1496#496.4515##	1.0113e+06	1.01769e+06	1.17539e+06	1.41871e+06	1.87494e+06	1.08131e+06	984082	1.84027e+06	1.67396e+06	342778	1.66083e+06	100352	1.26322e+06	1.10038e+06	0.871087	0.624707
4893	221.141	C09375	(+-)-Carnegine; Carnegine	0.52	0.999	222.149#318.5##	3.47166e+06	3.91294e+06	3.9129e+06	3.94631e+06	5.12203e+06	3.58589e+06	1.58316e+06	4.2389e+06	3.25931e+06	1.2525e+06	3.65742e+06	202579	3.99195e+06	2.36564e+06	0.592603	0.0316549
4895	222.057	C17214	2-(3'-Methylthio)propylmalic acid; 2-(3'-Methylthio)propylmalate	0.568	0.987	223.0645#55.07705##	6.41412e+07	5.63282e+07	7.75603e+07	7.59361e+07	8.07088e+07	6.59292e+07	7.54688e+07	8.67432e+07	1.08664e+08	7.70036e+07	5.72092e+07	8.16948e+07	7.01006e+07	8.11306e+07	1.15734	0.243848
4897	222.057	C17214	2-(3'-Methylthio)propylmalic acid; 2-(3'-Methylthio)propylmalate	0.55	0.993	223.0645#75.63125##	2.04297e+07	5.00621e+07	4.71205e+07	4.06711e+07	3.89705e+07	4.14443e+07	5.86582e+07	1.65222e+07	4.7669e+07	5.76987e+07	3.86675e+07	3.88682e+07	3.9783e+07	4.3014e+07	1.08121	0.752498
4899	222.056	C17214	2-(3'-Methylthio)propylmalic acid; 2-(3'-Methylthio)propylmalate	0.55	0.993	223.0639#318.57##	4.04602e+06	6.43073e+06	4.15124e+06	5.99217e+06	3.57342e+06	4.11177e+06	4.5129e+06	5.28604e+06	3.89787e+06	4.94675e+06	3.47095e+06	4.72706e+06	4.71756e+06	4.4736e+06	0.948286	0.454429
4901	222.089	C10449	Dillapiole; Dillapiol	0.346	1	223.0973#881.898##	8.3603e+06	8.38427e+06	7.61189e+06	4.93311e+06	6.86496e+06	7.51467e+06	4.16444e+06	6.27243e+06	4.96173e+06	3.24462e+06	4.0234e+06	2.66949e+06	7.2782e+06	4.22269e+06	0.580183	0.00168655
4904	222.126	C02533	Dehydrovomifoliol; (6S)-6-Hydroxy-3-oxo-alpha-ionone	0.768	0.781	223.1337#730.784##	1.63261e+06	1.59485e+06	1.60286e+06	1.297e+06	1.43833e+06	1.4529e+06	1.41621e+06	1.43013e+06	1.51504e+06	1.41404e+06	1.45394e+06	1.55281e+06	1.50309e+06	1.46369e+06	0.973789	0.517775
4906	222.126	C02533	Dehydrovomifoliol; (6S)-6-Hydroxy-3-oxo-alpha-ionone	0.77	0.778	223.1336#455.181##	1.37821e+06	1.2092e+06	1.3872e+06	1.61983e+06	2.03841e+06	1.13991e+06	1.32153e+06	930364	767696	272844	822644	7.38949e+06	1.46213e+06	1.91743e+06	1.3114	0.714832
4908	224.084	C00766	Flavanone; 2,3-Dihydroflavone	0.426	0.866	225.0917#875.6315##	4.40168e+06	4.26606e+06	3.88338e+06	4.37667e+06	3.50505e+06	4.11743e+06	3.22857e+06	3.50075e+06	3.38008e+06	3.37482e+06	3.39892e+06	3.75784e+06	4.09171e+06	3.44016e+06	0.840764	0.0107493
4915	224.084	C00766	Flavanone; 2,3-Dihydroflavone	0.418	0.873	225.0918#634.3955##	5.17199e+06	118926	155194	133758	210509	4.70151e+06	4.60096e+06	296185	255052	23768	290054	4.72064e+06	1.74865e+06	1.69778e+06	0.970908	0.666425
4922	224.141	C01760	(6S,9R)-Vomifoliol; (6S,9R)-6-Hydroxy-3-oxo-alpha-ionol	0.539	0.846	225.1492#329.1##	764178	889314	873899	1.0691e+06	1.3776e+06	705908	456731	629467	427884	4.67679e+06	3.37276e+06	5.83769e+06	946667	2.56689e+06	2.7115	0.154022
4926	224.141	C01760	(6S,9R)-Vomifoliol; (6S,9R)-6-Hydroxy-3-oxo-alpha-ionol	0.55	0.833	225.1493#310.338##	701522	3.57782e+06	858452	859239	669850	3.14096e+06	361786	338359	304639	4.385e+06	338066	6.01867e+06	1.63464e+06	1.95775e+06	1.19767	0.763849
4930	224.153	C10571	Aspergillic acid	1	0	225.1604#97.58685##	228994	412919	324182	279170	494698	229409	77720.4	404454	395909	89142.3	333702	88716.6	328229	231607	0.705628	0.0716036
4931	224.189	C06183	L-(+)-Anaferine; Anapheline	0.646	0.815	225.1969#737.78##	430483	525580	556069	538232	542579	584125	639499	634304	547324	518678	424417	521358	529511	547597	1.03415	0.726954
4934	225.077	C09228	Murrayanine; 9H-Carbazole-3-carboxaldehyde, 1-methoxy-	0.506	1	226.0846#144.0085##	836624	1.97146e+06	1.86032e+06	3.09328e+06	4.92346e+06	2.58669e+06	636613	1.8965e+06	2.51778e+06	321667	2.70915e+06	21696.9	2.5453e+06	1.35057e+06	0.530611	0.106451
4936	225.1	C11263	6-Benzylaminopurine; N-Benzyladenine; N6-Benzyladenine	1	0	226.1081#169.074##	648405	814220	782648	1.06697e+06	1.54211e+06	733285	203912	998651	845190	37392.8	507153	499855	931272	515359	0.553392	0.110504
4937	225.1	C11263	6-Benzylaminopurine; N-Benzyladenine; N6-Benzyladenine	1	0	226.1081#230.927##	534013	870272	578356	1.07254e+06	1.48693e+06	582330	265456	560680	540139	561787	770053	567164	854073	544213	0.637197	0.0381579
4938	225.137	C07533	Prenalterol	0.344	1	226.1445#215.873##	655168	575547	721315	1.15561e+06	1.44839e+06	697610	549848	1.82992e+06	972628	171792	1.0362e+06	309000	875607	811565	0.926859	0.845242
4941	225.137	C07533	Prenalterol	0.348	1	226.1445#132.773##	1.05791e+06	1.10392e+06	1.12628e+06	1.51421e+06	1.90545e+06	1.03718e+06	502366	1.53797e+06	1.20245e+06	459656	1.27996e+06	449566	1.29083e+06	905326	0.701355	0.140961
4944	226.084	C09780	Genipin	1	0	227.0921#433.287##	967460	1.01519e+06	991307	1.27979e+06	1.77184e+06	881413	643528	2.36552e+06	1.93815e+06	259424	2.05492e+06	65705.5	1.15117e+06	1.22121e+06	1.06084	0.864801
4945	226.084	C09780	Genipin	1	0	227.0921#206.253##	1.1236e+06	1.16781e+06	1.12603e+06	1.38242e+06	1.7673e+06	1.08347e+06	247023	1.29801e+06	1.21622e+06	182692	1.27761e+06	84622.8	1.27511e+06	717696	0.562852	0.0609333
4946	226.084	C09780	Genipin	1	0	227.0923#270.661##	280349	469069	220337	698688	957026	786766	81548.9	384195	636442	110966	486227	82869.2	568706	297041	0.522311	0.165326
4947	226.084	C09780	Genipin	1	0	227.0922#218.621##	497900	617970	545569	684860	1.00427e+06	558041	110222	707484	576050	119674	623029	91420.8	651435	371313	0.569993	0.0532297
4948	226.084	C09780	Genipin	1	0	227.0922#181.7845##	529338	525186	478973	655890	916016	525235	160354	659863	498946	106854	527765	90619	605106	340733	0.563097	0.0647331
4949	226.095	C00931	Porphobilinogen	1	0	227.1033#248.842##	231715	205132	241073	381962	488923	210498	79786.4	375702	305706	663288	330189	107789	293217	310410	1.05863	0.828126
4950	226.132	C07422	Pentobarbital; 5-Ethyl-5-(1-methylbutyl)-2,4,6(1H,3H,5H)-pyrimidinetrione	0.516	0.999	227.1398#117.1145##	550790	527645	634304	721603	1.21372e+06	573210	203615	962638	698848	100808	806351	85428	703545	476281	0.676974	0.221087
4952	226.168	C04277	1,8-Diazacyclotetradecane-2,9-dione	1	0	227.1761#323.865##	522695	357742	780064	326215	410698	801867	437098	659109	372368	371488	425140	314509	533214	429952	0.806342	0.432867
4953	226.193	C08322	Myristoleic acid; (9Z)-Tetradecenoic acid; 9-Tetradecenoic acid; (Z)-Tetradec-9-enoic acid	1	0	227.2013#815.892##	1.87534e+06	1.29947e+06	2.5161e+06	1.2608e+06	1.06794e+06	2.00542e+06	826937	1.6754e+06	1.00003e+06	846478	690358	750367	1.67085e+06	964929	0.577509	0.0561115
4954	227.08	C00826	L-Arogenate; L-Arogenic acid; Pretyrosine	1	0	228.0874#246.625##	198522	191648	173897	269890	390153	185648	56802.8	225787	128534	20855.9	131206	8106.44	234960	95215.4	0.405241	0.0314087
4955	227.095	C10679	Flindersine	0.346	0.999	228.1027#755.523##	788420	1.10409e+06	710461	1.28318e+06	1.16424e+06	692079	175534	544094	400856	21152.3	452947	7671.17	957077	267042	0.279019	0.00301332
4958	227.96	C18244	2,4-Dichloro-3-oxoadipate	1	0	228.9677#127.868##	85865.3	174682	136949	159786	190856	113493	183583	59342.9	76543.9	180715	195695	188662	143605	147424	1.02659	0.912186
4959	228.066	C11011	Metoxuron; Dosanex	0.991	0.074	229.0734#335.9865##	541108	521293	471380	597659	579172	385044	269139	600829	427256	66601.2	463064	42761.3	515943	311608	0.603959	0.0729912
4961	228.064	C06581	2-Hydroxy-3-carboxy-6-oxo-7-methylocta-2,4-dienoate	1	0	229.0715#202.289##	1.11216e+06	1.08729e+06	1.13878e+06	1.39982e+06	2.01633e+06	1.08031e+06	284082	1.18592e+06	1.00449e+06	115477	1.07934e+06	59044.2	1.30578e+06	621391	0.475877	0.0272223
4962	228.075	C00526	Deoxyuridine; 2-Deoxyuridine; 2'-Deoxyuridine	1	0	229.0826#78.331##	2.4333e+06	745459	1.68566e+06	1.23212e+06	1.94838e+06	1.89624e+06	868710	993908	1.03956e+06	101636	913991	46665.8	1.65686e+06	660746	0.398794	0.0216053
4963	228.079	C03582	Resveratrol; 3,4',5-Trihydroxystilbene; trans-Resveratrol	0.27	0.963	229.0867#834.676##	7.04542e+06	6.73542e+06	6.67992e+06	5.01081e+06	4.87477e+06	5.30989e+06	4.94575e+06	4.41433e+06	4.24455e+06	4.44802e+06	4.1019e+06	4.35643e+06	5.94271e+06	4.41849e+06	0.743515	0.0070658
4971	228.209	C06424	Tetradecanoic acid; Tetradecanoate; Myristic acid	1	0	229.217#51.0564##	2.14843e+06	2.01645e+06	2.66805e+06	2.36584e+06	1.85391e+06	2.194e+06	2.52584e+06	4.18728e+06	7.05321e+06	2.55729e+06	6.92196e+06	2.73087e+06	2.20778e+06	4.32941e+06	1.96098	0.0602279
4972	231.075	C05539	N-Acetyl-L-2-amino-6-oxopimelate; L-2-Acetamido-6-oxoheptanedioate; L-2-Acetamido-6-oxopimelate	0.534	0.997	232.0824#98.1955##	807476	657120	412413	372435	579504	703836	1.07092e+06	2.81187e+06	1.87037e+06	330345	2.28021e+06	123395	588797	1.41452e+06	2.40239	0.123591
4974	231.126	C10918	Indeloxazine	0.51	1	232.134#762.8185##	319768	449426	332259	363108	466678	270993	198085	676554	324806	147793	194885	101510	367039	273939	0.746349	0.262785
4976	231.163	C11789	Metazocine	1	0	232.1704#495.6525##	839148	1.02924e+06	662764	449690	806751	361314	154134	1.11189e+06	393231	62058.8	377128	33285.9	691485	355288	0.513805	0.0216786
4977	231.163	C11789	Metazocine	1	0	232.1704#589.416##	3.5647e+06	1.64955e+06	2.02184e+06	946642	873700	1.57771e+06	401789	526639	240065	91945.7	197986	33851	1.77236e+06	248712	0.140329	0.00907696
4978	232.035	C01068	D-Ribitol 5-phosphate; Ribitol 5-phosphate; L-Ribitol 1-phosphate	0.344	0.806	233.043#79.1741##	5.846e+06	8.13125e+06	3.85596e+06	5.60335e+06	7.32732e+06	2.38856e+06	643608	3.68866e+06	3.01123e+06	289803	2.73056e+06	205618	5.52541e+06	1.76158e+06	0.318814	0.00392376
4982	232.098	C09142	Cryptolepine	1	0	233.1057#717.392##	65853.8	270003	60606.1	93788.3	99944.3	63810.9	88177	242440	80572.7	299655	64867.3	202920	109001	163105	1.49636	0.230142
4983	232.106	C03415	N2-Succinyl-L-ornithine; (2S)-5-Amino-2-(3-carboxypropanoylamino)pentanoic acid	0.543	0.803	233.1139#114.966##	367271	310849	346239	428720	606751	307280	214838	1.14775e+06	894574	41378.8	788599	21847.7	394518	518164	1.31341	0.563048
4987	232.11	C07611	#N/A	0.354	0.999	233.118#480.675##	1.53521e+07	1.54908e+07	1.40929e+07	1.95265e+07	2.41334e+07	1.5237e+07	6.66673e+06	2.16395e+07	1.89521e+07	2.24109e+06	1.91236e+07	613415	1.73054e+07	1.15394e+07	0.666807	0.207035
4990	233.068	C08062	2-Hydroxy-6-oxo-(2'-aminophenyl)-hexa-2,4-dienoate	0.928	0.373	234.0762#266.162##	155467	153407	208762	183976	235446	160709	50916.5	64738.2	198414	111268	196232	99779.9	182961	120225	0.657106	0.00637821
4992	233.142	C07196	Methylphenidate	0.52	0.999	234.1497#445.039##	1.30464e+06	1.3437e+06	1.2553e+06	1.63967e+06	2.04196e+06	999375	312550	1.0163e+06	1.00782e+06	220130	1.1089e+06	118491	1.43078e+06	630700	0.44081	0.00675746
4994	233.142	C07197	#N/A	0.51	1	234.1497#337.437##	1.05907e+06	1.24833e+06	947353	1.33994e+06	1.7159e+06	1.57233e+06	356553	811304	726318	285281	943077	258674	1.31382e+06	563534	0.428928	0.0057331
4996	233.996	C15250	3-(3,4-Dichlorophenyl)-1-hydroxy-1-methylurea; Hydroxylinuron	1	0	235.0038#113.4735##	326242	254669	211893	273239	174605	279472	381943	328671	409427	192895	325215	89999	253354	288025	1.13685	0.584029
4997	234.006	C07937	Riluzole	0.501	1	235.0134#156.77##	3.04752e+06	3.37332e+06	6.70816e+06	2.60679e+06	3.23262e+06	6.49146e+06	4.15997e+06	6.40036e+06	1.51468e+06	2.95524e+06	6.11576e+06	1.29921e+06	4.24331e+06	3.74087e+06	0.881592	0.757609
4999	234.072	C16598	(R)-(Homo)3-citrate; (R)-2-Hydroxy-1,2,6-hexanetricarboxylate; (R)-2-Hydroxy-1,2,6-hexanetricarboxylic acid	0.684	0.9	235.0795#73.06685##	1.1771e+06	1.22769e+06	1.86354e+06	872975	1.84134e+06	1.50492e+06	387375	652902	102093	160582	150284	49223.6	1.41459e+06	250410	0.177019	0.00301952
5001	234.09	C17917	Coixinden B	0.527	0.998	235.0974#564.519##	664113	521948	747415	1.01785e+06	1.25912e+06	654653	427156	1.27122e+06	777876	181402	833050	78846	810851	594924	0.733704	0.385969
5003	234.126	C18036	Strigolactone ABC-rings	1	0	235.1337#365.789##	313657	382588	447191	832072	675916	292606	207706	552757	574484	164699	588171	56677.5	490672	357416	0.728421	0.330356
5004	234.137	C11200	Lenacil	1	0	235.145#163.318##	220076	256934	201518	291018	348055	125519	337055	267356	148658	41432	168337	50957.6	240520	168966	0.702502	0.239039
5005	235.121	C09573	Lophophorine	1	0	236.129#289.496##	3.11378e+06	3.18955e+06	3.18112e+06	4.46454e+06	4.74789e+06	2.72731e+06	2.12027e+06	3.74905e+06	2.93312e+06	769225	2.84557e+06	370492	3.5707e+06	2.13129e+06	0.596882	0.0698492
5006	235.121	C09573	Lophophorine	1	0	236.1289#222.258##	1.93998e+06	737318	716566	598589	1.17514e+06	712669	577887	1.6286e+06	1.54362e+06	389206	1.47386e+06	281962	980044	982522	1.00253	0.994608
5007	235.157	C14169	Stovaine; Amylocaine	1	0	236.1653#878.2745##	4.09649e+06	1.1258e+06	8.45375e+06	1.29451e+06	2.23051e+06	9.67137e+06	1.51858e+06	5.49585e+06	891580	774054	862086	510351	4.47874e+06	1.67542e+06	0.374082	0.222949
5008	235.932	C16249	2-Bromomaleylacetate	1	0	236.9394#3.006255##	3.85295e+06	4.579e+06	4.66794e+06	5.80391e+06	6.339e+06	5.25933e+06	8.26076e+06	4.75799e+06	6.44907e+06	1.62305e+06	4.13152e+06	4.65117e+06	5.08369e+06	4.97893e+06	0.979392	0.93536
5009	235.932	C16249	2-Bromomaleylacetate	1	0	236.9394#49.4501##	7.52227e+06	5.86218e+06	7.70072e+06	4.61148e+06	9.98011e+06	8.11266e+06	6.34444e+06	5.283e+06	9.47599e+06	2.27856e+06	8.59807e+06	9.7334e+06	7.29823e+06	6.95224e+06	0.952592	0.635644
5010	235.932	C16249	2-Bromomaleylacetate	1	0	236.9395#21.3462##	2.50049e+06	3.34661e+06	2.77989e+06	6.41655e+06	1.02456e+06	2.4497e+06	2.46546e+06	1.84789e+06	2.79461e+06	2.28919e+06	2.24448e+06	2.39891e+06	3.0863e+06	2.34009e+06	0.758219	0.372583
5011	235.991	C14268	Fenpiclonil; 3-(2,3-Dichlorophenyl)-4-cyanopyrrole	0.816	0.69	236.9991#113.629##	457699	438462	488874	535035	514206	446952	691242	1.39814e+06	1.10078e+06	366618	928242	70601	480205	759270	1.58114	0.225665
5013	236.027	C07456	Isosorbide dinitrate	1	0	237.0353#77.4464##	470094	650132	531971	776738	660663	686152	1.03053e+06	5.24196e+06	4.0701e+06	870641	4.49034e+06	107704	629291	2.63521e+06	4.18759	0.0784104
5014	236.105	C12457	3-Dimethylallyl-4-hydroxymandelic acid	1	0	237.113#791.0005##	2.53022e+06	2.71419e+06	2.62837e+06	1.59463e+06	1.52778e+06	1.46682e+06	1.40572e+06	1.02266e+06	1.31134e+06	1.32767e+06	1.16823e+06	1.27202e+06	2.077e+06	1.25127e+06	0.602443	0.0242177
5015	236.142	C14718	Heptyl p-hydroxybenzoate; Heptylparaben	0.5	1	237.1494#638.5355##	259360	223678	580506	344873	343111	471968	304717	224269	359029	356746	525595	359152	370583	354918	0.95773	0.792727
5017	237.085	C01133	N-Acetyl-D-glucosaminate	0.252	0.944	238.093#261.5905##	249286	378239	462182	517458	606523	318662	575870	370654	303083	412915	339340	244228	422059	374348	0.886958	0.58992
5023	237.137	C16705	Anhalonine; O-Methylanhalonidine	0.6	0.802	238.1446#354.844##	2.1423e+06	2.2472e+06	2.23386e+06	2.68437e+06	3.47659e+06	2.10182e+06	471254	2.50524e+06	2.13881e+06	474691	2.05806e+06	248851	2.48102e+06	1.31615e+06	0.530487	0.0363393
5027	237.137	C16705	Anhalonine; O-Methylanhalonidine	0.612	0.79	238.1446#509.8265##	924530	828549	1.09447e+06	1.09734e+06	1.35253e+06	1.08403e+06	521514	1.23513e+06	968350	332594	1.22535e+06	178729	1.06358e+06	743611	0.699161	0.163131
5031	239.152	C10348	Macrophylline	0.346	1	240.1601#413.567##	766248	836019	731989	861510	1.03635e+06	704547	196778	657809	584920	104595	407721	25406.8	822776	329538	0.40052	0.00592479
5034	239.152	C11770	R-Salbutamol; (-)-Salbutamol; Levalbuterol	0.344	1	240.1602#339.796##	7.49935e+06	6.16697e+06	7.43121e+06	1.04898e+07	1.34121e+07	8.43364e+06	4.5984e+06	1.23235e+07	1.13471e+07	2.23811e+06	1.16482e+07	463938	8.9055e+06	7.10322e+06	0.797621	0.491317
5037	240.064	C05817	(1R,6R)-6-Hydroxy-2-succinylcyclohexa-2,4-diene-1-carboxylate; (1R,6R)-2-Succinyl-6-hydroxy-2,4-cyclohexadiene-1-carboxylate; SHCHC	1	0	241.0714#234.053##	694976	644014	761932	913563	1.30161e+06	698541	152473	581688	659663	61557.9	597412	47455.8	835772	350042	0.418824	0.0151466
5038	240.064	C05817	(1R,6R)-6-Hydroxy-2-succinylcyclohexa-2,4-diene-1-carboxylate; (1R,6R)-2-Succinyl-6-hydroxy-2,4-cyclohexadiene-1-carboxylate; SHCHC	1	0	241.0714#208.411##	718457	704611	728888	917724	1.30478e+06	654293	196647	762886	573595	41568.5	612595	57678.3	838126	374162	0.446427	0.0226653
5039	240.064	C05817	(1R,6R)-6-Hydroxy-2-succinylcyclohexa-2,4-diene-1-carboxylate; (1R,6R)-2-Succinyl-6-hydroxy-2,4-cyclohexadiene-1-carboxylate; SHCHC	1	0	241.0715#378.173##	679401	491692	666057	769876	792167	642595	374896	920275	1.01124e+06	93987.4	959862	31771.3	673631	565338	0.83924	0.608991
5040	240.064	C05817	(1R,6R)-6-Hydroxy-2-succinylcyclohexa-2,4-diene-1-carboxylate; (1R,6R)-2-Succinyl-6-hydroxy-2,4-cyclohexadiene-1-carboxylate; SHCHC	1	0	241.0714#74.3202##	1.46328e+06	985308	1.38665e+06	1.16574e+06	1.16448e+06	1.26153e+06	334682	254807	326609	147457	243418	90618	1.23783e+06	232932	0.188177	2.12e-05
5041	241.168	C10869	Valeroidine	1	0	242.1759#549.907##	244049	101097	467649	122560	254327	434941	84003.1	327185	90152.2	40784.3	93699.8	33953.3	270770	111630	0.412266	0.148413
5042	241.168	C10869	Valeroidine	1	0	242.1759#122.9405##	73654.1	152094	70727.7	120994	154711	59005.8	67576.7	113686	112193	62561	94214.7	39142.4	105198	81562.3	0.775323	0.191385
5043	241.168	C10869	Valeroidine	1	0	242.1759#880.45##	615562	1.26189e+07	1.13062e+06	1.12671e+06	1.42283e+06	1.19136e+06	477925	1.31939e+07	563390	1.34454e+07	731987	1.28658e+07	3.01766e+06	6.87973e+06	2.27982	0.194676
5044	241.168	C10869	Valeroidine	1	0	242.1758#253.296##	1.92673e+06	678728	856794	1.05284e+06	1.31274e+06	637369	439041	1.91226e+06	1.56556e+06	282234	1.52445e+06	131564	1.07753e+06	975852	0.905635	0.814472
5045	242.176	C09876	Lycodine	1	0	243.1837#271.08##	1.55747e+06	1.4241e+06	2.30088e+06	1.76469e+06	2.36619e+06	2.02109e+06	463192	1.23699e+06	945844	438302	1.1163e+06	412408	1.90574e+06	768840	0.403434	0.00244719
5046	242.983	C10987	N-(3,5-Dichlorophenyl)succinimide; NDPS	1	0	243.9912#137.772##	304992	312288	248648	333281	400549	230337	104270	243079	153324	18541.5	179116	0	305016	116389	0.381582	0.00392886
5047	243.086	C00475	Cytidine	0.808	0.561	244.0936#95.0233##	772306	679445	471553	562905	650911	344869	64423.3	515130	265156	19192.8	294459	4429.1	580332	193798	0.333944	0.00589825
5050	243.104	C01893	Biotin amide	1	0	244.1122#74.85025##	8.07428e+06	8.17593e+06	7.90866e+06	8.3648e+06	7.92271e+06	7.86969e+06	5.55653e+06	8.62174e+06	8.346e+06	3.58361e+06	8.98773e+06	911070	8.05268e+06	6.00111e+06	0.745232	0.186408
5051	244.179	C01255	N-(6-Aminohexanoyl)-6-aminohexanoate	0.836	0.645	245.1867#271.3355##	595614	574504	831487	421003	687940	848943	140220	462948	264415	984613	260769	917306	659915	505045	0.765319	0.412768
5053	244.179	C01255	N-(6-Aminohexanoyl)-6-aminohexanoate	0.805	0.712	245.1867#364.145##	701197	456037	1.24426e+06	1.56025e+06	1.74565e+06	595197	153536	617815	124356	517232	420913	415609	1.05043e+06	374910	0.35691	0.0369621
5055	246.006	C00235	Dimethylallyl diphosphate; 2-Isopentenyl diphosphate; Delta2-Isopentenyl diphosphate; Dimethylallyl pyrophosphate; DMAPP; Monoprenyl diphosphate; Prenyl diphosphate	0.71	0.869	247.014#202.2445##	372913	240233	244409	249797	159723	370396	260919	192395	242772	263626	374491	48062.5	272912	230378	0.844146	0.578805
5057	246.054	C02162	Isopimpinellin; 5,8-Dimethoxypsoralen	0.478	0.96	247.0618#237.804##	524783	481315	464611	601116	658152	367979	30507.8	120740	139083	3960.74	166454	0	516326	76791	0.148726	0.000150191
5060	246.126	C17490	Zedoarol	0.084	0.999	247.1337#443.8365##	202654	74067.7	212525	284094	340525	211216	78949	602752	736487	65879.5	486510	28372.8	220847	333158	1.50855	0.461705
5073	246.126	C09287	Achillin	0.088	0.999	247.1338#563.0835##	285826	322026	312936	195949	540308	120183	506594	1.3193e+06	1.11676e+06	165936	1.17526e+06	8068.29	296205	715321	2.41495	0.0754025
5086	247.025	C00018	Pyridoxal phosphate; Pyridoxal 5-phosphate; Pyridoxal 5'-phosphate; PLP	1	0	248.0327#100.716##	1.12546e+06	1.2053e+06	1.28657e+06	1.42685e+06	1.84264e+06	1.17152e+06	164567	524614	511722	76142.7	469839	4334.23	1.34306e+06	291870	0.217318	0.000315034
5087	247.158	C11792	Ketobemidone	0.338	1	248.1654#343.8485##	1.40146e+06	1.39999e+06	1.28417e+06	1.68383e+06	2.14714e+06	1.31843e+06	633065	1.70507e+06	1.49827e+06	238246	1.54648e+06	36246.7	1.53917e+06	942896	0.6126	0.103111
5090	248.012	C11007	Linuron	1	0	249.0194#160.388##	794489	549331	734706	722154	771204	817883	367384	743824	695833	749591	674258	214152	731628	574173	0.784789	0.253815
5091	248.105	C12456	3-Dimethylallyl-4-hydroxyphenylpyruvate; 3-[4-Hydroxy-3-(2-methylprop-1-en-1-yl)phenyl]-2-oxopropanoate	0.844	0.491	249.1129#405.032##	1.42981e+06	1.32544e+06	1.43977e+06	1.83391e+06	2.14658e+06	1.34442e+06	274712	1.55488e+06	1.16083e+06	205498	1.28803e+06	26526.5	1.58666e+06	751746	0.473793	0.0319971
5094	248.105	C12456	3-Dimethylallyl-4-hydroxyphenylpyruvate; 3-[4-Hydroxy-3-(2-methylprop-1-en-1-yl)phenyl]-2-oxopropanoate	0.862	0.453	249.113#354.1825##	847432	894038	964817	1.27002e+06	2.58238e+06	909647	440201	1.02018e+06	503179	82739.5	303150	4880.26	1.24472e+06	392388	0.315241	0.0538231
5097	249.085	C01136	S-Acetyldihydrolipoamide; 6-S-Acetyldihydrolipoamide	1	0	250.093#104.34##	1.9374e+06	2.03546e+06	3.44752e+06	3.25131e+06	3.63698e+06	4.49828e+06	1.3719e+06	6.04356e+06	5.82659e+06	332050	5.91842e+06	4277.21	3.13449e+06	3.24947e+06	1.03668	0.936137
5098	249.137	C15032	1-(4-Methoxyphenyl)-3-(4-morpholinyl)-1-propanone; 4'-Methoxy-3-morpholino-propiophenone	0.516	0.999	250.1446#130.331##	1.13955e+06	1.265e+06	1.23408e+06	1.4843e+06	2.0692e+06	1.13084e+06	505670	1.01195e+06	797216	123554	986857	12933.4	1.38716e+06	573030	0.413095	0.00600899
5100	249.137	C15032	1-(4-Methoxyphenyl)-3-(4-morpholinyl)-1-propanone; 4'-Methoxy-3-morpholino-propiophenone	0.501	1	250.1446#264.233##	367749	395267	509821	458295	669531	441774	216351	530731	401234	75017.5	476989	20651	473740	286829	0.605457	0.0731341
5102	250.046	C01691	Diflunisal	0.812	0.531	251.0535#202.237##	207489	200792	295265	222203	338472	173939	28431.5	223920	175812	12794	152760	1754.1	239693	99245.3	0.414051	0.0100558
5105	250.084	C16765	Citrinin	1	0	251.0922#339.7595##	251514	289463	300911	372359	558557	279134	321655	581612	446072	78962.9	503763	13031.5	341990	324183	0.947932	0.858318
5106	250.121	C09015	Methylripariochromene A	0.338	1	251.1286#428.2955##	680631	1.91135e+06	1.23792e+06	1.9267e+06	2.46222e+06	1.23658e+06	208411	729945	444722	119356	812244	24325.3	1.5759e+06	389834	0.247372	0.00219053
5109	250.23	C15464	(+)-12-(2-Cyclopenten-1-yl)-2-dodecanone	1	0	251.2378#882.934##	1.69716e+06	1.47756e+07	1.72313e+06	1.81233e+06	1.84979e+06	1.78932e+06	1.69939e+06	2.13936e+06	1.6215e+06	1.13907e+06	1.41996e+06	1.26987e+06	3.94123e+06	1.54819e+06	0.39282	0.295982
5110	251.116	C01657	Ac-Tyr-OEt; N-Acetyl-L-tyrosine ethyl ester; Ethyl N-alpha-acetyl-tyrosinate	1	0	252.1239#325.744##	504255	492140	527327	697901	849354	506199	325990	431311	220281	94846.1	263203	11389.2	596196	224503	0.37656	0.00984274
5111	251.116	C01657	Ac-Tyr-OEt; N-Acetyl-L-tyrosine ethyl ester; Ethyl N-alpha-acetyl-tyrosinate	1	0	252.1239#276.9685##	569491	345370	488717	427764	1.19363e+06	308271	261335	808564	802557	153239	925875	19940.6	555541	495252	0.891477	0.69151
5112	251.116	C01657	Ac-Tyr-OEt; N-Acetyl-L-tyrosine ethyl ester; Ethyl N-alpha-acetyl-tyrosinate	1	0	252.1238#259.188##	304038	174911	270245	334195	620111	258523	140819	323886	237304	73287.2	238250	11574.1	327004	170853	0.522481	0.0988175
5113	253.027	C04798	5-Amino-4-chloro-2-(2,3-dihydroxyphenyl)-3(2H)-pyridazinone; Chloridazon catechol; 5-Amino-4-chloro-2-(2',3'-dihydroxyphenyl)-3(2H)-pyridazinone	1	0	254.0344#285.879##	111900	165771	128876	149089	186013	155321	45985.2	108468	106734	53962.6	120094	44483.6	149495	79954.7	0.534832	0.0026988
5114	253.277	C16782	(-)-Solenopsin A	1	0	254.285#784.184##	931335	801512	993002	1.1198e+06	1.23461e+06	949059	374670	870554	851339	83350.2	767823	18404.3	1.00489e+06	494357	0.491953	0.0337512
5115	254.077	C05945	L-Arginine phosphate; N5-[Imino(phosphonoamino)methyl]L-ornithine; omega-N-Phosphoarginine; Arginine phosphate; L-Arginine-NG-phosphoric acid; Phosphoarginine A; N-Phospho-L-arginine; N(omega)-Phospho-L-arginine; Phosphoarginine	1	0	255.0847#834.136##	1.25274e+06	1.19201e+06	1.38755e+06	1.04445e+06	915712	883150	1.00853e+06	1.01331e+06	772322	1.01072e+06	920533	1.03119e+06	1.1126e+06	959433	0.862333	0.216704
5116	255.096	C04874	2-Amino-4-hydroxy-6-(D-erythro-1,2,3-trihydroxypropyl)-7,8-dihydropteridine; Dihydroneopterin; 7,8-Dihydroneopterin	0.996	0.038	256.1035#97.7073##	507206	668144	2.84813e+06	388532	370865	191095	88313.2	2.50706e+06	226803	75192.5	145982	1872.12	828995	507537	0.612231	0.601553
5118	255.147	C10861	Meteloidine	1	0	256.1552#241.01##	1.93549e+06	1.96172e+06	1.92401e+06	3.03128e+06	3.11118e+06	1.97554e+06	716554	3.74768e+06	3.13708e+06	514400	3.19339e+06	85850.6	2.3232e+06	1.89916e+06	0.817474	0.574611
5119	255.147	C10861	Meteloidine	1	0	256.1552#200.086##	4.99706e+06	5.61074e+06	5.80131e+06	7.68715e+06	9.64115e+06	5.32e+06	3.95916e+06	6.34186e+06	5.36957e+06	2.13443e+06	4.95642e+06	127872	6.50957e+06	3.81488e+06	0.586042	0.0619798
5120	255.147	C10861	Meteloidine	1	0	256.155#257.0505##	1.18137e+06	1.26541e+06	1.22782e+06	1.35218e+06	1.80775e+06	972154	604622	577679	648733	97912.1	637463	16712	1.30111e+06	430520	0.330886	0.000849673
5121	255.147	C10861	Meteloidine	1	0	256.1552#343.0935##	442186	479098	503536	588769	885520	453626	110362	446939	417578	87366.6	432532	19843.4	558789	252437	0.451757	0.0132902
5122	255.991	C02812	Ascorbate 2-sulfate	0.509	1	256.999#200.083##	469497	479707	503630	517333	348177	452162	434551	427946	636119	178152	459083	25035	461751	360148	0.779961	0.332553
5124	256.108	C15497	1-(beta-D-Ribofuranosyl)-1,4-dihydronicotinamide; Reduced nicotinamide riboside	0.34	0.912	257.1156#805.032##	907606	1.27185e+06	627885	1.11837e+06	1.08617e+06	1.09004e+06	925334	971662	975809	722727	766722	841830	1.01699e+06	867347	0.852861	0.250211
5131	258.09	C14115	2-Naphtylmethylsuccinic acid; Naphthyl-2-methyl-succinic acid	0.182	0.985	259.0975#552.898##	2.67399e+06	1.97553e+06	2.29769e+06	5.39036e+06	3.40687e+06	4.18594e+06	483207	1.1759e+06	1.28172e+06	122985	1.50785e+06	562238	3.32173e+06	855649	0.257591	0.016361
5141	259.106	C08338	Proacacipetalin; 3-Butenenitrile, 2-(beta-D-glucopyranosyloxy)-3-methyl-, (S)-	1	0	260.1137#151.903##	757039	798603	841968	1.08902e+06	1.65436e+06	1.05225e+06	382193	1.36002e+06	1.09099e+06	197069	1.14716e+06	60737.7	1.03221e+06	706361	0.684321	0.253756
5142	260.051	C07320	Suprofen	1	0	261.0589#84.15515##	4.84165e+06	4.69548e+06	4.09034e+06	6.15106e+06	8.2352e+06	2.88259e+06	844007	4.04007e+06	3.37149e+06	473283	3.13733e+06	12280.8	5.14939e+06	1.97974e+06	0.384462	0.0153606
5143	260.105	C13634	2,3-Bis(4-hydroxyphenyl)-1,2-propanediol	0.532	0.806	261.1128#313.629##	1.83198e+06	1.98231e+06	1.94756e+06	2.47652e+06	3.16539e+06	1.87014e+06	948602	2.53187e+06	2.13809e+06	314286	2.06302e+06	71151.9	2.21232e+06	1.3445e+06	0.607735	0.10375
5149	260.178	C08449	Falcarindiol	1	0	261.1857#872.5425##	2.03343e+06	2.0489e+06	1.29294e+06	1.67886e+06	975940	1.21436e+06	1.11772e+06	1.1162e+06	1.47226e+06	1.37444e+06	940664	1.42884e+06	1.54074e+06	1.24169e+06	0.805904	0.216799
5150	261.122	C08334	Lotaustralin	0.444	0.975	262.1294#275.308##	39516.5	274062	243560	377648	536702	268321	80610.1	644757	411241	172701	409998	156906	289968	312702	1.0784	0.807355
5153	262.002	C11811	1-Hydroxy-2-methyl-2-butenyl 4-diphosphate; (E)-4-Hydroxy-3-methyl-but-2-enyl diphosphate; (E)-4-Hydroxy-3-methylbut-2-en-1-yl diphosphate	1	0	263.0094#158.507##	256019	424373	443893	468597	334760	360912	146734	483669	323077	71909	384961	11246.2	381426	236933	0.621177	0.126692
5154	262.002	C11811	1-Hydroxy-2-methyl-2-butenyl 4-diphosphate; (E)-4-Hydroxy-3-methyl-but-2-enyl diphosphate; (E)-4-Hydroxy-3-methylbut-2-en-1-yl diphosphate	1	0	263.0095#258.239##	212037	159525	201353	241155	191782	99619.2	144637	104794	99552	34972	80919	1753.92	184245	77771.5	0.422108	0.00453947
5155	262.046	C01096	Sorbitol 6-phosphate; D-Sorbitol 6-phosphate; D-Glucitol 6-phosphate	0.436	0.661	263.0536#79.3985##	3.70238e+06	4.32795e+06	3.69189e+06	4.06775e+06	4.86927e+06	3.02417e+06	1.26611e+06	2.48424e+06	89539	650238	2.27552e+06	37729.6	3.94723e+06	1.1339e+06	0.287263	0.000134379
5161	264.136	C06082	Abscisate; Abscisic acid; (+)-Abscisic acid; ABA	0.144	0.974	265.1443#373.829##	547088	298026	310298	342058	456381	435752	1.35706e+06	4.91558e+06	4.50457e+06	700451	4.5817e+06	172311	398267	2.70528e+06	6.79262	0.052229
5184	265.117	C03795	N6-Methyl-2'-deoxyadenosine	1	0	266.1245#407.761##	1.72207e+06	1.65559e+06	1.87093e+06	2.04482e+06	2.37636e+06	1.54189e+06	408772	1.4414e+06	1.31395e+06	185299	1.40563e+06	3088.68	1.86861e+06	793024	0.424392	0.00797326
5185	265.132	C04335	N(alpha)-Benzyloxycarbonyl-L-leucine	0.604	0.969	266.1396#331.73##	1.13852e+06	1.1272e+06	1.14566e+06	1.40758e+06	1.74204e+06	944209	1.03843e+06	1.42227e+06	993691	216843	1.02465e+06	28496.6	1.25087e+06	787398	0.629479	0.101237
5187	265.132	C04335	N(alpha)-Benzyloxycarbonyl-L-leucine	0.6	0.971	266.1397#138.586##	464714	357795	357848	504405	435560	386322	241254	476198	409164	50108.8	371892	5814.32	417774	259072	0.620125	0.155642
5189	266.116	C07263	Nevirapine	0.523	0.651	267.1236#348.369##	735862	788852	1.72655e+06	1.00869e+06	3.03615e+06	765519	321372	860037	404553	105921	1.61157e+06	5245.57	1.3436e+06	551451	0.410427	0.0182442
5192	266.116	C11739	SB 200646; N-(1-Methyl-5-indolyl)-N'-(3-pyridyl)urea	0.503	0.654	267.1236#303.205##	1.53333e+06	1.45226e+06	1.58162e+06	1.92535e+06	2.47838e+06	1.41257e+06	613025	1.58723e+06	1.10218e+06	143359	1.39426e+06	12613.2	1.73059e+06	808778	0.467344	0.0209192
5195	266.116	C07263	Nevirapine	0.527	0.646	267.1237#771.894##	1.11491e+06	1.21867e+06	1.37258e+06	1.15408e+06	1.93498e+06	1.42417e+06	344745	782114	547270	73939.5	757096	0	1.3699e+06	417527	0.304787	0.00111661
5198	267.076	C03539	S-Ribosyl-L-homocysteine; S-D-Ribosyl-L-homocysteine; Ribose-5-S-homocysteine; S-Ribosylhomocysteine; S-(5-Deoxy-D-ribos-5-yl)-L-homocysteine	1	0	268.0835#896.089##	3.02705e+06	1.3188e+06	2.67243e+06	2.20468e+06	2.50333e+06	2.364e+06	2.00102e+06	2.13537e+06	1.77981e+06	2.47491e+06	1.6108e+06	1.93946e+06	2.34838e+06	1.99023e+06	0.847489	0.293605
5199	267.147	C10137	Codonopsine	0.504	1	268.1553#271.154##	898740	1.03697e+06	707550	1.21701e+06	1.30809e+06	797286	378212	1.02952e+06	1.00561e+06	119840	802762	2.6507e+07	994273	4973817	5.00246	0.402283
5201	267.147	C11077	Diethofencarb	0.513	1	268.1553#763.019##	2.05987e+08	1.22874e+06	1.3774e+06	1.24067e+06	1.09789e+06	1.06171e+06	1.00645e+06	1.01254e+06	985233	938366	729013	874555	3.53323e+07	924360	0.0261619	0.359456
5203	267.184	C07203	Metronidazole	0.509	1	268.1917#306.3845##	1.10339e+06	1.29384e+06	1.35457e+06	1.70585e+06	1.6795e+06	1.16762e+06	426864	898093	1.05699e+06	2.50381e+07	666563	2.18731e+07	1.38413e+06	8.32661e+06	6.01578	0.206168
5205	267.181	C07203	Metronidazole	0.502	1	268.1892#743.604##	1.29268e+08	1.43804e+08	326576	163886	121256	625937	192512	509223	3.12419e+07	125712	168926	2.84733e+07	4.57183e+07	1.01186e+07	0.221325	0.320753
5207	270.072	C01726	D-Lombricine	0.551	0.992	271.0797#407.7515##	1.86173e+06	2.09232e+06	1.91074e+06	2.28554e+06	2.59266e+06	1.84936e+06	675455	1.55698e+06	1.35804e+06	290487	1.42049e+06	14857.7	2.09873e+06	886053	0.422186	0.00477979
5209	271.194	C06947	Dextromethorphan	0.5	1	272.2017#816.803##	1.32703e+07	2.13481e+06	4.3316e+06	2.75746e+06	2.94586e+06	4.79916e+06	514912	1.79958e+06	737202	82922.6	773080	17659.2	5.03986e+06	654226	0.12981	0.0569716
5211	272.087	C06186	Arbutin; Ursin; Uvasol; Hydroquinone-O-beta-D-glucopyranoside	0.831	0.655	273.0952#144.469##	1.17403e+06	1.02415e+06	1.23627e+06	1.30368e+06	1.66738e+06	708734	66990.9	347395	382926	11695.5	289232	0	1.18571e+06	183040	0.154372	0.000443448
5213	272.103	C04547	1,2-Bis(4-hydroxy-3-methoxyphenyl)ethylene	0.163	0.996	273.1107#762.797##	168072	186197	184992	141164	143713	204032	210476	138415	205714	263153	163479	212301	171362	198923	1.16084	0.276622
5221	272.251	C11894	Taxa-4(5),11(12)-diene; Taxa-4,11-diene	0.071	0.996	273.2585#647.069##	234316	261460	197601	285984	441082	205136	189602	892032	681286	71636.9	673233	12103.5	270930	419982	1.55015	0.353403
5242	273.085	C10849	Brugine	1	0	274.093#158.464##	4.41602e+06	4.36876e+06	3.65061e+06	3.99629e+06	3.09623e+06	2.40422e+06	591637	1.93071e+06	1.5899e+06	227094	1.61323e+06	5260.43	3.65536e+06	992972	0.271649	0.000970134
5243	273.085	C10849	Brugine	1	0	274.093#101.967##	1.54486e+06	1.54323e+06	1.20408e+06	1.21559e+06	1.4879e+06	1.08425e+06	544927	1.28669e+06	1.24065e+06	197199	1160866	4284.49	1.34665e+06	739102	0.548844	0.0272813
5244	273.085	C10849	Brugine	1	0	274.093#281.746##	466117	727804	753180	801357	989795	552085	184606	581285	585180	55929.8	482586	1002.85	715056	315098	0.440662	0.00937265
5245	273.137	C12173	Norgalanthamine; N-Demethylgalanthamine	0.244	0.981	274.1446#316.3045##	460684	364762	314519	514365	533072	429536	450749	690568	505964	71380	580123	0	436156	383131	0.878425	0.70078
[truncated: 7,390 more rows]

## Sheet: Sheet2_Pooled sample MS-MS
Table S2: Pooled sample MS/MS
[truncated: 144 more rows]

## Sheet: Sheet3_Standards MS-MS
Table S2: Standards MS/MS
[truncated: 117 more rows]
